# Supplementary material for: Generation and characterization of induced pluripotent stem cells of small apes
Source: Front Cell Dev Biol. 2025 Mar 19;13:1536947. doi: 10.3389/fcell.2025.1536947 (PMC11961953; doi:10.3389/fcell.2025.1536947)
Supplement: Supplementary file 4 [file Table1.xlsx]

## Sheet: Table S1
Supplementary Table S1 List of RT-PCR primers used in this study
Gene	Primer Sequece
β-ACTIN	TCGTGCGTGACATTAAGGAG	AGCACTGTGTTGGCGTACAG
CER1	GGACAGTGCCCTTCAGCCAGACGA	TGGCAGGCAAACAGTGAGAGCAGA
FOXA2	ATCATGGACCTCTTCCCCTATTAC	AGTAGCAGCCGTTCTCGAACAT
FOXF1	AGCAGCCGTATCTGCACCAGAA	CTCCTTTCGGTCACACATGCTG
GATA6	TCACTCTTTCAGCAAGCCTC	TCCACTCGTGTCTGCTTTTG
GSC	TCTCAACCAGCTGCACTGTC	GGCGGTTCTTAAACCAGACC
HAND1	GTGCGTCCTTTAATCCTCTTC	GTGAGAGCAAGCGGAAAAG
HHEX	CATTTAGCGCGTCGATTCTG	GATTCTCCAACGACCAGACC
ISL1	AGATTATATCAGGTTGTACGGGATCA	ACACAGCGGAAACACTCGAT
MSX1	ACCTCTTTGCTCCCTGAGTTCAC	GACTCTTCCAGCCACTTTTTGG
NANOG	CTGAAGAAAACTATCCATCCTTG	TCTGTCTCTGAAATCTATCATTGAG
NKX2.5	GACCCTAGAGCCGAAAAGAAA	GGTTCTGGAACCAGATCTTGAC
PITX1	GTGGCGTAAGCGCGAGCGTAA	GACAGCGGGCTCATGGAGTTGAAG
POU5F1	AGTGAGAGGCAACCTGGAGA	ACACTCGGACCACATCCTTC
PRRX1	TGATGCTTTTGTGCGAGAAGA	AGGGAAGCGTTTTTATTGGCT
SOX17	AGCATTCTGGAATGAGCCTACT	GGGCAGGTCAAGCTTATGATTC
SRV	ATATGGAGTACGAGAGGACC	CCTCAGGTTGGAGAGAGTCA

## Sheet: Table S2
Supplementary Table S2 Top 100 highest-loading genes for PCA of transcriptomes in small ape cells
Gene	Loading Score
LIN28A	-0.0473556
SOX2	-0.042844
POU5F1	-0.0422513
PODXL	-0.0392901
ZIC2	-0.0392706
OTX2	-0.0386603
TDGF1	-0.038367
DPPA4	-0.0381825
HES3	-0.0371728
CLDN6	-0.0366523
ZIC3	-0.0365854
EPCAM	-0.0357803
SLC7A3	-0.0356223
NANOG	-0.0355231
TRIM71	-0.0354381
L1TD1	-0.0353282
VRTN	-0.0353174
OPTC	-0.0344489
ZSCAN10	-0.0342656
COL2A1	-0.0337928
USP44	-0.0328197
SOX11	-0.0328115
EPHA1	-0.0327902
ESRP1	-0.0327172
GLDC	-0.0326564
PRDM14	-0.0325457
CECR2	-0.0322239
CAMKV	-0.0320322
DNMT3B	-0.0320169
MYCN	-0.0318898
IGLON5	-0.0318891
DPYSL5	-0.0312025
PTPRZ1	-0.0311605
SALL4	-0.0311597
KRT8	-0.0311014
NMU	-0.0310797
NR6A1	-0.0309789
KIF1A	-0.0309545
ADD2	-0.0309204
PMEL	-0.0306522
SBK1	-0.0304829
COL26A1	-0.0304759
ZIC5	-0.0303969
LAMA4	0.0302181
LTBR	0.0304288
AHNAK2	0.0304703
EMP1	0.0305258
TM4SF1	0.0305439
FBXO32	0.0306006
TWIST1	0.0306701
S100A6	0.0307298
ADIRF	0.0307925
MMP1	0.0309895
IL6	0.0312024
CD248	0.0312056
SP100	0.0312561
GDF15	0.0312691
SVEP1	0.0313504
HSPB7	0.0315069
LGALS3	0.0315086
SEMA3C	0.0319605
CHI3L1	0.031965
COL12A1	0.0321022
IFI16	0.0321079
EPAS1	0.0321353
APOD	0.0323556
ACKR4	0.0325146
MMP3	0.0326992
SERPINE1	0.0328809
ABI3BP	0.0330001
PTX3	0.0335648
KLF2	0.0335676
ITGA11	0.0336041
MSC	0.0337903
MFAP5	0.0338544
COL8A1	0.0338593
TNFSF18	0.0338894
S100A4	0.0340302
NFIX	0.0344763
ITGBL1	0.0346522
IGFBP7	0.034678
LTBP2	0.0347624
LOX	0.035239
IFI6	0.0353058
OPN4	0.0354472
FAP	0.0359726
TMEM119	0.036448
DCN	0.0371598
NNMT	0.0373609
MGP	0.0374367
BGN	0.0374541
NUPR1	0.0374763
CDH13	0.0380944
POSTN	0.038147
CFH	0.0386126
COL6A3	0.0387288
COL3A1	0.0398851
GPNMB	0.0402126
CEMIP	0.0436137
ASPN	0.044991

## Sheet: Table S3
Supplementary Table S3 Expression matrix of transposable elements in small ape cells (RPM values)
Repeat	Gibbon-0023F-Fibroblast	Gibbon-0247M-Fibroblast	Gibbon-iPSC-0023F	Gibbon-SRV-0023F	Gibbon-SRV-0247M-A4	Siamang-0105F-Fibroblast	Siamang-0297F-Fibroblast.	Siamang-iPSC-0105F-B1	Siamang-iPSC-0297F-A5	Siamang-iPSC-0297F-C	Siamang-SRV-0105F-B1	Siamang-SRV-0105F-B2	Siamang-SRV-0297F-C-3	Siamang-iPSC-0105F-B2
AluJb	1972.7	1650.7	2044.9	2140	1857.5	2106.8	1547.3	2514.4	2266.5	2023.7	2448.7	1993.9	1808.5	2113.6
AluSx	3716.7	3385.6	3991	4162.1	3791	4045.8	2983.8	4884.7	4345.7	4005	4822.1	4057	3621.4	3987.2
AluY	1242.8	1299.5	1264.9	1850.7	1690.4	1221.3	929.6	1399.5	1278.6	1282.4	1720.1	1427.2	1648.3	1172.7
AmnSINE1	7.8	5	6.7	7.4	4.8	8.6	4.7	10	8.6	7.5	10.4	8.3	5.7	6.2
AmnSINE2	3	1.1	0.8	1.3	1.2	2.9	1	1.6	2.5	1.7	2.4	0.9	1.9	1
Arthur1	9	4.4	7.5	10.4	5.8	6.3	8.9	4.6	6.7	6.5	6.9	3.2	6.6	5.5
Arthur1A	2.7	2.5	1	2.8	2.2	3.1	2.8	3	3.6	3.5	1.5	2.7	1.4	2
Arthur1B	4.7	3.2	5.7	7.5	4.4	5	5.7	6	5.4	6.9	6	5.2	9.9	7.8
Arthur1C	1.3	0.6	0.4	0.6	0.3	1.3	2.1	0.4	1.1	1.1	0.4	0.3	0.6	1.5
BLACKJACK	5.4	5.9	6.3	8.9	6.7	8.7	4.8	8.6	7.8	7.5	8.6	7.3	9.1	7.1
CR1_Mam	26.5	11.6	8.1	8.7	5.3	11.1	11.3	11.4	10.4	9.7	9.2	9.1	7.6	7
Chap1_Mam	5.7	3.1	5.2	4.4	3.9	5.7	2.8	6.6	4.9	3.8	5.3	4.3	3.5	4.1
Charlie1	16.2	11.1	13.9	18.8	12.9	15.8	10	19.3	16.9	15.2	16.8	13.8	15.7	16.2
Charlie10	4.2	2.2	4.6	5.7	3.6	3.2	2.1	3.1	3.9	3.5	4.4	3.3	3.5	4
Charlie10a	3.6	4.7	2.2	4.9	6.9	5.2	3.5	5.8	4.8	5.6	5.5	5.7	5.6	5.7
Charlie10b	1.3	1	0.6	0.5	0.6	1	0.9	1	0.8	0.5	1.4	1.6	0.6	0.9
Charlie11	0.3	0.2	0.4	0.2	0.6	0.5	0.2	0.6	0.6	0.6	0.9	0.6	0.2	0.7
Charlie12	0.3	1	1.1	0.4	1	1.7	1.9	1.9	2	2.6	1.9	2.8	0.9	2.8
Charlie13a	3.1	0.8	1.6	2.3	1	8.7	3	3.2	3.2	3.1	3.4	2.8	2.5	3.3
Charlie13b	2.6	2.5	2.5	2.2	2.5	1.9	1.9	3.1	2.9	2.5	2.7	2.2	1.4	3
Charlie14a	0.2	0.2	0.9	0.4	0.4	0.2	0.3	0.5	0.3	0.2	0.5	0.4	0.3	0.8
Charlie15a	11	6.7	8.1	10.1	6.6	10.9	7.2	8.7	8.8	9.4	9.6	7.2	8.5	8.2
Charlie15b	10.4	7.5	5	7	6.6	8	7.1	6.6	7.3	5	7	4.5	4.7	6
Charlie16a	6.9	5.2	12.7	9.5	8.4	6.2	6.2	9.9	9.2	9.9	9.9	8.3	7.3	10.6
Charlie17	6.8	6.6	10.9	8.1	5.6	10.4	7.9	13.1	11.1	10.1	13	9.4	9.2	10.4
Charlie17a	3.5	2.4	5.7	5.2	6.3	4.7	4.3	10.6	11.9	10.8	11.1	8.2	11.8	9.9
Charlie17b	1.2	0.8	1.2	1.7	1.3	2.4	1.7	1.8	2.3	1.9	1.7	1.5	0.4	1
Charlie18a	12.5	9.2	9.2	10.4	7.1	13.8	16	11.8	13.4	10.6	8.8	10.5	9.4	10.9
Charlie19a	5.8	3.7	10	7.9	4.2	5.6	6.7	8.7	6.5	6.1	7	5.3	6	8.1
Charlie1a	48.6	39.3	43.2	55	41.5	41.1	39.2	64.6	56.4	49	55.5	51.4	50.1	49.8
Charlie1b	11.2	10.1	10.2	13.4	13.2	12.2	8.6	13.5	12.9	11.5	19.2	16.5	15.2	13.3
Charlie20a	3.3	2.5	2.8	3.1	2.2	4.9	3.9	3	3.3	2.5	2.7	2.3	1.5	3
Charlie21a	4.1	8.4	4.4	5	4.6	6.9	5.2	5.4	6.3	4.4	4.4	2.2	3	4.4
Charlie22a	3.7	3	7.1	6.5	3.7	6.5	4.2	6.5	5.3	5.3	6.7	5.2	6.3	5.9
Charlie23a	1.6	1	2.4	2.7	2.1	1.9	2.2	3.9	3.2	2.1	3.2	3.3	2.4	3.2
Charlie24	3.6	3.5	2.7	3	3	3.7	3.5	4.1	3.7	4.7	3.9	3.4	5.8	5.1
Charlie25	2.3	1.2	5.2	5.7	5.6	2.1	3.1	9.8	6.8	6.4	10.3	10.6	6.3	7.2
Charlie26a	0.8	1	2.4	1.9	1.1	2	1.3	1.2	1.5	0.8	1.4	1.2	1.2	2.1
Charlie29a	4.3	3.3	4.1	4.4	3.7	6.5	6.9	7.6	9.3	8.6	8.2	6	7.6	7.6
Charlie2a	42.8	6.7	8.6	9.2	10	7.4	8.6	9.7	10.4	9.6	12.7	8.3	9.4	7.8
Charlie2b	20.9	10.9	14.1	15	7.5	16.9	14.7	15.3	15.4	12.2	15	9.6	12.9	14.3
Charlie3	12.7	5.4	5.9	10.5	10.7	15.9	8.9	8.7	8	6.4	10.8	7.1	11.9	9.3
Charlie4	0.1	0.1	0.4	0.8	0.2	0	0	0.1	0.1	0.5	0.2	0.3	0.3	0.1
Charlie4a	16.4	12.1	13.9	13.9	12.1	13.3	14.1	20.4	17.9	15.4	18.8	17.2	20.1	19.8
Charlie4z	31.2	15.8	31.3	31.9	22.8	32.7	24.5	40.3	35.8	29.2	36.7	34	29.8	34.2
Charlie5	6.1	3.8	7.2	7.4	7.2	9.2	11.3	10.1	12.8	8.4	9.9	7.9	8.7	7.9
Charlie6	1.3	0.6	0.3	0.5	0.3	1.3	1.5	0.2	0.7	0.4	0.2	0.2	0.6	0.8
Charlie7	10.5	7.8	9.1	11.9	7.8	8.6	8.3	12.8	12.2	10.2	14.2	9.9	11	13
Charlie7a	2.8	2.4	2.2	3.9	1.3	4.2	3.9	4.5	3.6	3.8	3.6	3.1	4.4	2.1
Charlie8	38.1	35.4	45.3	35.3	27.1	34.5	33.2	47	39.7	34.3	45.4	34.5	31.5	37.1
Charlie9	3	1.4	2.5	2.5	1.5	2.3	3.2	2.6	4.8	3.3	2.3	3.2	2.4	2
Cheshire	9.9	10	14.5	18.9	14.5	9.1	9.1	15.5	16.7	14.1	12.2	13	14.7	14.6
DNA1_Mam	2.4	1.1	1	1.3	0.4	0.5	0.8	1.1	1.4	1.1	1.4	1.4	1.2	1.1
ERV24B_Prim-int	2.6	1	0.9	2	0.2	3.4	4.1	1.3	0.8	0.5	1	0.6	0.5	1.3
ERV24_Prim-int	1.6	3.5	3.9	1.7	1.7	2.2	1.7	2.9	3.9	2.8	2	1.7	2.2	2.2
ERV3-16A3_I-int	26.9	21.4	73.8	63	54.7	42.9	32.5	63	68.6	54.9	65.1	51.7	56.9	64.8
ERV3-16A3_LTR	2.7	2.9	4.8	5.6	7.1	2.8	1.9	3.1	3.4	3.5	3.1	2.4	2.3	4.3
ERVL-B4-int	15	11.2	39.1	53.6	29.3	20.5	17.5	32.9	28.1	30	40.7	26	36	31.5
ERVL-E-int	20	19.7	27.4	34.4	19.9	24.4	26.1	33.9	31.6	29.2	33.3	24.9	35.7	30.2
ERVL-int	2.3	1.2	3.3	5.7	5.9	3	2.3	3.4	3.6	3.3	4.9	3.2	4.2	3.3
ERVL47-int	2.5	4	8.2	6.8	10.9	1.7	0.8	1.9	1.5	1.6	3	1.2	2	1.4
Eulor1	0.1	0.2	0	0	0.1	0	0	0	0.1	0.1	0	0.1	0.1	0
Eulor10	0	0	0	0	0	0.2	0	0	0	0.1	0	0	0	0
Eulor11	0	0	0	0.1	0.1	0	0.1	0.2	0	0.2	0	0	0.1	0
Eulor12	0	0	0	0	0	0	0	0.1	0.1	0.2	0.1	0.1	0	0
Eulor2A	0	0	0	0.2	0	0	0.1	0.4	0	0	0.1	0	0	0
Eulor2B	3.4	3.5	5.2	4.2	4.4	2.8	1.2	2.7	1.7	2.5	3.2	2.8	1.4	2.6
Eulor2C	0	0	0	0	0	0	0	0	0	0	0	0	0	0
Eulor3	0	0	0	0	0	0	0	0	0	0	0	0	0	0
Eulor4	0	0	0	0	0	0	0	0	0	0	0	0	0	0
Eulor5A	0.2	0.3	0.4	0.3	0.1	0.1	0.6	0.3	0.4	0.2	0.2	0.3	0.4	0.2
Eulor5B	0	0	0.1	0	0	0	0	0	0.1	0	0	0	0	0
Eulor6A	0	0	0	0	0.2	0	0	0	0	0	0	0.1	0	0
Eulor6B	0	0	0.1	0.3	0.2	0.2	0	0.3	0	0.1	0.2	0.1	0.1	0.1
Eulor6C	0	0	0	0	0	0	0	0	0	0	0	0	0	0
Eulor6D	0.4	0.1	0.2	0	0.1	0.5	0.7	0.1	0.4	0.1	0	0.3	0.1	0
Eulor6E	0.3	0	0.1	0	0	0.1	0.2	0.1	0.2	0.1	0	0.1	0.1	0
Eulor7	0	0	0	0	0	0	0	0	0	0	0	0	0	0
Eulor8	0	0.2	0.1	0.1	0	0	0	0.1	0.4	0	0.1	0.1	0.4	0
Eulor9A	0.2	0.1	0.6	0.4	0.2	0.3	0.2	0.2	0.7	0.7	0.4	0.3	0.5	0.1
Eulor9B	0	0	0	0.1	0	0	0	0.2	0.1	0.2	0	0	0	0.1
Eulor9C	0.2	0.1	0.2	0	0	0.4	0.3	0.2	0.1	0	0.3	0.1	0.2	0.1
FLAM_C	260.6	225.2	250.3	274.1	222.8	264.3	225.6	299.1	280.3	255.4	297.6	254.1	229.9	255.5
FRAM	149.8	133.8	147.2	160.3	137.1	180.9	142	203.5	194	168.2	203.9	169.3	156.3	180.7
FordPrefect	1	0.6	2.3	2.1	1.8	10.7	23.1	38.7	22.3	23	21.4	23.9	24.2	20.8
FordPrefect_a	0.2	0	0.3	0.2	0.2	0.2	0.2	0.1	0.5	0.5	0.8	0.2	0.1	0.2
HAL1	128.7	104.7	129.6	148.1	114.6	132.4	109.1	180	169.6	149.3	161.8	133.8	130.9	156
HAL1M8	15.7	11	11.8	16.7	15.3	14.1	11.7	17.5	13.7	13.8	14.1	10.8	12.7	15.1
HAL1ME	23.9	18.3	28.5	33.5	22.3	23.9	21.3	41.7	37.9	35.2	42.2	36.1	30.4	37.3
HAL1b	39.6	54.4	25.3	22.8	12.3	114.8	102	24.3	30.6	22.9	25.4	24.9	28.8	25.4
HERV15-int	0.3	0.2	0.7	0.5	0.2	1.4	0.5	0.7	1.4	0.5	0.8	0.3	0.3	0.3
HERV16-int	2.3	2.2	3.4	5.1	4.1	2.8	3.4	4.3	4.4	4.2	4	2.8	3.4	3.7
HERV17-int	9.2	5.1	14.7	15.1	7.8	7.1	12.4	7.7	6.1	5.4	10.7	6.3	25.6	5.6
HERV1_I-int	0.1	0.1	0.1	0.4	0.4	0	0.2	0.8	0.5	0.3	1	0.6	0.5	0.7
HERV1_LTRa	0.3	0.1	0.1	0	0.3	0.1	0	0.2	0.1	0	0.2	0.1	0	0.1
HERV1_LTRb	0	0.1	0.1	0.1	0.2	0.2	0.7	0.4	0.9	0.2	0.1	0.6	0.1	0.3
HERV1_LTRc	0	0.1	0	0.1	0.2	0.3	0	0.1	0.1	0	0.1	0.3	0.1	0.1
HERV1_LTRd	0	0	0	0	0	0	0.1	0	0	0	0	0	0.1	0
HERV1_LTRe	0	0	0	0.2	0	0	0	0	0	0	0	0.3	0	0.2
HERV3-int	4.5	1.6	3.9	6	11.8	11.9	6.6	5.9	6.9	5.9	11.9	11.5	13.9	6.4
HERV30-int	5	3.3	12.2	7.8	4	14.5	13.6	12.7	8.5	7.1	8.7	6.6	9.9	8.5
HERV35I-int	0.6	0.6	2.1	4.9	4.7	1.9	2.4	2.1	3.1	3.1	2.6	2.1	9.6	2.2
HERV4_I-int	2.4	2	4.2	9.2	28	6.6	8	4.8	5.8	3.8	5.8	5.1	7.5	6.4
HERV9-int	4.2	3.2	3534.3	2497.2	650.1	15.8	16.1	2173.9	29.4	358.8	1708.3	912.2	811.4	56.7
HERVE-int	14	11.7	17.8	11	5.3	48.3	32.1	30.5	47	30.1	35.3	23.4	25.8	29.6
HERVE_a-int	0.3	0.3	1.9	5.6	13.8	0.4	0.1	1.9	2.1	1.1	4.1	2.1	8.8	1.9
HERVFH19-int	3.3	0.2	5	5.1	2.5	1.9	0.9	1.8	1.5	1.5	1.9	0.9	1.4	3
HERVFH21-int	3.9	0.6	203.8	245.6	62.7	2.8	2.9	48.8	5	9.6	40.8	24	35.2	11.1
HERVH-int	27.1	14.4	105.4	1406.1	1803.2	37.8	32.2	350.1	117.6	182.4	784.6	477.8	2371.9	423.5
HERVH48-int	0	0	84	68.7	43.1	0.1	0.1	2.8	0.7	0.6	3.2	1.9	2.1	0.7
HERVI-int	1.4	0.2	0.5	1.6	4.6	0.4	0.2	0.7	0.8	0.5	0.8	0.3	0.4	0.7
HERVIP10F-int	113.8	38	6.8	9.1	9.9	54.6	22.5	9.8	5.6	8.8	10.6	8	12.7	9.8
HERVIP10FH-int	13	7.4	16.8	18.3	14.8	19.2	22.7	20.4	8.9	8.9	13.5	13.2	12	16.8
HERVK-int	24.3	13.9	814.2	1515.5	2509.5	58.8	4.7	59.4	14.7	9.7	1035.1	689.7	2093.9	86
HERVK11-int	1.9	1	2.7	8.8	7.4	0.6	0.1	0.6	0.8	1.2	8.1	5.8	13	1.2
HERVK11D-int	2.2	0.9	0.5	1.1	0	0.1	0	0.2	0.4	0.4	0.5	0.2	1.2	1.1
HERVK13-int	12.8	6.2	19.4	16.6	12.7	10.9	7.4	15.8	13.3	13.8	17.9	20.8	17.7	16.6
HERVK14-int	16.1	3.6	3.9	1.7	3.6	20.9	10.1	5	6	4.1	5.3	4.4	2.8	5.4
HERVK14C-int	0.1	0	0.4	0.3	0.1	1.1	0.7	0.4	0.5	0.6	1.1	0.5	0.8	0
HERVK22-int	39.5	10.8	50.1	35.3	27.6	13.4	8.5	32.5	27.6	22.3	31.5	29.3	27.5	31.2
HERVK3-int	27.5	30.4	32.5	27.2	29.5	53.1	39.5	61.8	69.6	63.7	76.7	60.4	81.4	61.1
HERVK9-int	12.8	10.1	9	7.9	11.6	14.5	10.4	9	7.8	7	7.5	5.8	6.2	4.4
HERVKC4-int	0.1	0	0.2	0.2	0	0.2	0	0.6	0.4	0.2	1	0.1	0.4	0.4
HERVL-int	19.3	21	28.3	35.6	34.3	24.3	26.4	30.8	31.1	29.2	35.2	23.7	23.7	22.6
HERVL18-int	2.4	0.8	4	5.2	4.4	2.4	0.7	10	6.7	5	6.9	3.7	6.4	10.6
HERVL32-int	0.3	0.1	0.6	1.1	0.7	0.5	0	0.7	0.2	0.2	0.2	0.3	0.1	0.3
HERVL40-int	8.7	7.6	12.3	14.7	14.1	11.5	9	13	15.2	14.2	16.2	12.7	14.9	16.5
HERVL66-int	0.4	0.2	1	1.5	0.7	0.2	0	0.8	0.5	0.3	1.2	1.4	1.9	0.9
HERVL74-int	15	8.2	3.4	2.9	3.5	2.5	2.1	2	2.2	3.1	2.1	2.4	2.6	2.5
HERVP71A-int	1.5	1.1	2.2	2.2	3.9	0.6	0.8	1.6	1.8	1.4	1.9	1.5	2.3	1.3
HERVS71-int	13.1	3.6	5	8.1	10.6	6.8	6.7	13.5	13.1	8.7	16.2	10	13.9	10.9
HSMAR1	33.9	46.2	52	49.1	51.5	44.9	52	55.1	63	61.1	55.5	49.5	52	53.6
HSMAR2	9.1	6.1	13.4	20.5	16.8	14.4	15.9	21.6	22	17.5	18.7	15.4	22.4	17.7
HUERS-P1-int	2.7	2.7	2.3	9.8	10.1	3.1	5.3	1.9	4.3	2.3	1.3	1.4	6.9	2.7
HUERS-P2-int	0.2	0.1	2.1	2.2	0.6	0.8	0.6	1.2	0.8	0.9	1	0.7	1.1	1.9
HUERS-P3-int	14.4	7	20.3	19.4	28.8	11.8	8.6	19.6	14.8	13.9	16.2	14.3	17.8	16.2
HUERS-P3b-int	3.8	2.5	8.4	8	5.7	6.7	6	16.2	13	11.7	12.9	8.7	11.3	11
Harlequin-int	16.5	9	13.4	23.7	15.3	25.5	18.5	28	19.2	19.4	24.4	15.1	38.9	19.8
Helitron1Na_Mam	0.5	1.4	0.8	1.3	1	0.4	0.5	0.5	0.5	0.5	1	0.5	0.9	0.9
Helitron1Nb_Mam	0.8	0.5	0.8	1.5	1	1.1	0.8	1.4	1	0.9	1.3	1.1	0.9	0.5
Helitron2Na_Mam	1	1.1	1.4	1	0.2	1.4	1	1.5	1.2	0.8	0.9	1.2	0.9	1
Helitron3Na_Mam	1.7	1.6	2.1	3.1	1.9	2.6	1.2	2.3	2.6	2.4	2.5	2.6	1.7	2.5
Kanga1	7.3	3.4	2.9	3.2	2.8	4.4	3.4	3.3	2.1	1.7	3.2	1.9	3.5	2
Kanga11a	2.5	2.2	2.1	2.3	1.4	2.3	1.6	1.2	2.1	2.3	2.1	1	2	1.8
Kanga1a	10.1	5.3	3.1	4.7	3.8	4.2	2.2	3.2	4.6	2.8	2.7	3.1	4.2	2.6
Kanga1b	1.6	1.3	2.4	2.2	1.6	0.9	1.3	2.4	1.4	1.5	2	2.3	1.9	1
Kanga1c	3.6	2	2.3	2.6	2.3	4	2.9	4.2	2.9	2.2	3.2	3.3	3.9	3.1
Kanga1d	1.7	1.7	1.3	1.3	1.6	1.4	1.6	1.6	0.9	1.6	1.6	1.7	1.6	1.4
Kanga2_a	6.8	3.9	7.5	8.2	6.4	5.3	3.9	7.1	7.8	4.8	7.5	6.8	6.5	6.6
L1HS*	1.7	1	1.5	2.9	1.7	1.7	1.7	2.5	2.2	1.3	2.5	3.5	3.1	1.6
L1M	2	1.2	0.9	1.6	0.8	4	2.1	2.2	2.1	1.1	1.7	1.5	1.9	0.9
L1M1	56.3	51.8	73.3	103.4	60.5	70.8	61.3	110.5	95.5	74.7	98.7	80.5	70.6	92.8
L1M2	53.3	46	71.8	85.3	83.5	60.6	50.7	89.6	70.8	70.3	80.7	75.2	80.6	71.1
L1M2a	1.1	1.1	2.8	6.5	4	2.1	1.4	5.6	4.4	1.5	5.9	4.6	2.4	3.8
L1M2a1	0	0.2	0.5	0.6	0.7	0.1	0.3	1.2	0.4	0.5	1.2	1	0.4	1
L1M2b	0.1	0.4	0.6	0.7	0.7	0.6	0.4	1	0.6	0.5	0.7	0.9	0.4	0.5
L1M2c	2.6	1	1.9	3.9	4	1.9	2.6	3.4	2.5	1.7	5.3	2.4	7.5	2.6
L1M3	32.8	21.2	25.8	32	19	28.5	21.2	35.9	35.7	25.7	36.6	27.3	25.2	30.2
L1M3a	2.4	2.9	10.3	9.7	4.4	3.7	3.9	4.3	5.5	6.1	5.2	3.4	7.5	5.3
L1M3b	5.4	3.5	3.4	4.5	4.3	3.9	3	8.1	4	3.7	5.6	5.7	4	5.2
L1M3c	1.7	1.5	5.7	5.8	2.7	2.9	1.7	6.4	5.4	4.6	5.3	4.1	5.1	3.7
L1M3d	0.7	0.5	1.9	2.3	0.9	1.1	0.9	3.1	3.1	3.2	4.3	3.9	3	3.6
L1M3de	1.5	0.7	0.8	1.2	0.7	2.8	2.1	0.7	0.8	0.6	1.4	1.4	0.8	1
L1M3e	1.5	1.4	4.2	4.6	2.7	2.9	2.9	5.4	4.8	3.2	3.9	5.3	4.5	3.8
L1M3f	6.5	2.8	6.3	7.1	4.3	2.6	2.5	5.8	5.3	4.2	6	4.7	4.8	6.7
L1M4	158.8	177.3	153.7	161.8	120.3	179.4	128.4	186.1	175.8	158.7	175.5	144.5	132.8	164.7
L1M4a1	12.5	8.6	99.6	72.8	50.3	11.6	7.1	82.4	52.2	54.3	83.2	47.8	56.6	70.2
L1M4a2	7.9	6.4	9	11.4	10.2	11.5	9.2	20.1	15.7	14.6	16.6	14.2	10.9	16.1
L1M4b	31.3	25.9	47.2	51.3	33.5	42.2	30.6	75	55.5	42.1	57.3	49.8	37	59
L1M4c	24.8	23.2	34.5	37	29.4	28.2	27.6	60.7	54.1	45.5	56.4	50.6	53.8	53.4
L1M5	302.5	323	284.3	328.2	259	292	248.1	375.8	343.4	303	354.4	317.4	305.7	304.1
L1M6	21	14.9	22.3	29.1	22.6	22.2	17.8	33.8	31.9	31.8	35.8	28.7	21.2	29.5
L1M6B	2.9	3.2	14.2	9.5	9.3	6.7	3.9	17.3	16.8	17.8	16.8	12.1	12.9	13.1
L1M7	16.9	16.8	18.7	18.7	16.8	34.7	24.2	45.6	45.7	40.4	43.4	38.8	22.7	36.1
L1M8	13.5	12.7	14	14.2	12.7	12.9	10.6	18.6	21.6	17	23.8	17.2	15.3	16.4
L1MA1	19.7	14.2	31.6	50.1	22.8	49.5	20.8	53.5	42.3	37	40	37.7	28.9	42.6
L1MA10	8.2	7.2	9.9	13.1	7.5	7.1	8.8	11.7	10.8	8.5	10.4	8.4	8.4	8.5
L1MA2	36.8	27.8	45.8	74	37.1	32.5	28.2	67	48.6	41.1	55.4	37.9	45	45.7
L1MA3	64.8	60.8	61.2	87.5	51.1	84.2	69.9	87.9	79.9	69.7	80.1	73.6	56.7	75.3
L1MA4	61.4	58.7	66.8	79.7	55.6	58.3	55.3	105.8	80.3	80	94.2	78	72.3	86
L1MA4A	64.6	56.2	52.7	64.4	53.6	76.4	56.2	85.3	73.1	59.9	70.1	60.7	53	64.6
L1MA5	33.9	26.1	53.7	81.8	76.8	35.9	28.9	59.3	57.8	51.1	67.3	50.2	74.5	44.8
L1MA5A	28.2	27.9	31.6	41.6	25.7	24.9	22.3	32.8	32.1	23.3	29.4	22.2	24.9	25.4
L1MA6	27.5	25	29.1	36	23.4	33.9	26.4	35.2	28.9	27	32.6	27.4	27.5	27.3
L1MA7	45	32.7	67.4	66.3	42.1	41	37.7	82	74.2	68.5	72.9	61.2	59.5	70.3
L1MA8	24.6	20.6	49.1	63.5	37.2	27.2	26.2	47.8	40.7	36.3	38.2	36	35.9	35.4
L1MA9	64.2	52.9	60.5	70.6	48.9	64.5	59.6	72.6	67.8	60.2	67	54.8	57.4	56
L1MB1	26.5	22	44	59.8	48.6	26	24.5	49.7	50.1	60	56	49.7	47.5	46.5
L1MB2	64.7	66.6	97.1	95.1	62.9	63.4	57.4	89.2	82.1	74.2	85.1	72.7	65.4	70.9
L1MB3	123.2	93.3	120	114.7	86.5	125	102.3	145.8	134.4	125.6	132.5	106.6	106.9	119.1
L1MB4	66.6	56.5	50.8	62	47.1	57.5	61.2	74.8	70.4	69.4	70.7	57.9	52.7	57.6
L1MB5	91.8	58.8	99.7	90.7	67.1	104.1	95.4	107.1	110.2	107.4	96.5	89.6	84.7	99.2
L1MB7	201.6	185.9	240	290.2	219.3	233.8	180.3	285.2	265.3	254	259	215.3	275.6	225.4
L1MB8	117.6	105.6	114.4	124.8	88	141	161.8	150.4	169.5	168.8	136.9	119.7	138.4	122.9
L1MC	33	34.6	27	48.4	56.9	35.3	30.7	33.7	32.8	25.9	39.2	31	52.4	28.9
L1MC1	68.6	56.6	76.3	89.3	61.2	74.6	70.1	92.6	79.1	70.7	87.5	68.2	76.3	75.8
L1MC2	29.7	33.6	44.4	48.6	37	37.8	43.6	56.5	49.3	53.8	57.9	41.5	46.1	49
L1MC3	59.9	45.5	78.7	102.1	64.3	59.5	49.8	89	82	69.6	85.3	68.6	67.8	76.8
L1MC4	149.1	126.9	187.8	210.8	159.4	172.1	144.4	234.2	217	198.5	221	170.6	174	210.1
L1MC4a	112.8	83.3	75.7	88.7	72.6	123.6	127.4	115.2	103.2	91.3	103.3	86.3	93	89.4
L1MC5	87.8	59.6	72.3	87.1	60.3	83.9	74.3	104.6	95.7	86.9	98	79.3	78.1	90.8
L1MC5a	75.7	58.3	87	96.1	88.6	102	83.3	122.7	121	108.5	125.9	98.5	105.9	104.9
L1MCa	28.9	26.2	44.6	51.5	37.2	30.6	29.6	56.1	46.6	36.4	59.6	39.4	64.4	38.3
L1MCb	4.1	3.6	9.6	35.2	67	5.5	5.3	11	6.2	6.9	14.4	11.1	39.8	9.7
L1MCc	17.9	12.7	11.5	16.6	10.3	13.5	7.8	17.3	11.6	9.6	15.7	11.5	9.4	9.4
L1MD	38.8	27.2	61.6	62.8	41.1	32.8	31.8	52.8	47	42.8	47.4	40.1	41.5	40.2
L1MD1	45.2	35.2	59.7	61.5	33.3	68	50.1	78.1	63.1	62.3	69.6	62.1	51	65
L1MD2	64.7	60	74.2	88	63.4	84.3	79.9	122.2	108.6	101.1	106	92.4	82.6	102.3
L1MD3	42.6	40.5	52.5	48.1	32.2	27.1	30.7	31.4	26	29.3	30.2	28.7	25.5	28.7
L1MDa	45.6	39.3	52.3	62.1	44.9	39.5	32.4	62.2	60.1	57.9	63.1	52.2	43.6	50.8
L1MDb	2.7	2.2	4.1	3.5	2.3	3.1	3.4	7.4	7.6	6.5	7.1	6.6	4.3	8
L1ME1	190.6	152.5	165.7	209.3	140.7	190.8	171.3	228.8	230.3	206.4	209.6	167.5	164.1	183.1
L1ME2	59.2	42.6	91.2	93.6	58.4	64.7	52.6	97.3	94.1	80.8	94.9	75	72.2	84.3
L1ME2z	25.2	17.3	31.2	35.4	22.5	31.8	24.5	44.6	46.2	34.5	39.8	33.7	31.8	35.2
L1ME3	42	29	44.2	52.3	39.6	43.9	37.6	53.9	49.6	42	49.4	42.4	40.8	44.8
L1ME3A	62.8	48.1	76.4	89.8	61.7	61	57.9	85.6	86.8	75.9	88.3	70.7	84.2	76.6
L1ME3B	43.5	34.3	41.8	55.1	37.3	52.4	42.3	62.5	59	56.4	63.1	46.6	47	49.3
L1ME3C	13.5	12	35.3	31.9	15.8	16.6	17.3	30.3	26.3	23.1	24.2	16.2	28.3	20.4
L1ME3Cz	49.1	41	58.4	88.3	75	67.6	56.6	75.9	73.3	61.7	82.3	61	96.1	58.8
L1ME3D	15	12.9	26.6	29	25.1	20	16.5	25.7	27	24.4	23.8	23.9	24.6	22.8
L1ME3E	24.8	15.4	23.6	32.9	23.6	26.1	22.5	40.6	39.8	31.6	38.3	29.9	38.7	37.5
L1ME3F	45.5	54.6	27.6	28.9	33	57	40.4	49.1	40	38.8	46.6	37.5	36.5	40
L1ME3G	66.1	57.7	68.2	66.9	53	69.8	64.1	88.2	93.4	86.9	85.7	72.9	80.3	80.7
L1ME4a	123.4	103.5	146.3	171.4	139.3	142.6	142.8	187.5	192.1	169.9	176.8	151	169.4	147.5
L1ME4b	123.9	83.8	95.7	117.7	91.6	127.8	114.1	134.6	133.8	122.5	131.4	103.9	117.9	116.9
L1ME4c	41.7	32.7	37.9	38.6	29.4	40.3	29.4	52.4	48.7	41.9	47.1	40.3	35.8	39.3
L1ME5	13.1	9.5	23.2	19.9	11.9	11.5	9.5	19.9	19.6	16.3	17.2	12.8	12.9	17
L1MEa	1.3	1	1.8	3.2	3.3	1.3	0.4	1.3	1.3	1.1	1	1.5	1.5	1.4
L1MEb	8.7	9.5	17.2	17.6	11	7.5	7.5	11.4	9.6	8.3	9.9	9.2	6.5	9.4
L1MEc	95.8	74.3	117.9	118.6	79.9	106.2	70.7	154.4	150.7	143.2	143.5	122.9	91.1	122.6
L1MEd	94.9	77.1	118.3	135.8	95.9	107.4	79.5	144.6	142.3	116.2	133.6	116.1	95.6	118.6
L1MEf	48.2	46.8	51.7	71.5	47.9	65.2	59	91.1	85.6	87.4	86.8	78	89.4	69.7
L1MEg	142.9	76.7	79.7	92.5	61.8	80.5	60	107.7	94.8	84.9	102.1	81	69.4	77.8
L1MEg1	8.4	6.9	2.3	4.5	4.1	8.5	7.3	9.9	6.2	6.9	8.3	6.3	8.5	7
L1MEg2	2.2	1.5	2.7	1.9	2.5	1.7	1.6	4.1	2.8	2.6	2.9	2.3	1.5	2.8
L1MEh	49.4	60	16	20.9	13.9	41.3	35.3	22.8	26.2	21.9	25.4	21.9	18.3	26.7
L1MEi	17.8	16.7	29.6	31.7	22.4	25.4	17.3	35	33.9	33.4	36.6	33.2	30.1	26.7
L1MEj	9.5	6.2	17.2	16.9	13.8	13.3	9.5	18.2	18	11.8	16.1	12.8	12.9	13.6
L1P	0.2	0.2	0.1	0.1	0.1	0.4	0.3	0.8	0.3	0.6	0.3	0.5	0.5	0.9
L1P1	231.8	122.2	233.4	422.6	179.6	187.7	146.5	243.7	223.3	197.3	300.7	259.4	427.3	233.1
L1P2	35.6	24.7	84.2	199.3	422.9	38.6	31.3	200.5	190.3	199.7	238.6	190.1	248.3	207.4
L1P3	24.7	15.1	33.6	46.4	22.7	24.7	19.9	28.7	30.1	21.4	26.6	25.2	22.7	27.8
L1P3b	0.1	0.1	0.1	0.4	0.8	0.2	0.1	0.2	0.2	0.2	0.1	0	0.3	0
L1P4	20	16	24.9	37.9	22.5	22.2	12.3	29	22.3	19.6	30.3	21	24.5	23.8
L1P4a	4	2.9	5.4	9.1	4.8	4.4	4.4	5.5	5.2	5.6	6	5.3	4.2	4.4
L1P4b	0	0	0.1	0	0	0.1	0	0	0.1	0.1	0	0.1	0	0.4
L1P4c	0.1	0	0.2	0.3	0.1	0.3	0.1	0.6	0.4	0.2	0.2	0.3	0.4	0.3
L1P4d	0.1	0.2	0.8	2.5	0.6	0	0.3	0.4	0.3	0.5	0.3	0.1	0	0
L1P4e	0.9	0.5	0.8	1.3	0.9	0.7	0.7	0.7	0.9	0.7	1.3	0.9	1.5	0.9
L1P5	1.4	1.1	0.8	1.3	0.4	1.2	1.2	1.5	0.7	1.2	0.8	0.5	0.5	1.1
L1PA10	138.9	78	51	69	36.3	92.2	63.4	77.6	70.8	59.9	77.2	63.1	52.3	67.3
L1PA11	33.4	29.8	49.6	57	26.3	31.5	24.9	53.2	42.8	39.9	54.4	43.6	34	46.8
L1PA12	8.6	5.7	11.9	20.1	13.3	17.5	13.7	13.3	12.7	13.4	13.6	9.9	9.5	12.2
L1PA13	82.5	71	89.2	87.3	48.5	79.1	56.2	83.2	71	62.4	73	67.6	51.1	65.4
L1PA14	24.5	21.4	29.8	47.4	28.6	21.2	16.1	41.7	36	26.9	59.7	45.4	58.6	38.5
L1PA15-16	3.6	1.6	7.1	9.1	2.9	4.4	3.7	8.5	5.8	3.7	7	5	5	6.8
L1PA15	36.4	27.9	67.5	85.4	35.1	43.1	34.5	52.5	50.3	39.3	53.8	43.2	40.2	41.8
L1PA16	63.4	49.5	193.7	161.6	106.1	58.5	52.2	126.3	100	108.8	131.4	106.7	134	117.8
L1PA17	32.9	20.6	81.9	115.5	112.3	32.8	22.6	164.3	139.7	144	194	172.1	201.6	148.7
L1PA2*	0.2	0.1	0.3	0.2	0.1	0.4	0	0	0	0.1	0.1	0	0.2	0
L1PA3*	101.7	57.8	99.2	144.7	68.7	90.3	67.6	113.1	99.1	85.9	127.2	111.9	156.6	101.4
L1PA4	755.6	431.6	724.3	1148.2	556.2	655	541.3	810.5	734.5	660.3	882.2	775	1061.8	738.9
L1PA5	121.8	89	126.7	183.1	98.3	115.7	82.4	197.6	156.1	142.9	183.5	151	183.3	170
L1PA6	103.8	67.4	109.4	111.8	52	118.7	65.7	113.8	85	74.4	108.9	95.6	85.1	101.9
L1PA7	210.3	184.8	256.7	330.3	227	230.6	224.3	314.7	296.1	292.3	307.4	286.4	303.8	292
L1PA8	41.3	29.6	57.9	71.6	34.4	41	31.6	60.9	50.6	45.2	52.9	50.3	39.8	49.7
L1PA8A	14.9	10.7	21.6	31.7	11.3	17.4	16	24.2	22.6	16.4	24.6	20.2	14.6	21.4
L1PB	6.6	5.7	8.2	12.3	9.9	9.6	6.5	12.1	12	10.9	7.9	10.2	7.9	8.3
L1PB1	117.2	92.1	181.8	185.7	118.7	110.7	84.7	195.5	138.9	130.7	167.8	129.9	119.6	138
L1PB2	22	17.8	20.1	22	20.9	33.2	25.6	22.3	19.5	15.8	19.5	18.2	16.3	19.6
L1PB3	14.8	15.6	14.2	20.5	12.2	26.3	25.2	26.1	23.5	18.3	26.3	19	21.2	21.5
L1PB4	27.8	20	43.3	50.4	27.3	25.5	27.2	40.1	36.9	31.9	36.9	28.9	30.6	35.9
L1PBa	20.5	17	27.3	37.2	20	26.1	20.3	47.2	28.3	29.1	38.8	27.7	26	33.6
L1PBa1	4.1	3	6.5	21	80.2	3.7	3.8	10.6	10.9	8.3	9.9	7.2	8.4	8.7
L1PBb	0.4	0.5	0.2	0.9	0.5	0.8	0.6	0.4	0.4	0.5	1	0.1	0.7	1.1
L1PREC2	60.9	47.5	63.2	85.6	46.5	72.6	80.7	66.5	56.7	45.2	74.3	59.6	51.7	65.5
L2	256.3	181.6	319.4	422.8	291.3	311.1	242.7	382.6	325.4	294.4	367.3	280.4	343.9	345.4
L2a	678.2	438.2	601.5	709.6	514.8	721.3	621.6	788.5	752.4	663.2	745.8	626	701.4	737.5
L2b	388.3	307.2	376	390.9	301.2	452.7	356.8	425.8	390.8	358.3	409.8	337.9	382.8	403.9
L2c	555.5	370.4	475.9	550	419.7	570.3	460.2	607.5	554.3	493.1	571.5	471.8	527.7	550
L3	278.6	202	291.1	299.8	234.2	329.5	232.3	345.5	309.7	271.2	348.2	286.1	282.9	306.4
L3b	49.9	38.8	49.5	51.4	42.6	51.2	36.6	64.4	56	49.8	62.3	49.1	45.1	55.3
L4_A_Mam	31.5	20.1	29.3	37.9	25.7	37.1	31.7	41.5	39.1	40	34.6	32.5	32.7	36.3
L4_B_Mam	12.5	5.8	9.3	11.2	6.6	13.6	9.5	13.1	14.8	10.6	12.3	12.8	12.2	11.1
L4_C_Mam	13.5	6.7	10.4	16.4	9.7	12.9	15.3	18.3	16.4	16.6	16.2	12.6	12.6	13
L5	1.4	1.9	2.2	3.2	1	3.1	5.2	3.1	4.3	5.9	4	3	5.6	3.6
LAVA	67.4	52	120	131	155.1	72.8	78.8	107.3	115	111.4	140.8	114.8	116.1	117.5
LFSINE_Vert	18.9	7.4	6.7	8.1	6.5	7.4	7.1	7.8	6	6	8	6.6	7.6	7.5
LOR1-int	7.1	4	8.2	9.7	4.9	20.2	11.6	5	8.2	5.6	4.9	3.1	9.4	7
LOR1a	1.4	0.8	0.9	2	1.3	2	1.6	1.1	1	0.5	0.8	0.9	0.9	1.9
LOR1b	1.7	0.9	1.3	1.9	1.6	1.3	2	1.4	1.6	2	0.5	1.1	1.7	1.8
LTR06	0.2	0.1	0.4	0.5	0.7	0	0.1	0.2	0.3	0	0.1	0.3	0.4	0.4
LTR1	0.5	0.1	2.6	5.2	6.3	1	0.8	1.7	3.2	3.8	2.3	1.8	2.7	3.9
LTR101_Mam	2.1	1.8	1.9	2.5	3.7	1.9	2.1	2.3	1.8	2	2.1	1.9	2.4	2.9
LTR102_Mam	3.8	1.2	5.7	4.9	1.6	1.3	0.5	1.8	1.9	1.6	1.9	1.2	2.1	2.9
LTR103_Mam	0.4	0.8	0.6	1	0.7	1.6	1.4	1.1	1.4	0.8	0.6	0.3	1.4	0.5
LTR103b_Mam	1	0.7	1.1	1.7	0.8	0.7	1.6	0.6	1.1	1.3	0.7	0.6	1.2	0.9
LTR104_Mam	2.2	1.7	2.5	2.2	1.4	2	3	2	2.9	2.3	2.5	1.9	2.7	2.2
LTR105_Mam	2.6	2.4	2.8	4	5.1	1.6	1.1	2.2	2.5	1.9	1.9	1.6	2.5	2.2
LTR106_Mam	2.2	1	1.9	2.2	2.4	3.7	3.1	2.6	2.7	1.8	2.1	3.1	3.2	3.4
LTR107_Mam	1	0.6	0.6	1.2	0.4	1.6	0.9	1.3	1	0.9	1.2	0.7	1.4	1.5
LTR108a_Mam	4	7.9	1.5	1.2	2.2	7.2	10.1	1.6	2.1	2.9	2	3	2.5	1.2
LTR108b_Mam	0.1	0.1	0	0.2	0.1	0.2	0.4	0.1	0.1	0	0.4	0	0.1	0.1
LTR108c_Mam	0	0.1	0	0.2	0.1	0.1	0.6	0.1	0.1	0	0.5	0.1	0.2	0
LTR108d_Mam	0	0	0	0	0.1	0	0	0	0	0	0	0	0	0
LTR108e_Mam	0.3	0.7	0.1	0.4	0.2	0.1	0.1	0.2	0.2	0.2	0	0.1	0	0.1
LTR109A2	0	0	0	0	0	0	0.2	0	0.1	0	0	0	0	0
LTR10A	1.5	0.5	2.3	3.6	2.4	1.1	0.5	1.4	1.2	1.2	2.5	1.6	2.2	1.7
LTR10B	0.1	0	0	0.1	0	0.1	0	0.2	0	0.2	0.2	0.4	0.4	0
LTR10B1	0.3	0.2	0.4	0.5	0.5	1.2	0.7	0.3	0.1	0.2	0.1	0.1	0.3	0.1
LTR10B2	0.2	0.2	0.3	0.4	0.3	0.2	0	0.3	0.1	0.6	0.1	0.1	0.1	0.1
LTR10C	65.2	22.4	6.1	7.5	3.8	17.9	11.2	11	7	7.2	8.9	6.9	6.6	7.9
LTR10D	0.9	0.2	0.6	1.3	0.8	0.8	1.6	1.2	1.1	1.1	1	0.5	1.2	1.3
LTR10E	2.7	1.2	3	2.4	1.4	5	1.5	4.8	4.5	4.6	5.6	3.5	5.1	4.5
LTR10F	2.5	0.6	2.2	4.1	2.6	2	0.7	2	1.6	1	1.9	1.2	1.4	1.8
LTR10G	0.1	0.5	0.8	1.4	1.4	0.1	0.3	1.5	1.3	0.8	1.2	0.4	1.5	1.2
LTR12	4.9	5.4	9.1	7.3	3.5	5.3	5.9	6.8	7.2	6.6	6.3	4.1	4.4	5.2
LTR12B	0.8	0.7	2.6	2.8	2	0.7	1.1	1.6	2.2	1.7	1.4	1.1	1.5	2.1
LTR12C	46.2	28.9	60.4	63.8	55.7	82.1	47.2	47.1	45.3	43.8	47.7	46	41.8	52
LTR12D	3.2	1.7	5.7	16.9	26.4	2.4	1.6	7.7	7	6	4.9	6.4	11.3	6.4
LTR12E	1.7	0.4	1.2	1.9	2.5	1.1	1.8	1.4	1.7	1.1	1.4	1.3	1.8	1.8
LTR12F	1.2	0.6	4	3	1.9	3.1	3.2	2.5	2.9	2.2	1.6	2.8	2.2	1.8
LTR12_	2	1.1	4.6	4.7	3.9	2.9	3.7	5.4	3.2	3.2	3.3	2.6	2	4
LTR13	24.1	21	21.8	28.4	24.1	33.7	31.1	41	41.6	41.4	42.9	39.7	36.1	35.1
LTR13A	1.5	1.8	4.4	3.2	2.4	3.1	2.3	8.3	8	6.3	10.1	5.6	5	8.5
LTR13_	0.2	0.5	0.1	0.6	0.2	2.2	0.9	1.2	0.4	0.7	0.8	0.6	0.9	1.1
LTR14	0.5	0.1	0.8	0.4	0.9	0.7	0.5	1.5	0.7	0.6	1.1	0.8	0.7	0.9
LTR14A	1.5	0.8	0.8	0.6	0.5	0.5	0.2	0.5	0.2	0.6	0.5	0.4	0.3	0.9
LTR14B	1.5	0.7	0.7	1.1	0.6	1	0.6	1	0.6	1.1	1	0.8	0.5	1
LTR14C	0	0	0	0.2	0.3	0.2	0.2	0.1	0.1	0.2	0.1	0.2	0.1	0
LTR15	1	0.6	1.6	1.4	0.6	1.5	0.8	3	2.1	2.3	4.7	4.1	7	1.8
LTR16	6.2	6.2	4.5	6	2.8	4.4	4.8	4.8	5.4	4.4	4.9	3.7	3.8	5.4
LTR16A	9	8.3	13.9	15	12.4	9.5	7.5	10.2	11.6	10	9.3	8.2	13.2	8.9
LTR16A1	4.6	4.4	9.4	9.2	7.1	5.8	5.6	4.8	3.5	5.3	5.8	5.1	5.3	5.2
LTR16A2	4.2	1.4	6.6	5.4	3.3	2.4	2.1	3.7	3.5	2.9	3.4	1.9	3.7	3
LTR16B	4.3	4	5.2	6.8	9.7	2.9	2.6	4.3	3.1	3.9	3.5	3.8	4	5.5
LTR16B1	4.2	3.4	7	8.2	7.7	4.3	3.7	7.1	6.4	6.3	6.4	4.6	4.4	7.7
LTR16B2	3.7	1.8	3.4	4.9	3.2	4.1	3.4	3.4	3.7	4.4	4.2	2.6	4.5	3.9
LTR16C	10.8	6.5	13.4	16.6	14.1	14.1	13.8	15.6	13	14	17.8	10.7	14.2	16.4
LTR16D	3.6	1	2.8	4.4	2.8	2	1.9	2.4	2.3	1.7	1.7	1.5	1.9	1.8
LTR16D1	0.2	0.2	0.8	0.6	0.2	0.3	1	0.2	0.6	1.2	0.9	0.7	0.4	0.9
LTR16D2	1.6	0.3	0.3	0.5	0.1	0.5	1.1	0.6	0.5	0.5	0.7	0.2	0.3	0.7
LTR16E1	6	3.2	4.9	7.5	5.1	5.1	5.4	6.2	5.9	6.4	5.8	5.1	8	5.9
LTR16E2	4.8	2.9	6.4	6.9	5.6	4.4	7.4	6.3	6.2	6.6	5.3	5.9	9.4	6.8
LTR17	4	3.3	3.5	7.1	7.7	4.1	3.9	5	2.7	2.9	7.5	3.9	9.6	4.2
LTR18A	1.3	0.5	0.8	2.2	1.8	0.8	0.2	1.5	1.5	1.2	1.9	0.8	1.4	1.2
LTR18B	3.2	2.2	1.2	1.2	1.4	1.4	2.7	1.3	1.1	1.6	1.4	1.2	0.9	2.5
LTR18C	0.1	0	0	0.1	0	0.2	0	0.1	0	0.2	0	0.1	0	0.1
LTR19-int	0.3	0.3	1	0.9	1.7	0.8	0.5	1.4	1.5	0.5	1.7	1.1	1.2	1.2
LTR19A	4.7	3.3	8.4	9.1	8.5	3.1	2	6.8	9.8	8.3	10.3	9.7	9	8.4
LTR19B	1	0.7	1.3	0.6	0.8	0.8	0.9	0.7	0.3	0.6	0.8	0.4	0.6	0.6
LTR19C	1	0.6	1.2	1.5	1.6	0.6	0.6	1.1	1.6	1.1	0.9	0.9	0.4	0.6
LTR1A1	1.6	0.7	3.1	6.6	5.7	1.6	1.2	1.3	1.7	1.2	1.2	1.4	0.8	0.7
LTR1A2	9.1	4.8	18.1	17.7	12.6	6.7	6.3	12.6	4.3	4.9	7.3	8.2	8.8	5.8
LTR1B	1.1	1.1	1.3	2.2	2.5	1.3	1.2	1.8	1	0.8	1.4	1.2	1.6	0.6
LTR1B0	0.3	0.1	0.3	1.3	0.9	0.3	0.2	0.2	0.4	0.3	1.2	0.1	3.1	0.2
LTR1B1	0.2	0.3	0	0.4	0.3	0.1	0.1	0.4	0.2	0.4	0.3	0.1	1	0.8
LTR1C	0.6	0.5	0.6	0.5	0.1	0.1	0.1	0.5	0.6	0.3	0.7	0.2	0.3	0.4
LTR1C1	0.3	0.1	0.3	0.2	0.1	1.1	2.1	2	2.6	3.2	1.5	1.2	2.4	2.9
LTR1C3	0.1	0.3	0.2	0.2	0.1	0.2	0.2	0.3	0.4	0.4	0.3	0.3	0.2	0.3
LTR1D	1.3	0.9	1.8	2.2	1.7	0.4	1.1	1.4	1	1.3	1.5	1.4	1.4	1.4
LTR1D1	1	0.7	1.1	1.6	0.7	1.5	2	4.3	3.7	4.4	5.7	3.1	5.8	4.8
LTR1E	0.7	0.7	0.8	2.1	3	1.7	0.8	1.6	0.9	0.6	2.2	0.6	2.2	0.9
LTR1F	1	0.2	0.5	1.6	1	1	0.5	1.8	1.6	0.8	1.7	1.7	1.2	0.9
LTR1F1	3.6	5.2	1.5	2.5	2.2	4.6	3.2	2.3	1.5	1.4	1.7	2.4	1.2	1
LTR1F2	1.1	0.5	0.1	0.3	0	0.2	0.7	0.9	0.2	0.2	0.3	0.6	0.2	0.3
LTR2	2.6	1.9	7.9	21.3	14.4	3.5	2	9.6	5.4	4.8	9.4	7.4	13.3	5.4
LTR21A	10.6	8	40.7	41.9	36.9	5.6	8.9	15.7	18.6	20.5	15.2	14.8	21.3	17.9
LTR21B	0.2	0.1	1.2	0.8	0.8	0.3	0.1	0.6	0.5	0.6	1	1	0.7	0.4
LTR22	0	0	0.1	0.2	0.1	0.1	0	0	0	0	0	0	0.1	0
LTR22A	0.7	0.5	0.7	0.9	1.3	0.4	0.9	0.8	1.5	0.6	0.9	0.7	1.7	0.9
LTR22B	0.6	0.3	0.8	0.9	0.4	1.6	1	0.9	0.9	0.5	1.8	0.5	1.2	0.9
LTR22B1	4	1.5	4.8	2.5	2.1	0.7	0.6	4.3	2.9	2.3	3.6	2.3	1.4	3.7
LTR22C	0.9	0.6	0.6	0.4	0.7	2	0.7	1.8	1.2	1.7	0.8	0.6	1	0.9
LTR22E	2.2	1.2	3.8	3.3	3.5	1.9	1.2	4.4	3	2.3	4.3	3.9	2.6	3.1
LTR23-int	0.2	0.1	0.1	0.3	0	0.1	0.3	0.1	0	0.2	0	0.3	0.1	0.2
LTR23	1.4	2	2.1	3.5	2.4	2.2	1.6	1.5	2.6	1.6	1.9	1	2.7	2.8
LTR24	1.8	2.7	1.6	2.2	1.9	0.9	1.1	1.1	1.2	1.1	0.7	0.6	0.6	1
LTR24B	7.3	4.3	2.8	1.4	3.1	1.8	2.7	2	2.8	2.8	1.8	1.6	1.9	2.1
LTR24C	1.6	2.8	1.9	3.3	3.6	4.1	4.6	3.6	3.4	3.2	4.2	3.1	3.1	3.3
LTR25-int	1.8	0.6	4	2.6	1.8	1.8	2.5	3.2	2.9	3.2	3.5	3.1	2.9	2.2
LTR25	0.8	0.6	1.2	1.7	1.3	0.6	1.2	2.5	2.4	3.1	2.1	2.4	1.7	2.5
LTR26	4.5	2.5	3.1	4.2	1.4	6.2	4.8	1.3	1.4	1.3	1.6	1.2	1.9	1
LTR26B	0.6	0.6	1.4	2.2	1	0.8	1.2	1.1	0.7	1.1	1	0.9	1.1	0.6
LTR26E	1.4	0.3	0.6	1.5	1.3	0.6	0.7	1.5	1.8	1.5	1.6	1.3	0.6	1
LTR27	0	0	0	0.1	0.3	0.1	0	0.5	0.3	0.4	0.6	0.3	0.1	0.2
LTR2752	1.5	0.5	1.8	3.7	2.8	2	2	2.8	1.3	1.5	3.7	1	2	2.6
LTR27B	0.2	0.7	1.5	0.6	0.5	0.5	0.3	0.6	1	0.8	0.8	0.3	1	0.6
LTR27C	2.3	1	2.4	2.3	2.5	1	1.2	1.5	1.9	2.5	1.6	1.9	2.7	2.3
LTR27D	0.6	0.3	0.4	0.7	0.5	0.2	0.1	0.6	0.7	0.2	0.3	0.3	0.6	0.4
LTR28	0.2	0.5	2.7	1.9	0.3	0.7	1	1.5	0.2	0.9	1.4	0.4	0.5	0.9
LTR28B	0.4	0.3	0.6	2.1	1.9	0.1	0.4	1	0.7	0.8	0.8	0.9	1	0.5
LTR28C	4.5	2.3	3.5	5	4.5	3.1	1.3	4	2.9	3.7	4.4	2	5.8	4.6
LTR29	2.4	3.1	5.8	6.9	6.2	1.4	1.2	3.9	3.5	4.4	4	2.4	5.8	4.1
LTR2B	2.4	2.2	4.9	3.7	3.1	2.9	3.9	2.5	3.6	4.2	3.4	3.1	4	2.4
LTR2C	4.9	7.8	10.2	10.5	8.1	2.4	2.5	4.1	5.3	4.4	6.5	3	7.9	6.4
LTR3	1.5	1.8	0.3	0.6	1.1	0.9	0.7	0.4	0.8	1.4	0.8	0.8	1.4	0.3
LTR30	3.1	0.4	4.3	4.5	1.9	0.8	0.6	4	2.5	2.6	3.4	3.1	2	1.9
LTR31	1.3	1.4	2	1.9	0.4	1.6	2.3	3.2	2.6	2	2.1	2	1.7	3.1
LTR32	3.7	4.7	10.1	10.1	9.7	5.6	5	11.3	13.3	14.7	12.3	12.8	10	12.8
LTR33	16.3	12.4	20.8	27	14.7	24.6	18.7	25.3	17.7	20.6	20.7	14.8	20.9	20.6
LTR33A	2.5	1.5	3.1	3.6	5.1	3.9	3.3	4.5	4.2	4	4	3.1	5.3	4.5
LTR33A_	3.1	2.2	1.8	3.9	2.6	4.9	3	4.6	2.6	2.9	4	3.3	3.3	3.4
LTR33B	1.8	1.6	3.4	4.2	2.3	2.2	1.8	4.3	4.6	3.5	4	2.9	4.3	4.3
LTR33C	3	1.5	8.3	6.8	3.2	2	2.2	4.5	2.6	2.1	3.8	1.9	1.2	2.4
LTR34	2.3	0.5	0.7	1.1	0.4	2	1.4	1.3	1.5	1.1	1.6	1	0.3	0.5
LTR35	0.1	0	0.5	0.4	0.4	0.3	0.6	0.6	0.7	0.5	0.5	0.1	0.6	0.9
LTR35A	0.2	0.3	0.4	0.6	0.6	0.1	0.3	0.2	0.1	0.4	0.1	0.4	0.1	0.4
LTR35B	0.8	0.1	0.5	0.8	0.4	0.6	0.3	0.9	0.2	0.2	0.2	0.4	0.2	0.8
LTR36	0.3	0.3	1	1	1.2	0.8	1.6	0.8	0.8	1.1	0.7	0.4	2.4	1.3
LTR37-int	4	3.7	3.6	4.2	1.9	3.6	4.7	4	5.9	5.2	3.7	2.6	4.4	3.9
LTR37A	3.3	1.4	5.2	5.6	3.7	4.3	4.6	5.5	5.9	4.9	6.7	4.8	6.3	4.6
LTR37B	4.8	2.3	2.8	3.9	2.7	2.5	3.9	2.7	4.3	2.8	3.7	3.2	3.3	4.4
LTR38-int	0.2	0	0.1	0.3	0.1	0.2	0	0.1	0.1	0.2	0	0.1	0.1	0
LTR38	0.6	0.7	0.4	0.4	0.4	0.6	0.7	0.7	1	1.1	1.3	0.6	0.9	0.7
LTR38A1	0.1	0.1	0.1	0.3	0.2	0.2	0.3	0.2	0.1	0.2	0	0.3	0.1	0
LTR38B	0.5	0.4	0.3	0.8	0.1	0.7	1	0.5	1	0.6	0.5	0.6	0.5	1.4
LTR38C	0.2	0	1.6	1.2	1.4	0.4	0.7	8.3	7.2	4.4	8.2	7.7	9.6	8.9
LTR39-int	0.1	0.1	0.5	0.2	0	0	0.2	0.1	0.1	0.3	0	0.1	0.1	0.4
LTR39	3.3	2	5.1	5.8	3.4	4.5	2.6	5.4	8.6	7.8	4	5.8	25.1	5.3
LTR3A	0.8	0.4	2.7	2.8	1.2	2.1	1.5	3.8	3.4	3.5	5.6	2.5	4.8	2.5
LTR3B	0.1	0.2	0.7	1	0.4	0.1	0.3	0.8	0.8	0.6	0.8	0.6	0.9	0.5
LTR3B_	0.3	0.2	1.2	0.9	0.8	3.1	1.2	2.6	1.5	1.4	2.3	2	1.8	2
LTR4	2.7	0.6	1.7	1.8	4.5	3.1	3.5	1	0.5	0.4	1.6	1.9	3.1	0.7
LTR40A1	4.2	5	0.5	0.6	0.8	0.7	0.4	0.9	0.6	0.6	0.8	0.9	0.5	1.1
LTR40a	3	1.8	3.9	4.8	3	4.4	3.2	6.1	4.4	3.9	6.7	3.5	5.9	5.2
LTR40b	3.6	3.1	7.4	6.3	7.3	3.4	4.4	6.1	5.6	6.1	6.4	4.7	6	6.2
LTR40c	1.7	1.2	3.1	2	2.7	1.2	1	2.6	1.9	1.7	2.3	1.3	1.3	1.7
LTR41	3.8	2.7	6.4	7.2	4.4	7.7	7.1	11.1	11.5	10.8	10.5	9.2	12.8	11.6
LTR41B	1.3	0.6	2.5	3.3	1.5	2.8	3.8	4.3	3.5	2.6	5.1	2.1	3.5	3.4
LTR41C	2.2	2.1	3.2	3.6	5.3	3.4	2.8	4.3	4.6	4	3.8	3.3	6	3.9
LTR42	1.9	1.6	4.3	3.5	3	2.8	3.8	2.9	3.7	3.2	3.4	2.6	3.9	3.2
LTR43-int	7.1	2	0.3	0.5	0.1	0.8	1	3	4	4.1	2.7	2.2	2.6	2.3
LTR43	1.7	1	3.4	1.9	1.7	1.6	2.4	3.2	3.4	3.5	3.4	3.2	3.8	4.1
LTR43B	0.5	0.2	0.3	0.6	0.4	0.1	0.4	0.4	0.4	0.4	0.5	0.2	0.7	0.4
LTR44	0.3	0.3	0.6	0.6	0.9	0.4	1.2	1.3	1.1	0.8	1	0.6	0.9	0.8
LTR45	4	1.8	1.4	0.2	0.7	2.4	3	0.6	0.2	0.8	0.1	0.2	0.6	0.6
LTR45B	1.7	2.1	7.4	6	3.6	2.6	4	4.6	3.9	2.4	3.2	2.5	4.5	5
LTR45C	1.5	1.5	1.2	1.6	1.2	1.7	2.5	3.3	2.6	3.4	3.4	2.5	3.3	2.6
LTR46-int	2	0.6	1.4	1.8	1.6	1.9	0.8	1.5	0.7	1.1	1.9	0.9	1.3	1.6
LTR46	0.8	0.2	1.6	1.7	1	0.2	0.4	0.6	1.2	1.1	0.8	0.8	0.7	1.5
LTR47A	1.5	0.8	2.3	2.3	2.4	1.4	1.2	1.8	1.8	2.3	2.1	1.2	1.9	1.4
LTR47A2	0.5	0.3	0.9	0.7	0.5	0.4	0.5	1.1	0.4	0.5	0.5	0.6	0.4	0.7
LTR47B	0	0	0	0.1	0.1	0.5	0.2	0.1	0.1	0.2	0	0.1	0.1	0
LTR47B2	0.7	0.6	1.3	0.6	1	0.2	0.2	0.4	0.1	0.6	0.5	0.3	0.6	0.6
LTR47B3	1.2	1.1	0.4	0.6	0.6	0.5	0.2	0.9	0.9	0.8	1.2	0.4	0.7	0.5
LTR47B4	0	0.1	0.1	0.3	0	0.1	0.5	0.2	0	0.2	0.3	0	0.4	0.1
LTR48	4	4.6	11.6	14.1	10.3	5.5	5.7	6.6	7.3	8.5	9.5	6.7	11.5	11.3
LTR48B	9.5	10.7	15	14.2	15.5	14.8	15	15.8	16.7	15.1	14.1	11.5	9.4	14
LTR49-int	13.1	9.9	21.8	37.2	39	10.4	14.3	12.3	16.3	15.3	13.5	9.2	21.2	11.4
LTR49	5.2	3.9	9.2	9.5	4.4	7.6	7.8	6.1	6.7	6.4	6.7	3.5	5.2	5.5
LTR5	0.4	0.1	0.2	0.1	0.2	0.2	0.1	0.2	0	0.2	0.3	0.1	0.1	0
LTR50	14.5	16.7	22	21.3	16.7	14.7	18.7	25.6	28.3	27.2	20.6	20.4	19.7	16.2
LTR51	0.6	0.3	0.4	1.1	0.6	0.7	0.5	0.7	0.9	0.5	0.7	0.5	0.8	0.8
LTR52-int	0.6	0.6	0.8	1.7	1.2	0.4	0.5	0.6	0.7	0.2	1.4	1	0.8	0.7
LTR52	2.3	2	4.7	5.8	5.3	4.4	3.6	6.1	6.9	6.4	6.9	5.3	6	7.4
LTR53-int	2.8	1.4	3.3	4.4	3.3	10.9	11.2	7	4	3.5	5	4.2	5	5.4
LTR53	1.7	1.6	4.1	4.7	6.1	3.4	2.3	4.2	2.6	2.4	4	3.5	3.2	3.2
LTR53B	1	0.1	2.1	2	1.4	0.7	0.7	0.7	0.5	0.4	1.3	0.6	0.6	0.5
LTR54	2.3	1.6	3.6	3	2.4	2.3	1.9	4.1	5.7	3.5	4.4	3.1	4.1	4.9
LTR54B	2.9	2.9	1.2	2.5	2.8	3.4	4.5	3.8	3.2	2.6	4.3	2.5	3.2	3.6
LTR55	0.4	0.1	0.5	1.2	0.3	0.7	0.4	1.3	0.4	0.8	1.2	1.1	1.1	0.8
LTR56	18.7	18.8	33.4	36.4	30.5	28.2	34.3	37.7	29.8	30.2	31.3	29.9	32.4	33.7
LTR57-int	1.5	0.6	1	0.2	0.2	3.2	0.8	0.9	1	0.5	0.5	0.8	0.4	0.3
LTR57	7	8.1	0.8	1.1	0.7	10	9	2.7	2.9	2.9	3.8	3	2.7	3
LTR58	0.1	0.1	0	0	0	0	0	0.2	0.1	0	0.1	0.1	0	0.2
LTR59	0.2	0.2	0.1	0.6	0.3	0.2	0.2	0.5	0.7	0.2	0.1	0.4	0.6	0.5
LTR5A	21	24.6	3.3	1.7	5	11.1	9.1	2.2	2.6	2.2	2	2.8	2.3	2.4
LTR5B	14.3	11.3	47.5	85.4	119.9	17.8	8	13	7.9	5.7	70.1	48.2	141.3	15.8
LTR5_Hs*	15.1	10.1	41.8	52.2	62.6	14.5	14.8	26.1	24.4	24.3	32.5	25.6	52.1	26.5
LTR60	1.1	0.3	4.3	3.4	3	0.2	0	11.5	9.2	10.5	12.3	11.5	13.2	9.2
LTR60B	2.7	3.7	1	3.3	1.3	13.5	9.1	5	4.4	4.3	4.3	3.6	7.3	5.2
LTR61	1.3	0.7	0.3	0.7	0.5	0.9	0.7	0.5	0.4	0.5	0.3	0.3	0.8	0.3
LTR62	4.1	1.2	2.4	1.8	1.4	2.8	3.5	2.1	2.6	2	2.1	1.7	3	2.6
LTR64	1.5	1.8	2.3	2.5	1.4	0.8	1.9	2.2	2.2	2	2.1	2.7	2.3	2.7
LTR65	1.6	1.3	1.6	1.6	1	1.7	1.9	3.2	3.3	2.2	1.9	1.3	1.9	2
LTR66	0.8	0.5	0.6	1.3	0.6	1	1	0.9	1.5	1.1	1.2	1.1	1.8	1
LTR67B	5.7	5.7	6.1	9.5	6.4	7.3	9.3	8.7	11.3	10.1	8.8	6.7	9.1	6.9
LTR68	0.6	0.7	0.3	1.3	1	0.4	0.7	0.9	1	1	0.6	1.3	1.2	0.6
LTR69	1.3	0.1	0.6	1	0.7	0.4	0.5	0.4	0.1	0.6	0.7	0.7	0.4	0.2
LTR6A	4.3	2.5	4.4	3.7	6.8	2	3.1	6.2	8.2	5.4	6.3	5.1	5.7	5.1
LTR6B	0.6	1.6	1	2.7	6.5	0.7	0.5	1.9	1.4	1.2	2.2	2.4	15.7	2.1
LTR7	7.2	4.9	28.6	338.2	529	5.3	5.9	129.6	35.6	38.7	294.8	183.7	875.5	174.5
LTR70	3	3.5	19.8	50.5	193	5.9	4.8	63.4	80.1	80.1	78.4	59.8	97	64.1
LTR71A	0.8	0.3	0.5	1.3	0.8	0.4	0	0.3	0.5	0.6	1	0.4	0.6	0.3
LTR71B	0.4	0.4	0.6	0.2	0.4	0.5	0.8	0.6	1	0.8	0.8	0.4	1	0.2
LTR72	0.4	0	0	0.3	0.3	0.4	0.2	0.4	0.7	0.2	0.6	0.3	0.1	0.4
LTR72B	1.3	1.6	3.2	2.7	0.7	1.5	1.8	3.1	2.1	2.1	1.6	1.2	1.9	1.5
LTR73	0.7	0.6	38.6	24.4	28.9	0.4	1.1	39.4	24	21.8	25	25.7	15.5	40.7
LTR75	1.7	2.4	2	1.6	1.7	2.4	2	3.3	2.8	2.5	2.9	2.1	2.2	3.6
LTR75B	0.1	0.2	0.3	0.4	0.5	0.4	0.5	0.5	0.8	0.6	0.1	0.1	0.2	0.7
LTR75_1	1.6	0.6	1.2	1.4	1.3	0.7	0.7	0.3	1.2	0.5	1.1	0.4	1.1	0.5
LTR76	3.8	6.5	3	2.5	2.3	5	4.4	3.8	3.1	4.1	4.2	3.3	3.8	3.7
LTR77	0.7	0.2	0.5	0.8	0.2	0.4	0.7	2	1.7	2.3	1.9	0.8	1.6	1.3
LTR78	8.6	7.5	10.5	14.8	10.3	8.6	9.9	12.2	11.6	9.4	10.8	8.1	10.4	10.9
LTR78B	5	5.1	5.4	8.7	5.7	4.9	6.2	7.1	7.5	6.6	8.4	6.1	7	6.5
LTR79	3.7	3.1	5.9	9.7	14	5.8	8.3	6.8	8.3	6.2	8.5	6	9.7	7.6
LTR7A	0	0	6.8	18.3	20.4	0	0	0	0.1	0.2	0.6	0.2	4.2	0.1
LTR7B	5.5	7.4	13.4	35.2	61.5	7.6	7.9	9.6	9	8.6	27.9	19.6	93	10.9
LTR7C	3	3.8	4.1	4.2	3.7	3.4	3.9	5.3	6.4	5.6	6.6	4.6	5.5	7.4
LTR7Y	0.1	0.2	0.4	4.9	10	0.2	0.3	0.8	0.3	0.6	4.8	3.3	14.8	1.3
LTR8	19.1	18	23.7	28.4	32	29.7	32.1	26.6	30.3	28.4	32.8	26.1	38.8	30.4
LTR80A	0.7	0.4	0.9	1.7	1	0.1	0.5	0.7	1	0.5	0.7	0.5	0.3	1
LTR80B	0.6	0.3	0.8	0.9	0.7	0.3	1.2	0.9	0.9	0.9	0.8	0.5	0.8	0.9
LTR81	0.2	0.1	0.3	0.3	0.7	0.7	0.4	0.6	0.4	0	1	0.3	1.3	0.1
LTR81A	4.4	0.6	0.8	1.3	1.1	0.9	0.7	1.8	2.2	1.4	1.8	0.6	1.6	1.3
LTR81AB	0.2	0.1	0.2	0.3	0.4	0.3	0.7	0.2	0.6	0.5	0.1	0.1	0.1	0
LTR81B	1.9	1.4	9.5	6.7	2.5	1.9	3.2	1.5	2.5	2.7	2	1.5	1.8	1.5
LTR81C	1.7	1.3	1	1.6	1.8	1	1.6	1.3	1.1	0.8	1.2	1.2	1	1.4
LTR82A	2.6	1.8	1.8	3.7	1.5	3.5	2.5	2.7	2.3	1.8	1.8	1.2	2.2	1.9
LTR82B	1.4	0.8	1	1.8	1.3	1.4	2.2	2	3.4	1.8	1.4	1.4	1.7	1.9
LTR83	1.9	0.8	1.7	2.5	1.5	0.8	1.3	1.5	0.9	0.9	1.3	1.5	2.3	1.1
LTR84a	3.8	1.7	0.6	1.8	1	2.4	3.9	1	0.7	0.8	1.4	0.7	0.9	1.6
LTR84b	2.2	1.1	2.3	2.9	1.6	3.2	3.2	3.6	5.2	2.6	4	1.8	3.4	3.9
LTR85a	5.8	3.1	5.3	4.3	3.3	3.5	4.4	4.1	4.2	2.8	2.9	4.1	4	3.5
LTR85b	0.6	0.6	1.7	2.3	1.4	2.3	2.2	2.5	1.8	2	1.9	1.8	2.4	2.4
LTR85c	1.8	0.9	1.4	2.5	1.2	3.3	2.4	1.7	1.9	2	1.9	1.2	1.7	1.1
LTR86A1	3.8	1.8	3.9	2.9	3.1	4.7	3.2	4.3	4.2	3	3.2	3.1	3.9	5.1
LTR86A2	0.4	0.5	0	0.9	0.6	0.6	0.2	0.6	1	0.3	0.6	0.5	0.4	0.4
LTR86B1	0.8	0.3	0.1	0.5	0.1	0.3	0.2	0.2	0.2	0.8	0.8	0.3	0.5	0.9
LTR86B2	0.2	0.2	0.6	0.5	0.5	0.6	0.2	0.8	1	0.7	0.9	0.6	0.6	0.2
LTR86C	0.8	0.2	0.3	0.6	0.4	0.8	1.5	2.6	2.3	4	1.9	2.3	2.7	3.6
LTR87	7.9	5.8	6.3	7.3	7.5	9.7	8	11.6	14.4	14	10.1	6.9	11.8	10.1
LTR88a	1.5	1.1	0.8	1.7	0.8	1.1	1.3	0.6	1.4	1.4	1	0.5	0.7	0.7
LTR88b	2.2	0.4	3	3.1	1.1	3.2	1.1	2.8	3	3.2	2.7	1.6	2.7	3.1
LTR88c	1	0.3	0.9	0.9	0.9	0.3	0.3	0.4	0.4	0.6	0.8	0.3	1.9	0.4
LTR89	1.9	0.9	1.7	2.4	2.7	2.9	2.9	2.7	2.9	3.2	1.4	2.4	2.2	1.8
LTR8A	10	8.4	8.3	14.4	11.6	11.9	11.3	13.3	14.4	13	14.3	9.5	15.4	14.6
LTR9	1.6	0.6	3.2	3.3	3.2	2.4	1.2	3.3	1.5	0.9	3.3	1.9	6.1	3.4
LTR90A	0.6	0.3	1.7	1.8	1.2	0.6	1	1.1	1.2	1.3	1.2	1	1.7	1.3
LTR90B	0.5	1.1	0.3	1.5	0.7	0.8	0.6	1	1.7	0.5	1	0.8	1.3	0.9
LTR91	0	0.1	0.1	0.2	0.1	0.3	0.1	0.6	0.4	0.3	0.4	0.6	0.2	0.5
LTR9A1	2.5	1.1	3	2.7	1.9	2.1	2.4	1.9	2.6	2.4	2.5	1.8	1.8	2.7
LTR9B	1.6	1	3.5	8.8	8.9	2.1	2.2	6	5	5.5	6.2	4.7	8.1	4.3
LTR9C	1.3	0.5	3.5	3.5	2.3	1.7	2.1	2.6	4.6	2	1.7	1.9	3.2	2.3
LTR9D	1.6	0.8	2.1	2.7	2.9	1.1	1	2.1	1.5	2.2	2.2	1.5	1.4	2.2
Looper	2.6	2.3	3.4	4.6	4.3	3.7	3.1	8.1	5.5	5.1	8.7	5.6	7.1	5.1
MADE1	4.8	3.5	4.8	6.2	6.7	5.1	5.8	6.3	6.3	6.4	7.7	5.7	8.9	4.9
MADE2	6.1	4.4	3.7	3.1	3	5.9	3.5	3.3	3.5	3.2	3.6	3.4	2.7	2.9
MARNA	13.1	10.3	11	15.7	13.3	14.4	10.8	14.3	13.7	11.7	14.9	14.5	13.6	11.1
MER101-int	8.7	6.1	4.7	5.2	3.3	5.9	4.4	3.9	5.3	2.6	3.4	3.1	5.4	2.7
MER101	0.3	0.6	1.7	1.5	1	1.5	1.1	1.8	1.7	1.3	1.4	1.2	0.7	1.7
MER101B	0.9	0.6	0.1	0.9	0.4	0.1	0.2	0.4	0.3	0.1	0.1	0.4	0.4	0.4
MER102a	14	9.6	16.6	13.9	12.9	11.5	9.6	14.5	13	14.4	14.3	11.7	12.9	12
MER102b	20.3	12.6	16.7	18	14.8	15.7	16.1	17.4	18.2	15.4	17.3	17.2	15.1	14.2
MER102c	17.5	11.6	13.6	16.6	17.3	15.3	15	20.5	21	16.1	18.3	13.8	20.1	20.8
MER103C	35	22.4	37.4	37.1	27.3	37.6	30.8	43.3	42	38.4	41.7	32.6	35.8	44.6
MER104	6.5	3.6	5.2	7.7	4.2	7.8	5.1	7.4	6.4	7.2	7.3	4.6	6.6	6.9
MER105	5.5	3.2	3.9	4.3	5	6.8	4.6	6.9	6.5	4.8	6.7	3.1	3.5	5.4
MER106A	3	3.1	4.8	3.6	4.4	3	3.3	3.6	4.7	2.8	2.9	2.1	2.7	2.6
MER106B	2.3	3.6	5	6.8	4.6	4.6	3	4.2	3.8	3.2	5.4	4	5.7	3.3
MER107	1.2	0.6	0.9	0.5	0.7	2.4	1.2	1.5	1	0.5	1.2	1.2	1.9	1.1
MER110-int	0.6	0.5	0.1	2.6	1.1	0.1	0.4	0.5	0.7	0.5	0.4	0.3	1.4	1
MER110	0.3	0.2	0.7	1.7	0.5	0.2	0.3	0.5	0.8	0.5	0.8	0.4	0.9	0.6
MER110A	0.8	1.9	1	5.7	3.6	0.5	0.7	0.3	1.5	0.6	0.9	1.2	4.8	0.2
MER112	25	13.8	15	18.1	10.8	21	16.2	19	19.5	17.8	19.1	15.7	16.6	17.8
MER113	10.3	5.8	9	10.9	8.2	16.8	12.6	9.8	11.9	11.1	10.8	9.3	13	8.8
MER113A	12.1	10.6	12	11.9	13.6	18.5	12.8	21.3	16.9	19	18	20.2	17.4	19.9
MER113B	1.8	1.2	1.4	1.6	1.1	5.3	1.8	2.2	2.8	2.2	2.2	1.9	2.7	1.9
MER115	9	7.5	9	7.6	4.9	9.7	8.5	8.2	8.1	5.1	6.9	6.6	7.2	8.4
MER117	20.1	12.7	13.5	13.7	9.8	22.8	14.7	17.2	14.9	12.9	16.4	17.1	13.1	15.6
MER119	4.1	3.2	4.4	7.1	3.9	5.3	3.9	8.4	7.9	6.3	8.2	6.8	6.8	5.5
MER11A	12.9	9.9	15.1	13.7	9.7	12.3	11.1	14.6	14.3	12.3	15.9	9.7	13.3	11.5
MER11B	7.4	7.4	225.4	314.2	518.3	9.6	5.3	113.2	60	58.1	211.4	152.4	364.9	121.7
MER11C	11.8	11.6	58.2	60.6	60.3	15.9	20.3	61.6	61.9	65.2	57	51.8	60.8	63.9
MER11D	4.9	2.5	0.8	2.6	2.8	1.4	0.7	1.5	1.5	1.3	1.5	1.2	1.7	2.1
MER121	0.9	0.8	0.8	1.2	0.2	1.3	1.2	0.5	1	0.8	0.9	0.6	0.6	1.6
MER123	0.1	0	0	0.1	0.2	0	0	0	0	0	0.1	0	0	0
MER124	4	2.3	3.8	1.9	1.2	4.7	5.8	3.8	3	2.4	3.9	2.8	3.8	2.9
MER125	0	0	0	0.1	0	0	0.1	0.1	0	0	0	0.1	0	0
MER126	0.3	0	0.3	0.9	0.2	0.1	0.4	0.6	0.1	0.3	0.2	0.1	0.3	0
MER127	0.2	0.2	0.2	0.3	0	0.1	0.2	0.4	0.5	0.2	0.7	0.3	0.2	0.2
MER129	1	0.7	0.3	0.3	0.4	0.8	0.7	0.5	2	1	0.3	0.5	0.2	0.7
MER130	0.4	0.1	0.3	0.2	0.4	0.1	0.1	0.1	0.4	0.4	0.4	0.4	0.3	0.3
MER131	1	0.7	1.5	1.9	0.9	1.8	1.7	2	1.2	2.5	2.7	1.7	1.4	1.3
MER132	0	0	0	0	0	0	0	0	0	0	0.1	0	0	0
MER133A	0.1	0.1	0	0	0	0	0	0	0	0	0.1	0.1	0	0.1
MER133B	0.4	0.2	0.1	0.1	0.1	0.1	0.1	0	0	0	0	0	0.1	0
MER134	0.1	0.2	0.2	0.3	0	0.1	0.1	0.3	0.1	0.2	0.2	0.1	0.1	0.5
MER135	1	0.6	0.6	0.9	0.7	1.4	0.5	1.2	1.3	0.8	1.2	0.9	0.6	0.5
MER136	0.6	0.2	0.5	0.2	0.1	1.1	1.9	0.2	0.1	0	0.3	0.3	0.3	0.1
MER1A	48.8	46.8	60.1	60.6	56.5	46.7	40.4	48.6	38.9	38.5	49.3	40	39.2	48.2
MER1B	36.6	24.8	31.8	39.9	32.1	43.5	24.6	45.1	44.7	35.9	42.9	33.7	34.6	43.3
MER2	66.4	48.3	63.3	71.4	56.6	60.4	59.3	96.9	91.2	77.9	86.6	74.3	78.5	69.5
MER20	89.4	57.6	90.6	99.5	81.5	105.1	69.9	123.5	103.8	83.5	106	98.6	93.4	106.1
MER20B	14.3	15	13.3	18.2	14.9	15.5	14.7	17	15.8	13.3	16	12	11	16.4
MER21-int	3.4	4.4	3	4.4	4.8	3.7	6.7	4.7	5.4	5.3	3.6	2.9	4.7	3.6
MER21A	13.6	8.6	11.9	14.3	13.7	15.6	13.3	16.3	15.5	13.6	15.3	14.4	16.7	16.5
MER21B	24.4	19.1	31.3	39.3	41	29.2	26.1	43.4	38.7	37.4	37.7	32.7	38.8	42.8
MER21C	42.4	45.1	55.7	67.1	70.4	41.6	38.4	56.9	51.2	43.8	54.6	41.9	46.5	48.5
MER2B	10	5.9	7.9	9.6	8.6	11.1	8	11.1	9.4	7.2	8.1	9	9	10.1
MER3	40.9	32.3	54.6	56.8	55.2	43.4	35.8	58.8	58.3	51.1	59.2	48	56.3	50.4
MER30	20.9	19.2	17.4	28	15.6	30.4	35.8	24.6	30.8	34.7	23.5	20.6	32.4	29.4
MER30B	1	0.7	1.6	1.7	1.6	0.8	1.9	1.6	1.4	2.3	1.1	1.3	0.9	2.3
MER31-int	4.5	2.2	5	6.9	3.2	4.7	3.5	5	3.9	4.3	5.1	4	7.4	5.1
MER31A	3.8	2.7	3.6	3.9	3.7	4.1	4.4	6.7	6	4.3	4.7	5.8	5.8	5.9
MER31B	7.1	7.3	5.3	5.6	3.3	7.9	6.5	5.8	6.7	4.7	5.1	4	5.8	5.3
MER33	30.6	20.2	32.3	35.2	32	36.2	25.1	41.6	43	38.9	39.9	37.2	40.2	33.9
MER34-int	2.6	2	10.5	9.7	9.5	13.6	28.1	20.3	16.8	16.5	16.8	18.2	11.4	21.5
MER34	2.3	1.3	3.2	4.4	2.1	3.2	2.1	3.6	2.2	2.8	4	1.9	3.1	2.7
MER34A	5.7	2.2	3.7	3.2	2.8	9.4	7.5	8.2	9.8	9.8	9.1	8.4	5.5	12.5
MER34A1	1.1	1.2	2.9	4	1.6	2.8	1.7	3.6	3.2	3.3	4	1.9	10.2	4.2
MER34B-int	0.4	0.8	2	5.5	6.5	1.8	3.5	1.9	2.3	2.9	2.7	2.2	4.4	1.2
MER34B	0.5	0.7	1.3	3.9	7.8	1.1	1.3	2.5	1.6	1.8	2.3	2.8	7.2	3.3
MER34C	0.1	0.2	0.3	0.1	0.3	0.4	0.5	1	0.3	0.8	0.7	1.1	0.6	0.9
MER34C2	2.4	1.6	8.2	10.4	8.5	3	3.5	7.1	5.8	8.2	7.4	6.9	8.1	7.8
MER34C_	1.3	0.3	1.1	2.1	1.5	1.4	1.9	0.9	1.6	0.6	1.2	0.4	0.8	0.7
MER34D	0.5	0.5	0.3	0.6	0.2	1	0.5	0.7	1.6	0.6	0.9	0.5	0.8	0.7
MER39	9.6	5.5	13.7	12.8	9.5	15.7	12.5	12.8	9.5	10.3	8.8	9.6	11.4	12.4
MER39B	3.7	3.3	6.1	7.1	6.9	3.7	3.1	6.9	7.8	7.9	9.1	6.9	7.7	7.6
MER4-int	37.1	25.9	38.5	53.4	29.1	33.8	32.6	16.9	23.2	22	18.9	17.8	28.9	21.3
MER41-int	10.8	7.9	14.5	21.3	13.5	20.8	15	20.1	22.5	28.2	22.1	17.9	39.3	17.8
MER41A	9.1	7.8	16.1	22.8	20.7	11.5	9.5	23.8	22.4	21.9	23.2	18.7	31.9	25.2
MER41B	10.8	7.5	15.6	13.8	14	12.5	14	15	19.4	16.9	14.9	14.5	15	16.3
MER41C	1	0.7	1.6	4.1	5.9	1.1	1.4	3.3	2.7	2.1	6.9	5.3	14	2
MER41D	4.3	2.8	2.2	2.3	0.5	0.7	0.7	1.2	1	0.8	1.2	1.1	1.1	1.4
MER41E	0.5	0.3	3.8	3	1.9	1.8	1.6	1.9	1.8	2.9	1.7	1.2	3.8	3.8
MER41G	1.6	1.1	2.7	2.1	2.7	1.7	2.3	6	7	9.3	6.7	4.4	5.6	7.2
MER44A	11.4	7.9	10.4	13.4	8.4	13	12.2	19.9	15.1	16.3	17.6	16.6	16.3	16.2
MER44B	9.9	8.1	11.6	15.1	10.4	21.3	18.5	21	20.2	19.7	21.2	16	19.1	18.8
MER44C	4.8	4.3	7	6.5	4.8	5	4.3	8.1	8.6	6.2	6.2	5.8	5	6
MER44D	2.3	1.8	1.6	2.8	2.5	3.8	2.4	3.2	2.2	2	3.4	3.1	3.1	3.5
MER45A	8.2	4.4	8.3	8.5	5.3	5.9	7.4	6.7	6.5	5.7	4.7	4.6	5	6.2
MER45B	2.5	1.5	3	5.6	2.2	4.1	3.5	3.9	3.1	2.1	2.8	2.8	3.7	3.7
MER45C	7.1	4.1	5.3	6.7	4.2	7.3	4.8	3.8	4.2	3.4	5.1	2.2	4.8	4.9
MER45R	2.4	1.8	1.6	1.6	1	1	1.4	1.8	1.2	2	1	1.5	1	0.5
MER46C	27.6	22.3	22.5	23.1	21.7	25.6	27.5	24.1	25.9	27.4	25.6	22.7	23	23.6
MER47A	13.1	11.4	15.9	17.7	10.6	21.2	15.3	22.4	24.2	24.7	26.5	22.7	18.8	24.8
MER47B	3.4	1.8	5	7.3	4.6	6.1	3.6	7.7	6.3	4.6	7.2	3.1	6.6	5.6
MER47C	1.9	2	1.5	1.5	1.8	2.3	2.5	1.7	2.3	1.7	1.3	1.8	1.6	1.8
MER48	0.4	0.1	2.4	4.1	15.2	0.4	0.3	1.3	0.3	0.4	0.6	1.1	1.2	0.9
MER49	11.6	13.9	20	23.3	29.5	7.4	14.1	14.8	12.3	17.3	14.3	13.2	17.4	15.7
MER4A	7.5	6.5	14.3	15.9	10.5	9.1	7	12.3	12.7	9.9	13.6	12.1	19.2	12.1
MER4A1	6.8	5.4	12.7	18.1	12.9	4.7	6.2	7.1	7.2	6	9.1	7.8	11.1	8
MER4A1_	2.7	1.2	1.2	2	4.7	1.5	1.6	3.6	2.8	2.8	3.3	2.5	3.5	3.1
MER4B-int	4.7	2.2	6.5	9.7	7.2	4.1	4.1	5.5	6.9	6.1	5	4.6	8.9	4.7
MER4B	9	6.7	7.5	16	17.6	8.9	8.6	8.6	7.9	6.6	9.1	8.7	18.6	10.9
MER4C	4.1	4	8.9	7.8	5.6	4.6	2.3	2.9	4	2.9	3.2	2.1	3.1	1.6
MER4CL34	1.2	1.2	2.3	2.2	2	3.2	2.1	2.3	2.1	2.3	2.7	1.7	3	3.2
MER4D	3	1.6	3	3.3	2.4	3.7	3.6	3.7	4.4	3.4	4.2	3	4.6	4
MER4D0	1.5	0.6	1.6	2.5	1.5	2.7	2.5	2.3	2.6	5.1	2.3	1.9	4.1	1.7
MER4D1	4.5	3.5	10.1	11.2	12.9	5.9	5.8	20.3	12.6	16	15.5	13.4	7.6	19.8
MER4E	6.3	2.2	5.1	7.4	10	2	2.7	4.7	4.3	4.5	4.8	4.8	7.1	6.1
MER4E1	5	3.3	5	6.1	3.9	5.2	5.6	7	6	5.3	5	4.8	5.6	6.4
MER50-int	2	1.3	1.4	2.4	1.3	2.9	2.4	2.9	3.5	3.5	2.9	3.7	2.7	2.5
MER50	6.5	6.1	7.2	11.3	6.6	7.5	7.2	7.9	8.4	7.8	6.1	5.8	6.8	5.6
MER50B	0.8	1.1	2.1	2.3	2.5	2	2.1	1.5	1.8	1.4	1.1	1.2	2.2	2.4
MER50C	0.6	0.5	0.6	0.6	0.6	0.1	0.2	0.5	0.3	0.5	0.4	0.6	0.8	0.4
MER51-int	0.6	0.3	4	7.6	4.5	2.8	3.3	4	4.5	2.8	4.8	4	15.7	3.5
MER51A	2.8	4.6	9	9.6	7.1	3.9	3.5	5.9	6.1	6.7	5.5	4.1	5.1	7.3
MER51B	0.9	1	3.7	4.9	8.3	2	2.2	3.3	3.5	3.6	10.7	8.5	29.8	3.2
MER51C	0.5	0.6	0.6	1.2	0.7	0.8	1.1	1.3	1.9	2.3	1.8	1.9	1.2	1.6
MER51D	0.3	0.3	0.1	0.6	1	0.3	0.2	0.2	0.7	0.7	0.6	0.4	0.7	0.9
MER51E	0.4	0.4	2.1	1.8	1.3	1.1	0.8	0.9	1.2	2.3	1.2	0.6	0.9	1.6
MER52-int	0.2	0.9	1.1	1.7	0.5	1.5	1.4	2.3	2.9	2.1	2.3	2.4	2.7	2.7
MER52A	14.4	8.4	13.7	17.6	11.5	20.3	12.2	16.6	14.9	12.9	14	10.9	15.4	16.1
MER52C	2.6	1.6	1.7	2.5	2.6	2.8	2.8	3	4	3.5	5.6	3.8	3.6	3
MER52D	3.8	3.1	3	6.1	6.8	2.6	1.7	3.6	3.9	3.6	4.7	4	3.4	5.4
MER53	11.4	5.4	8.3	7	6.1	9.3	6.8	8.9	9.5	6.9	6.5	6.9	7.2	5.9
MER54A	1.1	1.5	15.9	14.6	6.8	3.1	2.1	7.9	3.4	4.5	10.1	3.1	5.1	4.1
MER54B	2.2	1	0.8	1.6	1	0.4	0.8	0.4	0.4	0.9	0.5	0.4	0.2	0.8
MER57-int	6.7	4.5	19.1	26.5	26.4	21.2	14.5	23.3	19.5	16.6	60	46.2	149.6	17.7
MER57A-int	7	4.2	51.1	42.6	46.9	8.8	7.2	16	19.2	18.4	17.8	11.5	17.8	13
MER57A1	1.9	1.2	4.7	4.9	4.2	3.3	3.6	4.4	5.6	5.1	5.3	3.3	6	4.6
MER57B1	2.8	3.5	2.8	4.2	3.7	3.8	3.8	4.2	6.1	5	3.6	3.7	5.2	6.3
MER57B2	2.3	0.7	2.6	2	1.5	4.7	4.1	2.7	3.2	2.6	2.9	2.1	3.2	3.7
MER57C1	0.6	0.4	0.5	0.7	0.8	0.6	0.9	0.9	0.9	0.7	0.8	0.8	0.2	0.4
MER57C2	1.1	1.6	1.5	1.6	1.8	1.1	2.6	1	1.8	1.8	1.2	0.6	2	0.7
MER57D	2.2	1.1	0.4	1.3	0.4	1.6	0.3	0.5	1.1	1.1	0.8	1	1.2	0.3
MER57E1	0.8	0.6	0.8	0.7	0.4	0.8	1.2	1.6	2.3	1.8	1.6	1.1	1.2	0.7
MER57E2	0.1	0.1	0	0	0.2	0	0.1	0	0.1	0.2	0.1	0	0	0.1
MER57E3	0.2	0.2	0.6	0.6	0.5	0.2	0.5	0.6	0.8	0.8	1	0.5	1.2	0.7
MER57F	0.9	0.7	1.3	1.1	1.4	2	0.8	1.3	1.3	1.4	1.2	1.2	1.2	1.3
MER58A	58	37.9	58.6	69.8	60.2	66.5	49.2	76.7	74.3	65.3	72.7	64.6	67.8	69
MER58B	38.3	27.2	30.2	34.6	33.1	43	30.7	51.7	49.2	42.8	52.6	40.5	40.8	38.2
MER58C	16.6	12.7	14.7	15.9	12.4	19.5	15.2	17.5	16	14.9	16.9	14.6	14	15.5
MER58D	2.6	2.8	6.8	9.7	8.5	3	1.2	5.1	3.8	5	6.4	3.9	8.1	4.1
MER5A	128.7	98.8	118	134.9	113.5	148.4	118.2	152.2	145.5	121.7	143	122.5	126.2	132.8
MER5A1	42.3	30.3	41.3	44.3	38	50.6	39.5	54.1	47.9	43.4	49.5	41.3	45.4	43.7
MER5B	91.2	55	64	71.5	63.4	78.8	72.9	84.9	80.5	72.6	84.9	69.3	76.4	70.6
MER5C	4.1	2.4	4.5	4.8	2.8	5.3	4.8	6	5.8	4.7	4.5	5	5.6	5.5
MER5C1	3.9	3	3.1	2	2.3	2.6	3.2	3.7	3	3	2.6	2.8	2.8	3.1
MER6	4.3	2.9	4.7	6.5	3.6	4.9	3.3	7.6	7.4	6.3	8	5.3	6	6.6
MER61-int	11.9	7.2	25.4	59.6	75.4	19	12.4	23.7	16	13.3	34.5	24.8	49.8	23.4
MER61A	3.6	2	3.4	10.3	7.2	3	2.5	3.4	2.5	2.4	6.2	3.4	10.2	4.1
MER61B	1.3	0.7	3.2	5.4	1.1	1.5	4.7	2	3.7	4.2	2.5	1.7	5.2	3.5
MER61C	5.3	1	1.9	3.1	1.6	3.5	5	1.6	3.3	4.4	1.6	1.2	3.3	2.3
MER61D	3.3	0.3	0.9	1.8	1.1	0.4	1	0.4	0.5	0.8	0.5	0.3	0.4	0.6
MER61E	7	3.6	6.4	8.8	15	2.8	3	2.8	2.4	2.9	2.1	2.2	5	2.4
MER61F	0.6	0.6	0.6	0.8	0.7	0.4	0.4	0.6	0.5	0.6	0.4	0.5	0.1	0.9
MER63A	7.1	5.3	5.7	7.4	4.8	6.6	8.1	8.6	8.1	8.7	8	6	7.8	7.6
MER63B	15.4	16.3	10.3	9.1	6	18.2	16	10.2	9.7	9.9	9.1	6.5	8.8	8.9
MER63C	10.4	12.7	12	9.7	7.5	8.6	6.8	3.4	4.9	5.2	3.7	4.1	3.7	3.6
MER63D	7.9	9.9	2.9	4.9	2.4	11.7	9.4	4.2	5.2	4.6	4.3	3.2	4.9	3.2
MER65-int	155.5	80.6	2.4	3.7	2.3	2.9	3.4	2	2.3	2.1	2.5	1.1	2.4	2.3
MER65A	2.7	2.5	4.1	5.7	4.3	5.6	7.5	8.7	9.2	8.1	10.6	8.2	9.3	9.7
MER65B	1.6	0.8	2.1	1.5	1.3	1.3	1	2.4	3	5	2.6	4.4	3.8	3.6
MER65C	3.8	1.5	2.9	2.3	0.9	1	1.2	2.5	2.1	1.9	2.1	1.3	2.7	2.3
MER65D	1.4	0.7	2.3	1.9	1.8	1.6	1.8	2.4	2.9	1.9	2.9	1.6	4.9	2.2
MER66-int	3.9	2.8	5.4	14.2	4	1.9	1.2	1.1	2.1	0.7	2.5	1.1	2.7	0.4
MER66A	0.8	1.5	0.6	0.8	1	1.7	1.4	0.5	0.7	0.9	0.6	0.6	0.8	1.1
MER66B	3.6	1.8	4.3	4.9	3.9	1.9	2.6	5.5	4.8	4.6	5.1	3.4	5.4	5.9
MER66C	4.1	1.5	2.1	4.7	1.5	0.4	0.2	1.1	0.9	1.1	1.1	0.8	2	1.2
MER66D	0.1	0.2	0.3	0.8	0.1	0.4	0	0.6	0.5	0.6	0.8	0.4	0.1	0.5
MER67A	1.2	0.6	0.7	0.7	0.7	1	0.7	0.5	1.1	1.1	0.8	0.5	2.2	0.7
MER67B	0.8	0.6	4.2	3.5	2.3	1.2	1.3	2	2.1	1.2	1.5	1	3.1	1.5
MER67C	10.7	5.3	10.7	7.9	10.4	7.6	8.4	8.2	9.7	7.8	9.1	5.8	5.6	8.1
MER67D	1	0.3	2.1	2.3	1.1	2.1	0.4	2.5	3.3	4.4	1.7	2.1	3.1	3.5
MER68-int	3.8	3.7	9.2	8.1	6	14.1	7.6	16.6	15.8	15.4	17.4	13.4	10.1	14.8
MER68	9.3	5.8	14.3	11.9	11.3	10.8	10	32.6	10.6	11.3	21.5	14.2	13.7	11.5
MER68B	0.7	1.2	3.5	4	1.1	2.8	1.2	2.8	1.8	1.8	2.2	1.3	2.3	2.8
MER68C	0.1	0.2	0.3	0.7	0.1	0.3	0.2	0.2	0.8	0.2	0.5	0.3	0.6	0.4
MER6A	5.5	4.5	7.5	10.3	10.7	6.7	6.2	11.8	7.1	8.4	10	8.5	9.8	7.5
MER6B	2.4	1.4	2.3	2.1	1.1	2.6	1.6	3.4	2.7	1.7	2.7	2.8	1.9	2.4
MER6C	1	0.8	0.5	0.4	0.3	0.3	0.2	0.5	1	0.3	0.6	0.6	0.4	0.6
MER70-int	4.1	4.4	12.1	14.7	11.3	5.1	5.2	5.3	4.7	5.9	5.3	3.3	3.4	4
MER70A	1.5	0.8	1	2.8	1.9	0.7	0.7	1.3	0.4	0.5	1.2	0.8	1.7	1.2
MER70B	0.5	0.2	1.1	1.3	0.6	0.7	1	1.1	1.5	0.6	1	1.1	0.6	0.8
MER70C	0.5	0.2	1.2	1.6	1.1	0.5	0.6	1.1	1.2	0.8	1	0.8	0.9	1.2
MER72	1	0.6	1.1	2.2	1.4	2.2	2.6	1.9	2.3	2	2.1	1.4	1.2	1.6
MER72B	0.2	0.2	0.3	0.6	0.6	0.5	0.4	0.6	0.8	0.6	0.2	0.3	0.8	1.1
MER73	0.2	0	0.3	0.8	1.2	0.2	0.6	0.6	0.4	0.6	0.1	0.4	0.1	0.5
MER74A	2.7	2	4.5	6.8	4.6	2.6	2.3	4.6	5.4	6	6.4	4.8	4.5	5.2
MER74B	2.7	2.4	4.4	4	3.2	4.6	2.8	3.4	4.6	3.9	5.1	2.7	2.8	4.5
MER74C	0.3	0.3	0.6	0.6	0.4	0.4	0.7	0.5	0.3	0.7	0.5	0.7	0.6	0.9
MER75	3.9	2	4.2	5.6	2.8	3.4	3	5.4	5.1	4.7	4.5	4.6	2.8	5.3
MER75A	0.3	0.1	0.2	0.4	0	0.1	0	0.7	1.2	1.4	1	0.8	0.9	0.8
MER75B	0.1	0.1	0	0.1	0.1	0.1	0.8	0.3	0.6	0.1	0.2	0.1	0.3	0.2
MER76-int	0.2	0.1	0	0.1	0.2	0.1	0.4	0.3	0.2	0.2	0	0.1	0.2	0.1
MER76	1.5	0.9	1.2	2.1	1.9	2.4	1	2.9	1.7	1.7	2	1.3	3.1	1.7
MER77	1.9	2	3.9	4.9	3.9	4	3.9	6.4	4.8	4.6	4	3.7	2.7	4.9
MER77B	2	1.8	3.8	5.6	4.2	4	3	5.4	3.5	3.6	3.8	2.7	1.9	3
MER8	9	5.6	26.3	27	13.2	9.2	8	17.1	15.5	11.8	15.4	12.8	13.2	14.5
MER81	5.6	4.3	5	6.5	7.4	5.8	4.9	8.4	5.2	4.3	8	5.5	8.2	6.9
MER83	4	2.7	2	2.8	3	3.8	2.4	4.4	3.5	3	4.3	3.2	4.2	3.2
MER83A-int	0.1	0.2	0.1	0.1	0.3	0	0	0.2	0.1	0	0.2	0.1	0.3	0.1
MER83B-int	0.3	0.5	1.5	0.9	1	0.8	0.4	1.4	1.2	2	0.5	0.9	0.4	1.4
MER83B	0.4	0.3	0.8	0.3	0.1	0.1	0.2	0.1	0.7	0.3	0.2	0.4	0.4	0
MER83C	0.1	0.1	0.6	0.4	0.1	0.4	0.2	0.6	0.2	0.3	0.3	0.3	0.2	0.5
MER84-int	0	0.3	14.6	23.4	7.4	0.2	0.2	5.7	1	2.2	3.9	2.5	2.8	0.9
MER84	1	0.1	1	1.3	0.8	1.1	0.9	1.9	2.6	1.8	2.1	1.6	2.2	2.3
MER85	2.9	1.9	4.6	5.2	2.7	3.5	2.6	5.9	6	5.4	5.3	5.3	5.8	6.9
MER87	1.1	1	4.7	4.6	8.2	0.4	0.4	0.5	0.6	0.9	1.1	0.7	0.7	1
MER87B	0.5	0.5	0.7	0.4	0.2	0.7	1	0.4	0.8	0.8	1.1	0.7	0.6	0.9
MER88	0.3	0.2	0.2	0.2	0.1	0.6	0.1	0.1	0.1	0.4	0.6	0.2	0	0.5
MER89-int	2.3	1.6	3.2	2.5	1.8	5.7	4	2.2	2.1	1.2	2.4	1.1	0.7	1.5
MER89	2	2	3.5	3.8	3.3	3.5	2.5	3.5	5.2	3.1	3.4	3	3.2	2.7
MER90	3.3	1.1	1	1.9	2	2	1.1	2.3	2.3	1.7	2.9	1.7	0.9	1.7
MER90a	6	4.8	9.4	9.1	7.1	6.3	4.5	10.2	11	7.5	8.6	7.9	7	9.3
MER91A	15.6	10.5	13.3	12.9	9.3	18	13.9	10.5	10.7	8.2	11.4	7.5	11.1	12.3
MER91B	5.9	7.3	7	7.3	6	5.9	5.4	8.5	8.6	7.6	10.7	7.7	10.8	8.1
MER91C	3.1	1.8	3.1	2.2	1.9	3.5	1.9	4.3	3.5	2	3.2	2.8	3.2	2.7
MER92-int	5.3	4.8	2.2	4.9	4.3	4.3	3.7	3.9	3.8	2.9	2.5	2.3	4	3.1
MER92A	0.3	0.3	0	0.3	0.1	0.1	0.2	0.4	0.3	0	0.3	0.1	0.1	0
MER92B	12.2	6.7	6.5	4.6	7.8	6.6	5.8	5.9	5.6	6.9	6.1	5.5	4.7	7
MER92C	0.4	0.6	0.4	0.4	0.8	1.7	2.2	0.8	1.5	1.3	0.9	1.2	1	1.2
MER92D	0.4	0	0.1	1.1	1.4	0.4	0	0.2	0.3	0.3	0.5	0.3	1	0.1
MER94	8.9	5.4	8.3	9.3	8	8.3	7.2	12	11	7.8	8.5	10.5	9.9	9.9
MER94B	0.2	0.3	0.4	0.4	0.3	0.7	0.7	0.8	0.7	0.2	0.8	0.4	0	0.6
MER95	0.5	0.3	1.5	1.4	0.8	0.4	0.7	1.9	1.9	1.4	1.6	1.3	1.7	0.8
MER96	1.8	1.7	5.7	4.7	2.7	2.2	1.8	3.5	2.5	2.3	3.2	1.5	2.4	4.3
MER96B	5.4	2.9	6.9	6.5	3.6	5.9	3.5	6.2	6.7	6.1	7	4	4.6	8.2
MER97a	0.4	0.2	0.6	0.6	0.2	0	0.2	0.5	0.8	0.9	0.2	0.3	0.1	0.7
MER97b	1.3	0.2	1.9	1.1	1.9	0.5	0.2	2	4.3	3.9	2.1	2.3	2.1	1.3
MER97c	1.2	0.7	1	0.6	1	1	0.6	0.5	0.8	0.7	0.8	0.2	0.6	0.2
MER97d	0	0.1	0.3	0.3	0.2	0.1	0.1	0.1	0.1	0	0	0.1	0.1	0.1
MER99	0.8	0.8	0.6	0.8	0.4	1	1.5	0.7	1	1.1	0.8	0.5	0.5	1.1
MER9B	0.3	0.2	0.1	0.1	0.1	1.9	0.7	0.2	0.4	0.3	0.5	0.4	0.1	0.3
MER9a1	0.7	0.3	1.1	0.6	0.5	1.3	0.6	0.8	0.3	0.8	1	1	1.8	0.8
MER9a2	1.9	1.2	5.5	3.1	3.2	3	3	2.8	3.4	3.5	2.3	3.2	3.1	2.4
MER9a3	2.9	2.1	4.8	4.2	2.8	1.2	2.1	1.9	2.8	2.1	1.5	2.6	2.2	1.7
MERX	1.9	0.7	0.5	0.4	0.2	1.4	1	1	1.5	1.4	1.6	0.5	1.2	0.9
MIR	700.9	461.5	661.2	720.3	560	730.4	537.6	772.2	684.7	619.9	759.4	615.7	667.1	669
MIR3	388.9	285.3	371.5	373.8	352.4	412.8	349.8	407.2	375.3	344.9	412.8	363.5	357.2	390
MIRb	936.7	594.6	848	898.2	720.6	946.8	730.6	987.3	927.8	810.4	998	827.9	863.6	910.6
MIRc	417.9	289.8	399.9	415.5	326.6	441.8	358.8	478.2	445	402.1	492.6	414.9	395.1	431.2
MLT-int	15.1	16	9.5	11.6	11.5	23.2	24.8	10.1	10.1	9	9.8	8.1	8.2	8.1
MLT1-int	0.5	0.5	0.6	0.5	0.7	1.2	1	1.5	0.8	0.6	0.5	0.7	1.1	1.2
MLT1A-int	3.9	5.5	3.2	5.1	2.7	4.4	2.7	4.4	5.6	5.1	4.4	4.4	3.8	4.2
MLT1A	24.4	18.8	30.9	32.5	27.1	32.6	27.5	34.9	38.7	36.8	36.5	32.8	31.1	34.6
MLT1A0-int	7.4	6.5	3.5	6.2	4.2	4.7	5	7.8	7.3	6.2	7.9	5.6	7.8	6.4
MLT1A0	55.8	35.9	72.2	95.2	71.2	57	45.9	76.7	70.5	66.8	71	62.1	66.8	75.2
MLT1A1-int	4.8	2.7	6.5	8.8	6.2	7.7	5	13.4	9.6	10.6	14	8.4	9.3	8.8
MLT1A1	19.1	13	21	32.7	20.8	24.9	19.1	27.4	26.1	27	28.7	24.1	30.9	31
MLT1B-int	1.8	1.9	1.4	2.8	2.9	2.6	2.7	4.1	3.1	2.2	3.3	3.3	3.5	3.1
MLT1B	63.8	42.8	72.2	98.3	79.4	54	54.4	74.3	69.8	63.4	72.6	59.7	80.2	63.7
MLT1C-int	1.3	1.2	4.5	4.6	3	1.7	1.5	3.3	3.4	3.8	5.1	3.5	3.8	2.1
MLT1C	90.6	76.5	114.6	131.6	100.1	92.1	73.5	96.3	89.8	84.4	94.5	80.4	83.4	91.9
MLT1D-int	5.5	2.2	2.5	4.2	2	3.5	3.5	5.4	4.8	3.5	3.8	3.3	1.5	3.5
MLT1D	100	68.3	108.1	127.1	107.8	105.5	88.5	118.7	114.4	106.6	121.9	97	129	112.8
MLT1E-int	0	0	0.1	0.4	0.2	0	0	0	0	0	0	0	0	0
MLT1E	2.4	2.9	2.8	3.7	2.3	7.3	5.9	8.8	7.7	7.2	8.2	6.7	7	8.2
MLT1E1-int	0.1	0	0.4	0.2	0.1	0.2	0	0.4	0.1	0.2	0.3	0.1	0.4	0.1
MLT1E1	9.3	7.9	9.6	15.8	9.3	2	1.1	2.6	2.7	2.8	3.4	3.5	10.4	2.2
MLT1E1A-int	0.5	0.3	1.8	0.9	0.7	7.3	15.1	4.5	16.7	16.8	6.1	5.6	15.6	4.3
MLT1E1A	14.6	10.4	16.1	17.5	21.5	20.7	27.2	20	30.8	31.9	20.7	20.5	33	19.8
MLT1E2-int	2	1.5	0.7	1.3	0.4	1.5	0.5	1.3	1	1.4	1.4	1.3	0.6	0.9
MLT1E2	21.8	20.6	29.4	35.4	29.1	24.3	24.8	37.7	37.9	31.1	38.5	34.3	39.9	38.8
MLT1E3-int	0.1	0.1	0.1	0.1	0.2	0	0	0.1	0.5	0.2	0.1	0.4	0.1	0.1
MLT1E3	7.1	4.2	16.3	18.2	13.2	10.4	5.7	12.4	11.2	9.4	10.7	7.8	11.1	10.1
MLT1F-int	4.7	5.4	7.5	9.1	7.7	9.4	7.1	18	16.2	19.7	16	17.4	17	15
MLT1F	21.3	15.4	21.1	22.5	16.4	25.7	24.6	26.7	24.2	24.1	25.8	20.8	18.9	22.8
MLT1F1-int	0.6	0.5	0.9	1	1.8	1.2	1.2	1.1	1.3	1.8	1	2.1	1.7	1.2
MLT1F1	19.7	10.5	18.2	16.7	12.6	18.2	16.7	17.3	16.1	16.9	15.2	15	14.7	14.6
MLT1F2-int	0.2	0.6	0.7	0.7	0.2	0.6	1.3	1	2.1	2	0.8	0.6	1.2	0.7
MLT1F2	24.4	18.6	39.2	38.1	30.9	26.2	24.2	40.7	32	36.1	33.3	30.5	26.3	39.6
MLT1G-int	0.6	0.5	0.7	0.3	0.5	0.7	1.9	0.7	0.7	0.8	0.3	0.8	2.3	0.5
MLT1G	7.9	5.6	9.2	14.8	12.6	8.5	8.1	11.2	6.9	6.4	9.1	7.4	9.5	7.9
MLT1G1-int	1.5	0.5	3.9	4.3	2.9	0.7	0.6	1.2	0.9	1.3	1.1	0.5	0.8	0.8
MLT1G1	11.4	13.4	15.2	19.2	16.1	11.5	13.4	19.5	19.3	17.3	19.9	18.9	17.8	19.8
MLT1G3-int	1	0.8	1.3	2	1.1	0.6	0.4	0.6	1	1	1.4	0.9	0.4	1
MLT1G3	9.1	4.1	18.4	35.7	38	7.5	6.5	11	12.3	10.6	17.6	16.3	60.1	12
MLT1H-int	1.4	1.3	1	2.5	1.6	2.6	2.4	1.9	2.5	2.3	2.5	1.9	1.8	2.7
MLT1H	28.2	24.8	35.1	38.1	38.2	20.4	18.8	24.7	26.1	22.4	20.4	20.4	25.9	21.5
MLT1H1-int	1.6	2.4	2.8	1.5	0.8	1.4	1.5	1.3	1.8	2.2	1.6	1.6	1	1.7
MLT1H1	11	8.7	12.2	12.9	9.5	10	9.5	20.7	16.3	19.6	19.8	13.2	14.9	15.4
MLT1H2-int	0.5	0.2	1	1.3	0.8	1.3	1.2	0.4	1	0.8	0.4	0.5	1.9	0.7
MLT1H2	8.5	10.5	9.4	12.1	8.7	7	7.1	8.5	8.3	7.5	8.4	6.2	6.9	8.8
MLT1I-int	1.6	0.6	1.2	2.1	1.1	1.5	2.1	2	2.1	1.1	1.5	1.2	1.7	2
MLT1I	17	10.4	23	27.6	22.4	25.9	21.4	23.9	24.5	15.8	20.9	14.9	22.4	20.9
MLT1J-int	3.3	4.2	4	6.5	3.4	3.2	4.1	5.7	4.5	4.1	6.2	2.8	4.6	3.1
MLT1J	41.3	38.7	61.1	57.9	51.2	51.3	52.6	44.8	52.6	49.2	46.7	40.4	50.7	46.1
MLT1J1-int	3.5	2.1	1.9	2.2	2.7	1.2	1	2	2.2	2.5	1.9	2.5	1.8	1.9
MLT1J1	12.2	12.9	12.1	17.1	13.6	15.6	12.7	13.4	12.2	12.1	10.9	11.4	14.7	9.4
MLT1J2-int	1.3	1	1.7	1.3	2.4	1.3	1.2	1.2	1.5	1.4	1.6	1.2	1.9	1
MLT1J2	12.9	8.5	22.2	23.5	21.6	15.5	13.3	25.9	23.4	24.3	23.1	18.7	21.4	22.6
MLT1K-int	0.3	0.2	0.2	0.4	0	0.6	0.5	0.5	0.4	1	0.4	0.4	0.1	0.1
MLT1K	41	32.7	61.4	66.6	49.9	46.1	58.3	60.1	76.9	73.8	63.5	51.2	66.1	73.6
MLT1L-int	0.1	0.1	0.1	0.1	0	0.3	0.2	0.1	0.1	0.2	0.2	0.1	0.2	0.1
MLT1L	21	15.9	27.3	35.1	25.5	30.5	27.6	40.1	40.5	43.7	33.2	33.8	37.4	43.4
MLT1M-int	0	0	0	0	0	0	0	0	0	0	0	0	0	0
MLT1M	5.4	4.8	11.2	9	6.2	4	4.2	8.7	9.9	9.1	8.1	8	9.2	8.6
MLT1N2-int	0	0	0.1	0.1	0	0.1	0.2	0	0	0	0	0	0.1	0
MLT1N2	8.7	6.9	13	14.7	13.6	9.6	7.8	13	14.7	13.6	13.8	9.8	12.9	14.5
MLT1O-int	0.1	0.2	0.2	0.4	0.4	0.2	0.1	0.5	1.1	0.8	0.8	0.8	0.4	0.9
MLT1O	8	6.5	9.8	14	13.7	8.9	8	12.6	12	9.5	11.3	7.7	11	11.8
MLT2A1	7	5.8	8.1	14.5	10.2	7.6	6.2	9.3	9.3	8.2	10.3	8.3	9	7.6
MLT2A2	14.9	10.8	24.9	81.8	43.9	13	11.2	13.5	13.6	10.9	18.4	14.5	24.6	11.5
MLT2B1	14.5	13.5	12	15.1	11.9	11.2	19.5	15.5	13.9	12.3	13.4	11.1	15.2	11.8
MLT2B2	7.4	5	10.7	8.5	8.2	13	11.2	12.1	12.7	9.6	13.5	11	13.1	10.5
MLT2B3	17.3	13.2	34.8	34.6	27.6	18.4	15.1	20.7	21.6	22	23.7	17.5	28.5	23.3
MLT2B4	10.2	7.6	10.6	15.8	11.6	9.7	11.1	15.2	12.6	12.2	10.9	12.4	10	16.6
MLT2B5	0.2	0.4	0.7	0.9	0.6	0.4	0.2	0.8	0.1	0.8	0.4	0.1	0.3	0.9
MLT2C1	5	3.6	4.8	6.2	3.6	3.7	3.3	4	5.6	5.4	5.5	5.2	4.3	4.6
MLT2C2	1.1	2.5	5.4	6.1	2.1	2.5	3.2	2.4	2.1	1.4	2.1	2.2	2.3	1.5
MLT2D	5.8	4.1	8.2	9.6	8.7	7.4	6.9	10.2	12.7	8.8	10.6	7.6	11.4	9.5
MLT2E	0.9	0.5	3	2.7	1.7	0.4	0.4	1.2	0.9	1.5	0.8	0.7	1.4	1.5
MLT2F	4.7	3.1	5.4	5.1	5.2	5.7	4.1	7.6	6	5.6	6.7	4.8	3.5	6.8
MST-int	0.9	1	3.1	3.8	2.4	0.2	0.8	2.9	3.6	3.1	3	2.3	2.4	3
MSTA-int	21.2	12.8	37.6	42.6	25.5	20.9	17.8	39.1	43.1	33.7	38.1	30.2	35.3	33.7
MSTA	60.5	49.3	86.6	109.1	98.4	46.7	49.6	76.2	70.4	63	75.4	62.9	71.1	70
MSTA1-int	0.1	0.1	0	0	0	0.2	0.3	0.2	0.2	0.4	0.1	0.1	0.3	0.2
MSTA1	1.4	1	3.2	3.7	2.6	1.3	1.4	2.8	2.6	2.3	3.2	1.6	4.5	1.8
MSTB-int	5.2	2.4	5.8	8.1	4.5	5.9	4.7	6.4	7.4	6.3	7.1	5.5	8.9	7.7
MSTB	23.1	16.7	27.4	35.3	28.1	26.8	25.8	36.3	38.3	36	35.2	36.3	38.6	36
MSTB1-int	1.1	0.5	1.1	1.8	1.6	1	0.7	2.2	2.3	0.6	1.2	1.2	2.2	0.9
MSTB1	22.5	17.6	16.7	19.9	14.8	20.5	21.3	19.3	22.3	18.5	20.7	14.2	15.1	16.1
MSTB2-int	0.2	0.1	0.1	0.2	0.1	0.2	0.2	0.9	0.8	0.6	1.2	0.4	0.4	0.5
MSTB2	4.1	2.5	4.4	5.8	3.7	4.8	4.4	6.3	6.1	5	5.4	4.3	4.2	4.5
MSTC-int	0.5	0.3	0.8	1.2	0.7	0.5	0.3	1.2	1.3	1	1.2	0.9	0.8	0.7
MSTC	13.3	11.6	18.4	16	14.9	24.4	26.1	15.9	18	15.8	14.2	15.9	10.6	12.1
MSTD-int	7.5	9.5	9.8	13.5	9.1	10.7	8.2	20.3	15.8	14.2	18.6	16.1	19.3	16.8
MSTD	16.3	12	24.9	29.5	18.8	24.3	21.1	30.8	32.8	26.7	29.6	24.3	23.1	23.8
MamGyp-int	0.3	0.3	0.9	1.4	0.7	1.1	1.6	1.5	1.1	1	1.8	0.8	0.4	0.9
MamGypLTR1a	2.3	1.5	2.9	3.2	2.4	2.6	1.7	2.8	2.9	1.8	3.6	2.6	1.9	2.7
MamGypLTR1b	5.8	5.2	11.7	7.4	6.6	3.1	2.6	5.1	5.4	5	5.7	4.8	4.2	5.8
MamGypLTR1c	1.7	0.9	4.7	4.9	3.4	3.1	3.7	4.7	4.5	3.3	4.4	3.5	3.1	5.4
MamGypLTR1d	1.4	0.5	1.3	1.3	1	0.9	0.7	1	1.9	1.4	1.3	1.6	1.2	1.1
MamGypLTR2b	0.5	0.7	0.6	1.1	0.5	1.3	1.2	1.8	0.7	1.2	1.1	1.3	1.2	1.5
MamGypLTR2c	1.2	0.8	3.8	4.7	3.7	1.2	0.8	1.3	1.5	0.7	1.6	0.8	1.7	1.5
MamGypLTR3	1.2	0.2	1.1	1.7	2	1.1	0.8	1.7	0.9	0.7	1.6	0.7	1.2	0.9
MamGypLTR3a	2.7	1.3	4.2	3.2	2.1	3.5	3	4	3.9	4.4	3.5	2.4	3.1	3.6
MamRep1151	3.2	4.5	6.2	5.6	3.8	2.7	2.3	4.2	4.5	3.4	4.9	3.9	4.5	3
MamRep1161	0	0	0	0	0	0	0	0	0	0	0	0	0	0
MamRep137	8.3	5.8	10.5	10.7	9.6	6.4	5.8	10.9	11	7.5	12.3	8.5	7.9	9.4
MamRep1527	1.3	0.7	1	2	2.4	1.3	1.9	2.6	2.1	1.9	2	1.4	1.8	1.6
MamRep1879	4.1	2.8	1.4	3.4	2.7	4.2	4.8	4	4.7	3.6	3.4	2.2	2.9	2.2
MamRep1894	2	3.7	1.2	1.9	2.1	3.2	3.1	1.2	1.4	0.9	1.7	0.5	0.4	0.5
MamRep38	5.2	4.1	7.8	5.7	5.6	6.5	4.7	7.9	9.2	7.6	7.5	7.6	6.8	6.6
MamRep4096	0.1	0.1	0	0.1	0.2	0.1	0	0.1	0.1	0.1	0.1	0.1	0.1	0.1
MamRep434	11.5	9.7	14.5	11.2	8.9	15	11.3	21.4	18	18.3	17.9	16.4	14.2	15.8
MamRep488	0.7	0.5	0.7	0.4	0.6	0.9	1.5	0.8	0.9	0.5	0.8	0.4	0.8	0.9
MamRep564	21.7	23.2	1.8	2.1	1.9	49.8	63.2	2	1.7	1.7	2.1	2.8	2.3	2.5
MamRep605	16	16.1	23.5	22	20.6	18.4	18.1	32.1	27.1	28.5	25.8	24.3	26.1	26.4
MamSINE1	47.5	21.4	12.5	9.6	6.3	25	17.1	10.4	7.6	8.1	9.1	9.1	8.6	7.4
MamTip1	1.5	0.7	3.6	2.8	1	2.5	1.2	3.7	4.3	2.4	2.9	2.6	1.4	3.6
MamTip2	18.7	12.8	15	14.9	12.2	20.9	14.4	18.2	15.9	15	14.7	15.2	13.5	14.7
MamTip3	1.7	0.8	2.1	2.5	1.2	2	2.1	2.3	2.1	1.5	1	1.6	2.1	1.9
Mam_R4	0.5	0.8	1.2	1.2	0.4	2	0.5	1.3	0.6	0.5	1	1	0.9	2.6
Merlin1_HS	0.9	0.8	0.3	0.5	0.5	4	2.6	1.5	1.8	0.9	2.1	0.8	1.7	1.1
ORSL-2a	1	2.9	0.8	0.8	0.6	0.2	0.5	0.5	0.4	0.8	0.7	0.4	0.4	0.9
ORSL-2b	1.3	0.3	1.6	1.3	1	2.6	0.9	1.9	1.7	1.1	2.5	2.1	1.4	1.3
ORSL	4.3	2.4	1.4	1.8	2.4	2.9	3.4	3	4.2	3	3.8	2.3	3.4	3.8
PABL_A-int	2.2	1.1	0.8	1.6	1.1	4.7	4.1	2.9	3.2	4.1	3.1	1.3	4.2	2.8
PABL_A	2.7	1.1	1.7	2.5	0.7	2.9	3.2	2.7	3.6	3.4	2.7	1.7	1.6	2.3
PABL_B-int	1.9	2.4	2.4	5.7	12.3	8.2	10.8	1.8	1.2	0.8	2.3	1.9	3.8	1.1
PABL_B	1.3	0.7	1.7	1.1	2.2	1.3	1.9	1.1	1.2	1.1	1.7	1.6	2	1.3
PRIMA4-int	1.7	1	3.3	3.3	5.1	2.1	1	5.7	4.1	5.2	4.9	4.1	5.9	6.3
PRIMA41-int	2.5	2.3	9.9	36.4	41.7	2.4	2.5	5	9.8	4.6	17.1	12.5	46.4	4.8
PRIMA4_LTR	1.2	1.2	1.1	2	1.7	1.3	0.7	1.1	1.2	0.8	1.7	1.3	2.7	0.9
PRIMAX-int	0	0.1	0.1	0.1	0.2	0	0	0	0	0	0.1	0.1	0	0
Plat_L3	17.1	11.7	24.5	24.7	15.6	18	12.6	24.1	23.3	16.3	22.6	17.1	23.8	19.7
PrimLTR79	0.2	0.3	0.3	0.9	0.1	0.6	0.4	0.2	0.3	0.1	0.1	0	0.1	0.3
Ricksha	0.5	0.6	0.7	1.3	0.9	1.2	1.2	0.6	0.8	0.5	0.6	0.4	1.6	0.9
Ricksha_0	0.5	0.3	0.7	1.8	0.9	1	2.6	1.8	2.1	2.6	0.9	1.2	2.3	1.9
Ricksha_a	0.1	0.1	0.1	0.3	0.2	0.2	0.2	0.2	0.2	0.2	0	0.1	0.3	0.3
Ricksha_b	2.3	0.5	1.4	1.3	1.2	1	0.5	0.3	0.1	0.8	0.3	1	1	0.5
Ricksha_c	1.9	2.2	4.6	5	3.6	3.6	3	6.2	4	2	3.6	2.2	2.5	2.3
THE1-int	0.5	0.3	1.3	1.9	1.3	1.1	0.9	1.6	1.9	1	1.1	0.8	1.7	0.9
THE1A-int	35.3	26.1	86.1	90.9	57.2	53.8	33.4	42.4	35	32.6	43.7	37.1	35	42.3
THE1A	15.5	11.4	35.5	35.5	20	22.3	15.6	17.6	15.6	16.4	21	15	13.2	18.4
THE1B-int	57.7	44	77.9	89.7	56.7	67.1	57.2	67.3	63.8	49.4	70.4	61.4	55.9	63.2
THE1B	59.6	42	63.3	87.8	59.9	58.6	56.5	68.9	66.1	63.4	72.4	61.5	66	63
THE1C-int	8.8	4.7	44.9	81.5	37.5	9.5	8.2	18.3	12.8	12.4	20.5	14.1	26.1	16.6
THE1C	20.4	12.6	28.9	46.3	36.7	27.8	24.1	24.7	29.8	18.9	31	22.7	36.5	23.7
THE1D-int	18.2	9.1	27	34.4	25.8	17.8	11.8	26.5	21.7	19.5	24.7	20.4	26.4	26.4
THE1D	43.1	31.5	60.3	84.5	48.7	41.8	36.8	57.2	52.5	47.3	52.2	48.3	49.6	52.9
Tigger1	162.5	119	162	230.6	181.5	174.4	134.5	204.7	199.6	175	211.9	188.1	205.2	185.4
Tigger10	23.5	43.2	35.8	37.8	94.7	13.6	16.1	30.8	34.2	37.4	33.5	36.2	43.2	37.7
Tigger11a	3.3	2.2	3.4	4.7	3	3.5	3.6	4.4	4.9	4.1	5.4	4.4	4.7	2.6
Tigger12	6.1	2.2	3.4	3.7	2.8	4.6	3	3.4	3.9	3.4	3	3.3	2.7	2.6
Tigger12A	1.2	1	1.9	2.6	3.4	2	1.2	2.9	3.4	3.1	3	2.1	1.9	2.7
Tigger12c	3.1	2.5	2.8	3.9	2.4	2.6	3.5	5.3	6.5	6.6	5.1	3.5	4.2	4.8
Tigger13a	9.2	6.7	9.2	11.3	8.3	11.3	7.8	11.7	10.5	10.9	11.7	11	8.4	9.4
Tigger14a	4.2	2.5	3.8	3.4	2.1	4.6	4.3	4.4	4	3.8	4.4	4.4	2.7	4.4
Tigger15a	24.3	15.6	18.2	23.8	16.2	28.5	19.8	30.7	25.5	18.6	28.8	22.7	22.2	24.3
Tigger16a	5.6	4.6	5	8	4.2	5.8	4.6	7.6	7.9	6	8	6.6	8.1	7.6
Tigger16b	5.1	5.3	6.3	7.1	4.5	7.5	6.3	11.6	9.5	7.6	12.5	6.4	9.5	6.8
Tigger17	0.3	0.5	1.7	1.3	1.1	0.6	1.1	1	1	1.1	1.3	1	0.6	0.2
Tigger17a	15.6	8.9	23.2	25.1	15.1	10.8	13.1	17.6	18.3	13.3	16.9	16.3	14.5	17.7
Tigger17b	1.8	1.9	0.9	1	0.6	1.4	1.3	2.3	1.4	0.8	1.2	0.9	1.2	1.6
Tigger17c	3.6	3.3	2.2	3	2.4	3.1	3.3	4.1	3.3	3.4	3.4	2.8	3.1	4.1
Tigger18a	7.6	4.6	9	9.7	6.6	8.7	6.4	10.3	8.5	8.4	9.1	7.8	8.3	8.8
Tigger19a	17.5	13.9	18.1	17.9	14.3	23.7	12.3	26.3	20.9	18.8	27.1	19.8	21.1	19.5
Tigger1a_Art	0.9	0.4	1	1.1	1.3	1.3	0.6	1.6	1.1	1.5	1.2	1.2	1.2	0.4
Tigger1a_Mars	0.1	0.1	0.1	0.1	0.1	0	0.2	0.1	0.4	0.4	0.1	0.1	0.1	0.3
Tigger2	41.4	37.8	82.8	82.4	56.4	49.5	34.8	78	67.4	64.2	78.1	59.1	54.3	67.3
Tigger20a	7.2	4.1	5.9	9.8	5.7	9.4	7.6	14.9	12.6	8.9	11.2	10.8	9.1	12.7
Tigger2a	10.5	6.1	10.8	15	14.7	12.8	11.9	17.4	15.2	15.7	15.5	17	13.4	14.6
Tigger2b_Pri	12.4	6.7	12.7	16.6	12.6	13.6	8.6	21.9	20.3	19.7	19.2	21.2	19.5	17.6
Tigger3	8.5	6	7.8	8.9	6	11	7.4	17.2	13.8	11.4	16.5	11.5	11.7	15.5
Tigger3a	35.8	22	34.8	41	34.1	33.6	26.3	52.9	47.9	41	48.5	42	39.3	44.1
Tigger3b	39.3	30.6	36.6	47.2	29.3	48.8	36.2	54.4	49.5	44	51.4	43.3	55.3	46.3
Tigger3c	7	4.8	10.3	9.7	7.2	8.3	5.5	13.6	14.6	9.6	15.2	10.6	11.5	10.1
Tigger3d	2.2	1	1	2	1.2	0.8	0.7	2	1.5	1.2	1.3	1.6	1.7	1.7
Tigger4	12.3	7	19.1	21.9	13.9	16.3	11.2	19.2	15.9	10.8	17.1	12.2	17.3	15.3
Tigger4a	32.3	20.8	28.3	32.3	26.9	31.8	22	36.9	32.4	25.5	38.6	28.8	29.1	30.4
Tigger4b	26.8	17	23.7	24.3	20.3	33.2	21.8	31.4	27	24.4	27.5	25.9	24.6	23.3
Tigger5	1.6	1.4	2.8	2.8	1.7	1.5	1.6	1.5	1.8	1.3	2.1	1.4	2.3	1.5
Tigger5b	9	7.3	10.3	11.1	14.5	10	5.9	13.2	11.3	10.3	13.4	9.3	11.7	11.1
Tigger6a	3.4	3	4	6.5	9.5	4.2	3.8	6.1	6.7	6.7	8	7.6	6	4.9
Tigger6b	0.8	0.6	1.1	0.9	0.8	0.6	0.5	1.1	1.2	1	0.5	1	0.6	0.9
Tigger7	13.5	9.9	19	22.2	17.1	15.6	12.9	24.3	17.3	14.5	23.3	20.3	18.3	23.4
Tigger8	3.2	1.4	1.6	3.2	2.3	3	1.6	2.9	4	2.9	2.8	2.8	2.5	5.3
Tigger9a	3.3	1.9	3	3.6	2	3.1	3.4	4.4	4.3	2.4	2.1	3	2.8	3.2
Tigger9b	4.5	4.1	2.8	3.2	3.9	2.1	3	4.7	4	7	4	5.2	5.3	4.4
UCON1	0	0	0	0	0.1	0	0	0	0	0	0	0	0	0
UCON10	0.2	0.1	0.2	0.2	0	0.1	0	0.1	0	0	0.1	0.1	0.2	0.1
UCON11	0	0	0	0	0	0	0	0	0	0	0	0.1	0	0.1
UCON12	0	0.1	0.1	0.1	0.1	0	0	0.1	0	0.1	0.1	0.1	0.1	0.1
UCON12A	0	0	0	0.1	0	0	0	0	0	0	0.4	0.1	0	0
UCON13	0	0	0.2	0.4	0.2	0.1	0.1	0.1	0	0	0.1	0.1	0.2	0.1
UCON14	0	0	0	0	0.2	0	0	0	0.1	0	0.1	0.1	0	0.1
UCON15	0	0	0	0.1	0	0	0	0	0	0	0	0	0	0
UCON16	0	0.1	0	0.1	0	0	0	0	0	0	0.1	0	0	0
UCON17	0	0	0	0	0	0	0	0	0	0	0	0	0	0
UCON18	0	0	0	0	0	0	0	0	0	0	0	0	0	0
UCON19	0	0	0	0.1	0	0	0	0.1	0	0	0	0.1	0	0
UCON2	0.1	0.1	0	0.6	0.2	0.4	0.1	0.1	0.3	0.1	0.1	0.2	0.1	0.2
UCON20	0	0	0	0.1	0	0	0	0	0.1	0	0	0.2	0	0
UCON21	0.1	0	0	0	0	0	0	0	0	0.2	0	0	0	0
UCON22	0	0	0.1	0	0.1	0	0.1	0	0	0	0	0	0	0
UCON23	0.2	0.2	0.3	0.2	0.1	0.4	0.3	0.4	0.2	0.2	0.2	0.1	0.1	0.1
UCON24	0	0	0	0	0	0	0	0	0	0	0	0	0	0
UCON25	0	0	0	0	0.2	0	0	0	0.2	0.1	0	0	0	0.1
UCON26	0.1	0	0	0.1	0.1	0.1	0.2	0.3	0	0	0.1	0.1	0.2	0
UCON27	1	0.4	0.1	0.3	0.2	0.6	0	0.1	0.1	0.3	0.3	0.1	0.2	0.2
UCON28a	0.1	0.1	0.1	0.1	0.1	0	0	0.1	0.1	0	0.2	0	0.1	0
UCON28b	0	0.1	0	0.1	0	0.2	0	0.1	0.1	0	0	0.1	0.1	0
UCON28c	0.2	0.2	0.3	0.3	0.2	0	0.1	0.3	0.2	0	0.1	0.4	0.1	0
UCON29	1.2	0.3	0.6	0.8	0.4	0.2	0.3	0.8	0.4	0.3	0.7	0.2	0.1	0.6
UCON31	0.2	0.1	0.1	0.2	0.1	0.1	0	0.1	0.1	0.5	0.1	0.2	0	0
UCON4	2.6	2.7	1.3	1.2	1.2	1.9	2.5	0.6	0.9	0.5	0.4	0.6	0.9	0.5
UCON5	0.1	0.1	0.1	0.3	0.1	0.2	0.1	0.1	0.4	0.1	0.2	0.1	0	0.2
UCON6	0.1	0	0.1	0	0	0.1	0	0	0.1	0.2	0.2	0.3	0.3	0.2
UCON7	0	0	0	0.1	0	0	0	0.1	0	0	0.1	0	0	0
UCON8	0.1	0.4	0.5	0.4	0.2	1.1	0.6	2.2	1.2	0.7	1.2	0.4	0.4	0.9
UCON9	0.1	0.1	0	0.1	0	0	0.2	0.1	0.1	0.1	0	0.1	0.3	0
X1_LINE	0.2	0.2	0.2	0.1	0.4	0.2	0.1	0.5	0.2	0.2	1	0.4	0.4	0.7
X2_LINE	0	0	0.3	0.1	0.1	0.3	0	0	0.2	0.1	0.1	0	0	0.1
X3_LINE	1.3	1.1	1.3	1.6	1.7	1.6	1.3	2.1	2.8	2.3	2.7	1.9	2	1.2
X5A_LINE	0.1	0.1	0	0.4	0	0.1	0	0.1	0.2	0.2	0.1	0.1	0.1	0.1
X5B_LINE	0.1	0	0	0.1	0.1	0.1	0.3	0.2	0.4	0.2	0.2	0	0	0
X6A_LINE	1	1.4	1.9	2.1	1.8	1	0.7	1.4	1.4	2.3	1.8	1.2	1.7	1.2
X6B_LINE	0.9	0.8	3.3	4.2	5.2	0.4	1.3	18.2	9.2	8.1	13.1	8.3	14.1	26.2
X7A_LINE	1.3	2	2	2.2	2.1	2.7	1.8	4.6	2.6	2.2	3	2.8	1.8	2.9
X7B_LINE	1.8	1.9	2.1	1.8	1.1	2.8	2.1	2.6	3.7	2.4	2.5	2.4	2.2	3.1
X7C_LINE	2	1.4	1.7	1.7	1.8	4.6	3.2	3	1.8	1.8	3.3	2.8	1.9	2.3
X7D_LINE	0	0.1	0.1	0.1	0.1	0	0	0	0	0.1	0.1	0	0	0
X8_LINE	0.5	0.1	0.7	0.6	0.8	0.1	0.3	0	0.2	0.5	0.3	0.4	0.7	0.1
X9_LINE	6.1	4.5	5.5	6	4.2	5.6	4.1	6.7	8.6	7.2	5.3	6.9	4.4	8.4
Zaphod	3.4	1.4	6.5	7	5.5	4	3.3	2.9	3.5	2.2	3	1.7	5.7	4.9
Zaphod2	0.5	0.6	2.3	2.1	0.8	0.9	0.4	2.7	1.5	1.4	2	1.7	1.2	3.3
Zaphod3	5.1	3.9	6.9	8.5	6.6	6.1	5.8	6	5.1	5	6.3	5.1	6.1	5.5
hAT-N1_Mam	1.7	0.8	1.1	1.7	0.4	1.7	1	1.3	1.1	0.9	1.2	1.2	1	1.4

## Sheet: Table S4
Supplementary Table S4 List of RNA-seq data used for comparative transcriptome analyses of iPSCs among primate species
ID	Species	BioProject	SRA Run
Homo_sapiens_PRJNA206563_ADRC-40	Homo sapiens	PRJNA206563	SRR873616, SRR873617
Homo_sapiens_PRJNA206563_WT-33	Homo sapiens	PRJNA206563	SRR873618, SRR873619
Homo_sapiens_PRJNA206563_GM22159	Homo sapiens	PRJNA206563	SRR873620, SRR873621
Homo_sapiens_PRJEB65856_1	Homo sapiens	PRJEB65856	ERR12549905
Homo_sapiens_PRJEB65856_2	Homo sapiens	PRJEB65856	ERR12549906
Homo_sapiens_PRJEB65856_3	Homo sapiens	PRJEB65856	ERR12549907
Homo_sapiens_PRJNA329031	Homo sapiens	PRJNA329031	SRR3921603, SRR3921604, SRR3921605
Homo_sapiens_PRJNA218873_CBEC	Homo sapiens	PRJNA218873	SRR976183, SRR976184
Homo_sapiens_PRJNA218873_LF	Homo sapiens	PRJNA218873	SRR976188, SRR976189
Homo_sapiens_PRJNA649770	Homo sapiens	PRJNA649770	SRR12354535, SRR12354536, SRR12354537, SRR12354538, SRR12354539, SRR12354540, SRR12354541, SRR12354542
Homo_sapiens_PRJNA830828_HPS0223	Homo sapiens	PRJNA830828	SRR18888565
Homo_sapiens_PRJNA830828_HPS0076	Homo sapiens	PRJNA830828	SRR18888566
Pan_troglodytes_PRJNA206563_PR00818	Pan troglodytes	PRJNA206563	SRR873622, SRR873623
Pan_troglodytes_PRJNA206563_PR01209	Pan troglodytes	PRJNA206563	SRR873624, SRR873625
Pan_troglodytes_PRJEB65856_1	Pan troglodytes	PRJEB65856	ERR12549908
Pan_troglodytes_PRJEB65856_2	Pan troglodytes	PRJEB65856	ERR12549909
Pan_troglodytes_PRJEB65856_3	Pan troglodytes	PRJEB65856	ERR12549910
Pan_troglodytes_0402F-1	Pan troglodytes	Our data	-
Pan_troglodytes_PRJNA649770	Pan troglodytes	PRJNA649770	SRR12354519, SRR12354520, SRR12354521, SRR12354522, SRR12354531, SRR12354532, SRR12354533, SRR12354534
Pan_troglodytes_PRJNA830828_0274F-2	Pan troglodytes	PRJNA830828	SRR18888563
Pan_troglodytes_PRJNA830828_0138F-1	Pan troglodytes	PRJNA830828	SRR18888564
Pan_paniscus_PRJNA206563_PR01086	Pan paniscus	PRJNA206563	SRR873626, SRR873627
Pan_paniscus_PRJNA206563_AG05253	Pan paniscus	PRJNA206563	SRR873628, SRR873629
Pan_paniscus_PRJNA218873	Pan paniscus	PRJNA218873	SRR976174, SRR976175
Pan_paniscus_0008F	Pan paniscus	Our data	-
Pan_paniscus_0009M	Pan paniscus	Our data	-
Gorilla_gorilla_PRJEB65856_1	Gorilla gorilla	PRJEB65856	ERR12549914
Gorilla_gorilla_PRJEB65856_2	Gorilla gorilla	PRJEB65856	ERR12549915
Gorilla_gorilla_PRJEB65856_3	Gorilla gorilla	PRJEB65856	ERR12549916
Gorilla_gorilla_PRJNA218873	Gorilla gorilla	PRJNA218873	SRR976176, SRR976177, SRR976178, SRR976179, SRR976180, SRR976181, SRR976182
Gorilla_gorilla_PRJNA475610	Gorilla gorilla	PRJNA475610	SRR7410594
Pongo_pygmaeus_PRJNA987625	Pongo pygmaeus	PRJNA987625	SRR25032598, SRR25032599
Hyblobates_lar_0023F	Hyblobates lar	Our data	-
Symphalangus_syndactylus_0105F	Symphalangus syndactylus	Our data	-
Symphalangus_syndactylus_0297F	Symphalangus syndactylus	Our data	-
Macaca_mulatta_PRJEB65856_1	Macaca mulatta	PRJEB65856	ERR12549911
Macaca_mulatta_PRJEB65856_2	Macaca mulatta	PRJEB65856	ERR12549912
Macaca_mulatta_PRJEB65856_3	Macaca mulatta	PRJEB65856	ERR12549913
Macaca_mulatta_PRJNA477366	Macaca mulatta	PRJNA477366	SRR7519636
Macaca_mulatta_PRJNA649770	Macaca mulatta	PRJNA649770	SRR12354527, SRR12354528, SRR12354529, SRR12354530, SRR12354547, SRR12354548, SRR12354561, SRR12354562
Macaca_fascicularis_PRJNA329031	Macaca fascicularis	PRJNA329031	SRR3921572, SRR3921573, SRR3921574
Macaca_fascicularis_PRJNA218873	Macaca fascicularis	PRJNA218873	SRR976190, SRR976191, SRR976192, SRR976193

## Sheet: Table S5
Supplementary Table S5 List of genes that were not used for comparative transcriptome analyses of primate iPSCs
Gene
A3GALT2
A4GALT
AACS
AAGAB
AAK1
AAMDC
AANAT
AARS2
AASDHPPT
AASS
AATK
ABCA1
ABCA12
ABCA13
ABCA5
ABCA6
ABCB5
ABCB8
ABCB9
ABCC10
ABCC5
ABCC8
ABCC9
ABCD1
ABCD2
ABCG4
ABCG5
ABCG8
ABHD1
ABHD10
ABHD17B
ABHD2
ABHD8
ABI3BP
ABL1
ABL2
ABRA
ABRACL
ABT1
ABTB1
ABTB2
ACAA1
ACAA2
ACACB
ACAD11
ACADM
ACAP1
ACAT1
ACAT2
ACBD4
ACBD6
ACCS
ACD
ACE2
ACHE
ACIN1
ACKR2
ACKR3
ACOT12
ACOT13
ACOT7
ACOT8
ACOT9
ACOX2
ACP1
ACP6
ACRV1
ACSBG1
ACSBG2
ACSF3
ACSL1
ACSL3
ACSL4
ACSL6
ACSM3
ACSM4
ACSS1
ACSS2
ACSS3
ACTA1
ACTA2
ACTG2
ACTL6A
ACTN2
ACTN3
ACTN4
ACTR10
ACTR3B
ACTR6
ACVR1
ACVR1B
ACVR2B
ACVRL1
ACYP1
ACYP2
ADA
ADAD2
ADAL
ADAM10
ADAM11
ADAM12
ADAM15
ADAM19
ADAM23
ADAM29
ADAM7
ADAMTS1
ADAMTS12
ADAMTS15
ADAMTS17
ADAMTS18
ADAMTS2
ADAMTS20
ADAMTS3
ADAMTS4
ADAMTS5
ADAMTS9
ADAMTSL1
ADAMTSL3
ADAMTSL4
ADAR
ADARB1
ADAT2
ADCK2
ADCY1
ADCY2
ADCY3
ADCY4
ADCY5
ADCY6
ADCY8
ADCY9
ADCYAP1
ADCYAP1R1
ADD1
ADD2
ADGRA2
ADGRB3
ADGRD2
ADGRE1
ADGRF5
ADGRG1
ADGRG5
ADGRG6
ADGRL1
ADGRL2
ADGRL3
ADH4
ADH6
ADI1
ADIPOR2
ADK
ADNP2
ADORA2B
ADPRM
ADRA1B
ADRB3
ADSL
AEBP1
AEN
AFAP1L1
AFF1
AFF2
AFF4
AGA
AGAP1
AGAP3
AGBL1
AGBL5
AGFG1
AGL
AGMAT
AGMO
AGO2
AGPAT4
AGPS
AGR2
AGR3
AGRP
AGTRAP
AGXT2
AHDC1
AHI1
AHNAK
AHNAK2
AHR
AHRR
AHSA1
AIFM1
AIG1
AIM2
AIMP2
AIP
AJUBA
AK1
AK2
AK5
AK8
AKAP1
AKAP11
AKAP13
AKAP14
AKAP6
AKAP9
AKNA
AKNAD1
AKR1B1
AKR1E2
AKT2
AKTIP
ALAS2
ALB
ALDH18A1
ALDH1A2
ALDH1L1
ALDH2
ALDH5A1
ALDH7A1
ALDOB
ALDOC
ALG13
ALG14
ALG3
ALG5
ALG8
ALK
ALKBH1
ALKBH2
ALKBH3
ALKBH4
ALKBH6
ALMS1
ALOX5AP
ALPK2
ALPL
ALS2
ALS2CL
ALX1
ALX4
AMBN
AMBP
AMBRA1
AMER1
AMFR
AMIGO1
AMIGO3
AMMECR1
AMMECR1L
AMN1
AMOT
AMOTL1
AMT
AMTN
AMZ2
ANAPC10
ANAPC13
ANAPC15
ANAPC16
ANAPC2
ANAPC5
ANGEL1
ANGPT1
ANGPT2
ANGPTL1
ANGPTL2
ANGPTL3
ANGPTL4
ANGPTL5
ANGPTL6
ANK3
ANKAR
ANKEF1
ANKFN1
ANKFY1
ANKH
ANKIB1
ANKLE1
ANKMY2
ANKRD1
ANKRD11
ANKRD12
ANKRD13B
ANKRD2
ANKRD23
ANKRD27
ANKRD28
ANKRD29
ANKRD33
ANKRD33B
ANKRD35
ANKRD37
ANKRD39
ANKRD40
ANKRD44
ANKRD49
ANKRD50
ANKRD52
ANKRD54
ANKRD55
ANKRD7
ANKS1A
ANKS1B
ANKS6
ANKUB1
ANKZF1
ANO2
ANO4
ANO6
ANO8
ANP32B
ANPEP
ANTXR1
ANXA1
ANXA11
ANXA2
ANXA4
ANXA5
ANXA6
ANXA7
ANXA9
AP1B1
AP1G1
AP1M1
AP1S1
AP2M1
AP2S1
AP3B2
AP3M1
AP4E1
AP5M1
APAF1
APBA1
APC
APELA
APEX1
APH1A
APIP
APLF
APLNR
APMAP
APOA1
APOA2
APOB
APOBEC4
APOF
APOM
APOO
APP
APPBP2
APTX
AQP1
AQP11
AQP2
AQP3
AQP4
AR
ARAP3
AREG
AREL1
ARF3
ARF5
ARFGAP3
ARFGEF1
ARFGEF2
ARFGEF3
ARG1
ARG2
ARGFX
ARGLU1
ARHGAP10
ARHGAP15
ARHGAP21
ARHGAP22
ARHGAP23
ARHGAP28
ARHGAP29
ARHGAP31
ARHGAP32
ARHGAP33
ARHGAP35
ARHGAP39
ARHGAP4
ARHGAP40
ARHGAP44
ARHGAP5
ARHGAP6
ARHGAP8
ARHGEF1
ARHGEF10L
ARHGEF11
ARHGEF12
ARHGEF15
ARHGEF16
ARHGEF17
ARHGEF2
ARHGEF25
ARHGEF28
ARHGEF33
ARHGEF37
ARHGEF38
ARHGEF39
ARHGEF40
ARHGEF5
ARHGEF7
ARID1A
ARID1B
ARID3B
ARID4A
ARID4B
ARID5B
ARIH1
ARIH2
ARL1
ARL10
ARL13A
ARL13B
ARL14EP
ARL16
ARL2
ARL2BP
ARL3
ARL4A
ARL5B
ARL6IP4
ARL6IP5
ARL6IP6
ARL8A
ARMC2
ARMC8
ARMC9
ARMCX4
ARMS2
ARNT
ARPC1B
ARPC2
ARPC3
ARPC5L
ARPP19
ARPP21
ARRB1
ARRB2
ARRDC2
ARRDC4
ARSI
ARSJ
ART5
ARV1
ARVCF
ARX
AS3MT
ASAP1
ASAP2
ASAP3
ASB16
ASB18
ASB4
ASB6
ASB7
ASB8
ASCC3
ASCL1
ASF1A
ASH1L
ASIC1
ASIC3
ASIC4
ASNSD1
ASPH
ASPM
ASPN
ASRGL1
ASTE1
ASXL1
ASXL2
ASXL3
ASZ1
ATAD2
ATAD2B
ATF3
ATG10
ATG101
ATG13
ATG14
ATG2B
ATG3
ATG4A
ATG4C
ATG5
ATG7
ATG9A
ATIC
ATL1
ATM
ATOH8
ATP10D
ATP11B
ATP11C
ATP13A1
ATP13A3
ATP13A4
ATP1A1
ATP1A2
ATP1A3
ATP1B3
ATP2A2
ATP2A3
ATP2B4
ATP2C1
ATP2C2
ATP6V0A4
ATP6V0B
ATP6V0D1
ATP6V1B1
ATP6V1C1
ATP6V1C2
ATP6V1D
ATP6V1E1
ATP6V1F
ATP6V1G1
ATP6V1H
ATP7A
ATP7B
ATP8A1
ATP8B2
ATP9A
ATPAF2
ATRAID
ATRN
ATXN1
ATXN10
ATXN1L
ATXN7L3
AUNIP
AUP1
AURKA
AURKAIP1
AURKB
AURKC
AUTS2
AVIL
AVL9
AVPR1B
AXIN2
AZI2
AZIN2
B2M
B3GALT2
B3GALT5
B3GAT1
B3GAT2
B3GNT4
B3GNT5
B3GNTL1
B4GALNT3
B4GALT1
B4GALT2
B4GALT5
B4GALT6
B4GALT7
B4GAT1
B9D2
BAALC
BABAM1
BACE1
BACH1
BACH2
BAD
BAG1
BAG3
BAHCC1
BAHD1
BAMBI
BANF1
BANF2
BAP1
BARX1
BARX2
BASP1
BATF2
BAZ1A
BAZ2A
BAZ2B
BBC3
BBIP1
BBOX1
BBS2
BBS4
BBS7
BBS9
BCAN
BCAP31
BCAR1
BCCIP
BCKDHB
BCL2
BCL2L1
BCL2L10
BCL2L11
BCL2L14
BCL6B
BCL7A
BCL9
BCL9L
BCLAF1
BCOR
BCORL1
BDH2
BDNF
BEND3
BEND4
BEND7
BEST1
BEST4
BEX1
BEX4
BFSP2
BGLAP
BGN
BHLHA15
BHLHE40
BHLHE41
BHMT
BHMT2
BICC1
BICD2
BID
BIK
BIN2
BIN3
BIRC3
BIRC5
BIRC6
BIVM
BLCAP
BLID
BLNK
BLOC1S1
BLOC1S5
BLVRA
BLVRB
BMF
BMI1
BMP2
BMP2K
BMP5
BMP6
BMP7
BMP8B
BMPER
BMPR1B
BMPR2
BMX
BNC2
BNIP1
BNIP3L
BOC
BOD1L1
BOD1L2
BOLA1
BOLL
BORA
BPGM
BPHL
BPIFB1
BPIFC
BRAF
BRCA2
BRCC3
BRD1
BRD4
BRF1
BRINP2
BRINP3
BRIX1
BRMS1
BRPF1
BRPF3
BRWD3
BSCL2
BSN
BSPRY
BTAF1
BTBD19
BTBD3
BTBD9
BTD
BTF3L4
BTG3
BTK
BTLA
BUB3
BUD31
BVES
BZW2
C1GALT1C1
C1GALT1C1L
C1QB
C1QBP
C1QL2
C1QL3
C1QTNF1
C1QTNF3
C1QTNF5
C1QTNF7
C2CD2
C2CD2L
C2CD3
C2CD5
C3
C3AR1
C6
C7
CA12
CA14
CA2
CA7
CAB39
CAB39L
CABP1
CABP2
CABP4
CABP7
CABS1
CACHD1
CACNA1A
CACNA1D
CACNA1F
CACNA1I
CACNA2D2
CACNA2D4
CACNB1
CACNB2
CACNB3
CACNB4
CACNG3
CACNG5
CACNG6
CACNG7
CACTIN
CACYBP
CAD
CADM3
CADM4
CALB1
CALB2
CALCB
CALCR
CALCRL
CALHM2
CALHM3
CALM1
CALM2
CALML4
CAMK1
CAMK2A
CAMK2B
CAMK2G
CAMK2N2
CAMK4
CAMKK1
CAMKK2
CAMKMT
CAMKV
CAMLG
CAMSAP1
CAMSAP2
CAMSAP3
CAMTA1
CAMTA2
CAND2
CAPG
CAPN1
CAPN13
CAPN2
CAPN5
CAPN6
CAPN8
CAPRIN1
CAPRIN2
CAPS
CAPSL
CAPZB
CARHSP1
CASC3
CASK
CASKIN2
CASP10
CASP6
CASP9
CASQ1
CAST
CAT
CATIP
CATSPER1
CBFB
CBL
CBLB
CBLN1
CBLN3
CBR3
CBR4
CBX2
CBX3
CBX6
CBX7
CBX8
CC2D1B
CC2D2A
CCAR2
CCBE1
CCDC102A
CCDC103
CCDC107
CCDC110
CCDC113
CCDC115
CCDC117
CCDC12
CCDC120
CCDC124
CCDC126
CCDC13
CCDC136
CCDC138
CCDC149
CCDC152
CCDC153
CCDC158
CCDC160
CCDC167
CCDC168
CCDC169
CCDC17
CCDC170
CCDC171
CCDC174
CCDC175
CCDC177
CCDC178
CCDC18
CCDC181
CCDC184
CCDC185
CCDC24
CCDC25
CCDC28A
CCDC28B
CCDC3
CCDC33
CCDC34
CCDC38
CCDC39
CCDC40
CCDC43
CCDC51
CCDC54
CCDC59
CCDC6
CCDC63
CCDC65
CCDC66
CCDC69
CCDC70
CCDC71
CCDC71L
CCDC73
CCDC77
CCDC80
CCDC83
CCDC85C
CCDC88A
CCDC88B
CCDC89
CCDC9
CCDC90B
CCDC91
CCDC93
CCDC97
CCK
CCKAR
CCL17
CCL24
CCL25
CCM2
CCNA2
CCNB2
CCND3
CCNDBP1
CCNE2
CCNG1
CCNG2
CCNH
CCNJL
CCNK
CCNL1
CCNY
CCPG1
CCR3
CCR6
CCR7
CCS
CCSAP
CCSER2
CCT2
CCT3
CCT4
CCT5
CD109
CD164L2
CD1D
CD1E
CD200
CD207
CD226
CD274
CD28
CD2AP
CD320
CD34
CD36
CD3D
CD40
CD47
CD52
CD53
CD58
CD59
CD6
CD63
CD7
CD72
CD74
CD79B
CD80
CD9
CD93
CD96
CD99L2
CDA
CDADC1
CDAN1
CDC123
CDC16
CDC20
CDC25A
CDC25B
CDC25C
CDC26
CDC37L1
CDC42BPA
CDC42BPB
CDC42BPG
CDC42EP1
CDC45
CDCP1
CDCP2
CDH1
CDH11
CDH17
CDH19
CDH2
CDH20
CDH24
CDH3
CDH7
CDH9
CDHR1
CDHR2
CDK1
CDK12
CDK13
CDK18
CDK19
CDK2AP1
CDK2AP2
CDK4
CDK5
CDK5RAP1
CDK5RAP2
CDK6
CDKL1
CDKL4
CDKN1A
CDKN1B
CDKN2B
CDKN2C
CDKN2D
CDKN3
CDO1
CDON
CDR2
CDS2
CDSN
CDV3
CDX1
CDX2
CEBPG
CEBPZ
CELF1
CELF4
CELF5
CELSR2
CELSR3
CEMIP
CENPA
CENPF
CENPI
CENPN
CENPP
CENPQ
CENPU
CENPV
CENPW
CEP104
CEP112
CEP120
CEP126
CEP164
CEP170B
CEP192
CEP290
CEP295NL
CEP55
CEP57L1
CEP63
CEP68
CEP70
CEP78
CEP85
CEP89
CER1
CERK
CERS1
CERS5
CERS6
CETN2
CETN3
CFAP126
CFAP20
CFAP221
CFAP36
CFAP45
CFAP52
CFAP53
CFAP54
CFAP58
CFAP61
CFAP70
CFAP97
CFDP1
CFH
CFI
CFL1
CFL2
CFP
CGA
CGN
CGREF1
CGRRF1
CH25H
CHAC2
CHADL
CHAT
CHCHD1
CHCHD4
CHCHD5
CHCHD6
CHCHD7
CHD1
CHD3
CHD5
CHD8
CHD9
CHDH
CHEK2
CHERP
CHGB
CHI3L2
CHIC1
CHID1
CHKB
CHL1
CHMP1B
CHMP2A
CHMP2B
CHMP4B
CHMP5
CHMP6
CHMP7
CHN2
CHODL
CHORDC1
CHP1
CHPF
CHPT1
CHRAC1
CHRD
CHRDL1
CHRDL2
CHRM1
CHRM2
CHRM3
CHRM5
CHRNA1
CHRNA6
CHRNA9
CHRNB2
CHRNE
CHST1
CHST13
CHST2
CHST3
CHST4
CHST7
CHST9
CHSY1
CHSY3
CHURC1
CIAO1
CIART
CIB1
CIB4
CIC
CIDEC
CIITA
CILP
CINP
CIPC
CIR1
CISD1
CISH
CIT
CITED1
CITED2
CIZ1
CKAP2
CKAP4
CKB
CKMT2
CKS1B
CKS2
CLASP1
CLASP2
CLCA1
CLCN1
CLCN4
CLCN6
CLCN7
CLDN10
CLDN11
CLDN14
CLDN16
CLDN18
CLDN19
CLDN2
CLDN20
CLDN22
CLDN5
CLDN6
CLDND1
CLDND2
CLEC12A
CLEC16A
CLEC3A
CLEC5A
CLEC7A
CLIC5
CLIP1
CLIP4
CLK1
CLK3
CLK4
CLMN
CLMP
CLN5
CLN6
CLNS1A
CLPP
CLPS
CLPSL1
CLPSL2
CLSTN1
CLSTN2
CLSTN3
CLTA
CLTCL1
CLU
CLUAP1
CLUH
CLVS1
CLYBL
CMA1
CMAS
CMC1
CMC2
CMC4
CMIP
CMPK2
CMSS1
CMTM4
CMTM7
CMTR1
CNBD2
CNBP
CNGB1
CNGB3
CNIH1
CNIH3
CNIH4
CNN3
CNNM1
CNNM2
CNNM3
CNNM4
CNOT1
CNOT10
CNOT2
CNOT6
CNOT6L
CNOT7
CNOT8
CNPY3
CNR1
CNTF
CNTN2
CNTN3
CNTN4
CNTNAP4
CNTNAP5
CNTROB
COBL
COBLL1
COG7
COL10A1
COL11A1
COL12A1
COL15A1
COL16A1
COL1A1
COL1A2
COL24A1
COL25A1
COL26A1
COL27A1
COL2A1
COL3A1
COL4A1
COL4A2
COL4A6
COL5A1
COL5A2
COL6A3
COL8A1
COL8A2
COLEC12
COLGALT1
COLGALT2
COMMD1
COMMD10
COMMD2
COMMD3
COMMD5
COMMD6
COMMD7
COMMD8
COMMD9
COMT
COMTD1
COPA
COPE
COPG1
COPS3
COPS6
COPS8
COQ10A
COQ10B
COQ3
COQ4
COQ5
COQ6
COQ9
CORO6
CPA4
CPA5
CPA6
CPAMD8
CPB2
CPD
CPE
CPEB2
CPLX1
CPLX3
CPNE2
CPNE4
CPNE9
CPO
CPOX
CPQ
CPSF3
CPSF4
CPSF4L
CPSF7
CPT1A
CPVL
CR1
CRABP1
CRACR2B
CRADD
CRAT
CRB3
CRBN
CREB3
CREB3L1
CREB3L2
CREBBP
CREBL2
CREBZF
CRELD2
CREM
CRHBP
CRHR2
CRIM1
CRIPT
CRISP2
CRISP3
CRISPLD2
CRLF1
CRLS1
CRNKL1
CRTAM
CRTC1
CRTC2
CRTC3
CRY1
CRY2
CRYAB
CRYBA1
CRYBA2
CRYBA4
CRYBB1
CRYBG3
CRYGB
CRYL1
CRYZ
CRYZL1
CSDE1
CSE1L
CSF1
CSF1R
CSGALNACT1
CSGALNACT2
CSK
CSMD2
CSMD3
CSNK1A1L
CSNK1D
CSNK2A2
CSPG4
CSPG5
CSRNP1
CSRNP2
CSRNP3
CSRP1
CSRP2
CSRP3
CST3
CST6
CSTA
CSTB
CSTF1
CSTF2
CSTF3
CTBP1
CTC1
CTDP1
CTDSP1
CTDSP2
CTH
CTHRC1
CTLA4
CTNNA2
CTNNAL1
CTNNBL1
CTNND1
CTSA
CTSB
CTSH
CTSK
CTSS
CTSV
CTSZ
CTTNBP2NL
CTXN2
CUEDC1
CUL1
CUL4B
CUL7
CUTA
CUTC
CUX1
CUX2
CUZD1
CWC15
CWC22
CWF19L2
CXCL10
CXCL11
CXCL12
CXCL16
CXCL17
CXCL9
CXCR5
CXXC4
CYGB
CYSLTR2
CYSRT1
CYSTM1
CYTH3
DAAM2
DAB2
DAB2IP
DACT1
DACT2
DAG1
DAGLA
DALRD3
DAOA
DAP
DAP3
DAW1
DAZAP2
DBF4B
DBI
DBN1
DBNDD2
DBX1
DBX2
DCAF10
DCAF16
DCAF17
DCAF6
DCAF8
DCBLD2
DCC
DCHS2
DCLK1
DCLK2
DCLRE1C
DCN
DCP1B
DCPS
DCTD
DCTN1
DCTN2
DCTN3
DCTN6
DCUN1D5
DCX
DDAH1
DDB1
DDHD1
DDI1
DDIT3
DDIT4
DDN
DDOST
DDR2
DDRGK1
DDX1
DDX25
DDX39A
DDX4
DDX41
DDX42
DDX49
DDX5
DDX50
DDX54
DDX55
DDX60
DDX60L
DECR1
DEF6
DEFB1
DEGS1
DEGS2
DENND2A
DENND2C
DENND2D
DENND3
DENND4A
DENND4B
DENND4C
DEPDC5
DEPTOR
DERA
DERL2
DES
DESI1
DGAT2
DGCR2
DGKD
DGKH
DGKK
DGKQ
DGKZ
DGUOK
DHCR24
DHDH
DHH
DHODH
DHPS
DHRS1
DHRS12
DHRS7
DHX29
DHX32
DHX33
DHX37
DHX38
DHX57
DIABLO
DIAPH1
DIDO1
DIP2A
DIP2C
DIRAS3
DIS3L
DISC1
DKC1
DKK1
DKK2
DKK4
DLC1
DLD
DLEC1
DLG3
DLGAP1
DLGAP3
DLGAP4
DLGAP5
DLK1
DLST
DLX1
DLX2
DLX6
DMAP1
DMGDH
DMRT2
DMRT3
DMRTB1
DNAH11
DNAH12
DNAH17
DNAH7
DNAH9
DNAI1
DNAJB1
DNAJB11
DNAJB5
DNAJB7
DNAJC1
DNAJC10
DNAJC12
DNAJC13
DNAJC15
DNAJC16
DNAJC2
DNAJC22
DNAJC3
DNAJC5B
DNAJC5G
DNAJC6
DNAJC8
DNAJC9
DNAL4
DNALI1
DNASE1
DNASE1L1
DNER
DNM2
DNM3
DNMBP
DNMT3A
DNMT3B
DNPEP
DNTTIP1
DNTTIP2
DOCK1
DOCK10
DOCK11
DOCK2
DOCK4
DOCK5
DOCK7
DOCK8
DOCK9
DOK3
DOK5
DOK6
DOLK
DPAGT1
DPCD
DPF2
DPH5
DPH6
DPM1
DPM2
DPM3
DPP4
DPPA4
DPRX
DPY19L3
DPY30
DPYD
DPYS
DQX1
DR1
DRAM2
DRAP1
DRAXIN
DRC1
DRD2
DRG1
DROSHA
DRP2
DSC2
DSC3
DSE
DSEL
DSG2
DSN1
DSP
DSTN
DTNBP1
DTWD1
DTX1
DTX3
DUOX1
DUOX2
DUOXA2
DUS2
DUSP12
DUSP16
DUSP18
DUSP19
DUSP2
DUSP23
DUSP4
DUSP5
DUSP9
DUT
DVL3
DYDC2
DYNC2LI1
DYNLL1
DYNLL2
DYNLRB1
DYNLRB2
DYRK1A
DYRK1B
DYRK2
DYRK4
DYSF
E2F1
E2F7
EAF1
EAF2
EAPP
EARS2
EBF1
EBF2
EBF3
EBF4
EBLN1
EBLN2
EBNA1BP2
EBP
EBPL
ECD
ECE1
ECHDC3
ECI2
ECM1
ECM2
EDA
EDA2R
EDAR
EDARADD
EDEM1
EDEM3
EDF1
EDNRA
EEA1
EED
EEF1B2
EEF1E1
EEF2K
EFCAB11
EFCAB2
EFCAB5
EFCAB6
EFCAB7
EFCAB9
EFCC1
EFEMP1
EFEMP2
EFHC1
EFHD1
EFNA5
EFNB1
EFR3A
EFR3B
EGFLAM
EGFR
EGLN1
EGR1
EHBP1L1
EHD2
EHD3
EHF
EHMT1
EID1
EIF1AX
EIF1B
EIF2AK1
EIF2AK3
EIF2B1
EIF2B2
EIF2B3
EIF2B4
EIF2S1
EIF2S2
EIF3D
EIF3G
EIF3H
EIF3K
EIF3M
EIF4E
EIF4E1B
EIF4E2
EIF4E3
EIF4EBP2
EIF4G1
EIF4G3
EIF5
EIF5A2
EIF6
ELAC1
ELAC2
ELAVL4
ELF3
ELF5
ELK1
ELK3
ELL
ELL2
ELL3
ELMO1
ELOVL2
ELP4
ELP6
EMC1
EMC2
EMC3
EMC4
EMC6
EMC8
EMC9
EMCN
EMD
EME1
EME2
EMID1
EMILIN1
EML3
EML5
EMP1
EMP2
EMP3
EMX1
EN2
ENAH
ENDOD1
ENDOU
ENGASE
ENHO
ENKUR
ENOSF1
ENOX1
ENPP1
ENPP6
ENTPD2
ENTPD3
ENTPD4
ENTPD5
ENTPD7
ENY2
EOMES
EP300
EPB41
EPB41L1
EPB41L2
EPB41L4A
EPB42
EPC2
EPCAM
EPG5
EPGN
EPHA1
EPHA2
EPHA3
EPHA5
EPHA6
EPHA7
EPHA8
EPHB3
EPHB4
EPHX1
EPM2AIP1
EPO
EPS15
EPS15L1
EPS8
EPS8L2
EPSTI1
EPYC
ERAL1
ERBB2
ERBB4
ERC1
ERCC1
ERCC2
ERCC3
ERCC5
ERG
ERGIC1
ERGIC2
ERI3
ERICH1
ERICH2
ERICH3
ERICH6
ERMAP
ERMN
ERMP1
ERN1
ERP27
ERP44
ESCO2
ESD
ESF1
ESPL1
ESPNL
ESR1
ESR2
ESRP1
ESRP2
ESRRB
ESYT1
ETFA
ETFB
ETFDH
ETS1
ETS2
ETV6
EVA1A
EVA1C
EVI2A
EVI2B
EVI5
EVPL
EVX1
EVX2
EXD1
EXOC3L1
EXOC4
EXOC6B
EXOC8
EXOSC1
EXOSC2
EXOSC3
EXOSC5
EXOSC7
EXOSC8
EXOSC9
EXPH5
EXT1
EXTL2
EXTL3
EYA1
EYA3
EYA4
EZH2
F11R
F12
F2R
F2RL1
F2RL3
F3
F5
FABP1
FABP2
FABP3
FABP6
FABP7
FADS1
FADS2
FAH
FAIM
FAIM2
FAM104A
FAM104B
FAM107A
FAM107B
FAM110B
FAM110D
FAM114A1
FAM114A2
FAM117B
FAM118B
FAM120A
FAM131A
FAM131B
FAM133B
FAM13A
FAM13B
FAM13C
FAM149B1
FAM151A
FAM151B
FAM162A
FAM162B
FAM166A
FAM168A
FAM168B
FAM169A
FAM171A1
FAM171A2
FAM174A
FAM177A1
FAM177B
FAM180B
FAM181A
FAM181B
FAM186A
FAM186B
FAM193A
FAM193B
FAM199X
FAM200B
FAM204A
FAM20B
FAM216A
FAM217B
FAM219A
FAM221A
FAM222B
FAM227B
FAM228B
FAM229B
FAM3B
FAM3D
FAM50A
FAM53B
FAM53C
FAM81A
FAM83A
FAM83F
FAM89A
FAM89B
FAM8A1
FAM98A
FAM98B
FAM98C
FANCB
FANCE
FANCL
FANK1
FARP1
FARS2
FARSA
FARSB
FASN
FASTKD2
FAT1
FAT2
FAT4
FAXDC2
FBLN2
FBLN5
FBLN7
FBN1
FBN2
FBN3
FBXL14
FBXL2
FBXL20
[truncated: 5,014 more rows]

## Sheet: Table S6
Supplementary Table S6 Gene expression matrix of primate iPSCs (TPM values)
Gene	Homo_sapiens_PRJNA206563_ADRC-40	Homo_sapiens_PRJNA206563_WT-33	Homo_sapiens_PRJNA206563_GM22159	Homo_sapiens_PRJEB65856_2	Homo_sapiens_PRJEB65856_3	Homo_sapiens_PRJNA329031	Homo_sapiens_PRJNA218873_CBEC	Homo_sapiens_PRJNA218873_LF	Homo_sapiens_PRJNA649770	Homo_sapiens_PRJNA830828_HPS0223	Homo_sapiens_PRJNA830828_HPS0076	Pan_troglodytes_PRJNA206563_PR00818	Pan_troglodytes_PRJNA206563_PR01209	Pan_troglodytes_PRJEB65856_1	Pan_troglodytes_PRJEB65856_2	Pan_troglodytes_0402F-1	Pan_troglodytes_PRJNA649770	Pan_troglodytes_PRJNA830828_0274F-2	Pan_troglodytes_PRJNA830828_0138F-1	Pan_paniscus_PRJNA206563_PR01086	Pan_paniscus_PRJNA206563_AG05253	Pan_paniscus_PRJNA218873	Pan_paniscus_0008F	Pan_paniscus_0009M	Gorilla_gorilla_PRJEB65856_1	Gorilla_gorilla_PRJEB65856_2	Gorilla_gorilla_PRJNA218873	Gorilla_gorilla_PRJNA475610	Pongo_pygmaeus_PRJNA987625	Hyblobates_lar_0023F	Symphalangus_syndactylus_0105F	Symphalangus_syndactylus_0297F	Macaca_mulatta_PRJEB65856_2	Macaca_mulatta_PRJEB65856_3	Macaca_mulatta_PRJNA477366	Macaca_mulatta_PRJNA649770	Macaca_fascicularis_PRJNA329031	Macaca_fascicularis_PRJNA218873
A1BG	42.5297	42.0843	46.1726	52.8422	61.3353	47.206	15.0819	18.7936	130.58	47.1573	60.4291	20.8381	14.0629	48.632	54.5402	22.355	183.737	42.3955	52.2192	22.678	12.5415	7.252	35.3761	13.0868	38.2749	33.4302	38.5766	70.7009	1.8561	1.1808	23.3353	10.4035	9.7658	18.705	9.8696	11.4901	0	0
A1CF	0.1331	0.165	0.5313	0	0	0.1458	0	0.9577	2.1247	0	0	0.5246	0.5605	0	0	0	0.137	0.1748	0	0.2164	0	0	0	0	0.1494	0	2.1874	0	0	0	0.2177	0.2893	0	0	0	0	0.8575	0
A2ML1	31.7645	59.9799	58.9846	63.3071	94.2963	82.8505	37.3295	13.2904	17.0105	19.2245	14.6517	17.8531	12.1987	61.6621	47.3494	10.4288	5.3298	2.6711	3.6823	12.4622	11.0713	0	32.8164	18.737	32.0965	30.5056	9.4321	11.3725	2.7577	20.87	3.3632	2.2852	9.6007	13.4552	6.5079	0.7576	2.9621	2.8521
A4GNT	0	0	0.609	0	0	0.3342	0	0	0	0	0	0	0.8561	0	0	0	0	0.8009	0	0	0	0	0	0	0	0	0	0	0.4342	0	0	0	0	0	0	0	0	0
AADAT	109.514	71.7791	66.5886	156.821	146.381	139.053	123.586	169.098	148.925	108.026	99.8672	141.469	92.5257	184.645	202.01	124.858	100.707	122.958	147.157	272.882	195.17	230.988	295.068	256.704	196.62	82.0913	107.385	137.783	247.904	70.332	109.965	107.981	273.846	156.897	216.014	245.009	204.277	232.113
AAMP	1506.47	1410.58	1385.75	1231.75	1313.4	1447.33	752.23	1081.56	1187.43	1277.12	1277.51	1378.64	1440.99	1178.26	1018.65	1137.1	1665.14	996.814	1191.02	1269.2	1504.53	689.47	1169.39	1141.36	1087.3	1389.39	1025.68	1174.19	662.353	1297.07	1139.38	1119.13	1112.08	1845.42	1238.02	1629.55	748.837	1081.06
AAR2	517.161	476.565	404.025	386.504	372.538	534.583	293.819	385.23	402.599	314.143	257.387	482.873	471.723	404.701	411.906	303.308	531.51	246.615	240.472	496.045	408.401	297.207	271.401	303.507	387.087	178.761	260.564	371.398	290.121	208.707	248.817	251.289	385.917	468.292	424.757	274.548	315.681	486.814
AARD	60.5799	33.4521	25.2854	17.0434	11.0419	40.7256	12.7223	0	69.6653	14.3323	10.9232	5.4286	10.0545	7.2215	10.7562	4.2377	23.2563	6.5125	5.1207	17.4345	9.2709	4.2886	5.1726	3.8696	0.6202	8.3064	2.0179	3.8562	2.3829	23.8024	29.8912	22.266	7.6385	7.3152	0	0	0	1.5869
AASDH	107.5	144.56	142.434	233.461	210.494	152.551	94.3968	67.8623	248.993	138.917	122.611	103.706	103.646	212.768	226.95	49.1373	181.139	124.205	137.661	159.235	133.693	213.325	85.7662	88.8658	199.113	99.4651	113.914	165.28	95.4806	110.318	82.2823	87.4769	102.025	100.421	103.181	85.9652	81.3245	81.5432
ABAT	35.8043	27.3723	62.3069	41.0203	40.4102	43.8597	12.514	12.6234	19.2616	43.3478	22.5119	41.3323	26.4773	54.4877	76.5812	16.5158	23.0262	19.4928	44.8859	71.0126	42.3088	123.462	26.6241	14.0307	28.0232	10.8558	19.5911	67.4362	63.6816	108.587	86.1802	77.859	49.1353	32.6337	86.8839	71.1316	55.4625	83.1428
ABCA4	0.8609	0.4269	1.0311	1.8444	2.9918	0.9431	5.9662	2.4782	4.0177	0.4001	0	2.2044	0.7248	1.0025	1.7787	4.1918	1.5946	16.7262	1.1425	0.98	2.2583	22.8331	0.36	2.1208	19.5417	2.5912	11.3309	4.2103	1.4698	3.9305	1.5899	1.924	22.3806	10.8067	12.9628	10.3447	4.3157	10.2898
ABCB1	5.2819	2.4553	5.2719	2.6195	5.5892	6.9921	5.084	15.8381	4.0543	1.4319	0.7275	5.0965	4.9507	6.8481	9.1801	2.4112	1.6944	1.5439	1.2487	3.9445	1.8178	2.8381	2.5356	2.5608	4.2544	7.5969	5.998	2.939	2.4133	12.435	0.2487	0.7436	6.1016	6.0449	2.5729	4.0846	5.4885	4.9827
ABCB10	88.4314	63.5865	65.0974	80.6698	66.0814	152.186	68.3632	73.495	26.7949	102.255	75.9591	23.1351	24.9038	22.7969	40.7465	22.0732	15.0413	22.6146	16.6269	24.5136	16.668	13.4933	23.7662	18.2623	63.7338	17.1569	40.1172	32.8553	90.345	20.2261	68.7034	58.3115	145.846	54.21	64.5334	41.1154	57.4685	121.786
ABCB11	0	0	0.1678	0.4001	0.2247	0	0	0	0.4128	0	0.5556	0.1667	0.4751	0.7394	1.1661	0.8678	2.265	0.8891	0	0.5511	0.6349	0	0.3542	0.1988	0.3781	0	0.3076	0.9796	0.716	0.4214	0.1096	0.3276	1.231	2.3579	4.1056	0.569	1.7209	2.8406
ABCB6	325.166	309.662	352.018	412.235	473.118	445.059	237.185	191.959	191.353	182.397	166.554	482.798	475.381	680.978	699.63	400.516	262.462	327.605	349.151	627.334	538.118	565.863	449.255	451.526	496.885	580.04	274.083	584.918	236.501	269.58	349.7	268.853	482.241	717.32	389.612	393.443	160.609	382.869
ABCB7	227.63	253.244	276.804	284.669	309.401	285.025	253.726	164.012	269.442	240.791	235.092	268.275	268.249	332.587	336.467	206.025	187.067	277.811	243.085	287.231	267.932	294.394	227.537	221.196	298.914	330.161	205.533	264.717	239.989	120.069	144.79	138.488	643.464	537.917	886.714	216.87	390.754	599.042
ABCC12	0.3191	0.1978	0.637	0.5697	0.2133	0.0874	0	0	2.3514	0.4449	0	0.8529	0.243	1.5127	3.1809	0.4438	1.4258	1.3642	0.4597	1.3314	0.6136	0.6386	0	0.2881	2.5765	4.9295	0	1.5256	0	0.3901	0.1014	0	0.8646	0.552	0.3204	0	0	0.8118
ABCC2	6.3915	4.9048	4.8605	8.6945	12.0012	10.3365	2.6366	0	8.2234	2.7581	1.0061	6.8926	4.6965	13.2883	15.0191	4.4838	5.9494	2.7962	4.4421	6.2648	6.5103	14.7306	7.5806	7.1773	11.4355	13.715	9.1626	3.3604	3.5446	3.4335	4.6703	2.6009	9.9701	8.9116	11.8226	3.5843	2.8343	7.0955
ABCC4	36.9548	29.2843	38.5394	44.8085	49.6727	54.1824	22.7386	61.1429	21.3777	24.4605	15.9837	74.2009	65.4288	65.9658	85.1332	26.7721	24.847	37.2376	51.4174	67.3721	57.9094	77.4949	22.4297	23.1457	117.288	62.1154	56.7796	75.0239	74.2042	46.1272	56.5167	45.1223	52.4088	29.2319	64.4248	30.9793	45.7053	68.2758
ABCD3	38.2295	32.8356	31.2662	43.2116	47.9607	44.1973	29.8358	25.6869	35.2418	37.1472	32.4477	35.7043	34.1761	37.5096	36.7566	27.3536	17.3227	32.5924	35.5698	39.167	38.4273	35.4096	30.5378	31.3703	32.3929	15.5694	19.9435	20.3698	43.3965	43.1873	28.1903	30.1632	362.265	119.756	233.88	197.091	336.932	335.34
ABCD4	341.936	322.453	317.485	505.69	485.492	513.473	300.876	240.267	390.202	386.01	390.524	140.591	96.0424	403.886	441.17	130.386	206.415	317.142	289.521	203.334	118.687	341.869	190.577	153.369	367.192	225.528	164.367	411.988	188.236	331.77	270.752	259.207	296.87	467.826	428.838	190.957	83.042	186.22
ABCE1	752.606	754.065	658.736	598.865	654.94	623.702	522.821	582.683	1083.18	602.174	638.021	857.599	910.668	631.429	524.673	851.076	650.586	769.45	782.903	798.363	966.98	686.076	769.672	808.839	637.436	620.649	728.287	392.783	623.432	609.894	536.346	613.609	732.779	729.475	421.899	387.536	865.518	560.537
ABCF3	593.568	449.029	458.257	434.775	419.753	632.215	272.483	357.795	235.516	376.28	296.839	599.071	578.732	612.223	546.241	369.234	445.846	337.663	325.197	557.735	554.184	393.775	414.748	409.457	659.605	404.657	366.328	547.626	537.166	361.94	390.594	400.284	530.887	732.376	441.096	640.106	319.291	609.86
ABCG1	44.3329	43.965	47.1987	108.351	126.021	28.9792	3.4138	29.7774	25.4083	27.0579	16.6091	25.4894	26.8237	18.8376	31.3966	15.8278	8.1716	7.7219	10.1483	23.2319	9.7856	3.5947	16.0583	16.5779	1.727	4.6257	9.5518	9.6634	58.071	56.3087	49.8077	41.3635	8.3988	7.7216	20.5412	0	0	5.5853
ABCG2	42.5271	31.0105	29.5082	15.7	25.2302	65.6498	144.473	57.2817	21.7852	11.7311	0.7518	80.5043	82.494	88.2112	26.9354	200.889	17.7788	5.7547	17.453	47.3159	45.7532	26.3436	237.354	232.668	126.731	107.467	68.8702	20.3577	16.866	0.6126	1.7524	2.3814	121.324	70.2875	27.1971	8.0772	114.382	116.859
ABHD12	340.533	303.827	286.875	288.767	267.706	361.854	196.506	362.323	183.458	323.577	339.264	288.332	303.424	318.421	310.599	234.814	259.049	278.787	273.742	285.788	254.481	233.519	208.923	226.147	198.765	141.86	154.576	165.612	216.788	180.143	208.495	168.694	319.746	518.86	258.695	317.071	394.4	377.422
ABHD12B	27.2705	31.5516	106.834	3.2459	10.3278	134.441	185.055	98.1265	20.3741	5.0693	4.5074	971.595	1001.38	644.031	450.682	869.342	245.518	30.1043	212.113	200.118	316.299	323.845	368.061	275.386	182.637	121.959	6.9956	702.751	10.4022	0	0.7686	0	2.1521	2.748	4.7849	9.2841	13.9442	1.2787
ABHD13	98.9534	93.2031	100.134	101.189	102.636	149.342	69.9503	62.4957	89.8124	93.8833	98.2086	100.601	109.171	138.098	136.578	71.4192	65.7853	91.0901	94.1999	131.158	100.599	88.7341	67.3069	73.3919	124.555	37.6007	69.7549	37.5565	119.556	74.2082	62.2209	69.5263	126.293	75.8604	58.7069	46.746	71.532	156.603
ABHD15	19.0208	27.3017	24.9799	21.4484	20.5178	26.5045	13.4903	16.8103	4.9179	20.0049	9.928	18.7427	11.7119	23.815	49.4391	6.4172	4.4665	21.4768	14.6222	17.3844	16.2738	50.8146	4.5399	4.5066	35.5864	10.0335	21.9374	30.2767	38.7454	9.9157	6.262	4.5886	19.3141	7.7881	10.1706	19.7342	3.4851	9.348
ABHD16A	0	0	0	0	0	0	0	0	0.6668	0	0	238.47	219.391	244.204	256.132	208	341.356	168.913	180.848	243.14	190.143	317.497	220.121	240.638	359.34	179.752	192.537	375.518	307.813	310.405	314.059	325.752	196.625	226.419	163.115	470.896	106.49	287.865
ABHD3	54.9747	63.1208	66.1144	82.5982	96.9721	112.062	54.6503	61.6141	102.381	143.445	125.125	42.7565	32.996	77.0216	94.9958	36.5061	37.2296	68.2723	102.628	51.1138	29.6569	68.7909	29.3117	31.5652	50.8185	20.4176	54.5618	53.186	17.0749	26.2338	35.7465	20.667	118.08	54.1654	99.83	35.3157	49.4545	94.4121
ABHD4	578.35	463.817	456.911	520.347	496.48	295.711	395.333	573.796	286.599	324.623	317.57	831.469	881.91	737.271	729.949	531.926	863.188	529.153	575.693	819.561	923.49	530.628	483.967	485.62	493.274	964.618	608.575	731.433	332.724	463.641	517.286	357.278	546.964	690.794	521.759	749.621	696.517	572.863
ABHD5	105.042	83.3165	82.5488	76.6461	77.1957	113.645	76.7022	121.645	112.941	63.0298	71.8423	125.628	131.839	139.998	137.878	112.145	94.4127	66.032	73.6967	151.829	140.395	113.131	131.186	85.5366	99.1241	39.4012	67.7401	110.219	72.3956	54.1947	54.3895	59.0299	67.2462	47.6	56.8803	105.41	63.0819	82.4326
ABHD6	44.0322	68.061	71.0776	122.938	146.776	83.6739	72.2078	66.5056	124.845	54.8199	37.7371	29.2191	25.7342	43.188	81.1145	28.3389	29.4204	56.6514	41.5215	31.5813	30.3216	16.8318	16.3539	20.2495	93.4636	106.354	51.6746	126.6	18.5622	54.2252	21.3737	27.8085	84.6447	81.0622	96.0867	50.1455	34.2104	120.368
ABI1	181.215	193.433	189.447	218.787	206.169	226.765	171.927	214.238	176.425	170.194	165.777	173.421	180.744	196.529	189.805	143.63	125.972	141.732	135.338	196.059	182.953	207.734	145.887	154.986	191.336	152.38	176.404	134.745	176.318	153.845	122.543	115.763	175.878	112.79	158.861	135.49	142.124	144.667
ABI2	427.13	462.824	585.132	678.812	701.072	530.38	600.531	372.33	322.492	513.979	475.514	519.977	516.467	653.819	681.086	372.404	353.039	690.163	515.959	534.499	486.256	710.907	331.694	310.911	609.993	663.077	820.214	603.632	394.683	328.781	289.822	293.541	532.787	458.924	401.434	307.046	594.452	540.493
ABLIM1	273.373	205.299	292.681	358.49	331.885	370.896	333.398	201.023	147.743	124.331	127.633	303.488	269.236	410.925	415.533	244.911	154.46	221.532	182.036	315.009	268.295	328.986	203.147	178.775	399.716	343.129	256.452	371.543	363.33	234.034	327.899	268.279	279.992	231.435	359.918	197.017	282.221	220.085
ABLIM3	4.4337	1.9629	3.319	7.916	8.8895	4.2502	0.9145	0	3.1115	1.5453	3.1407	2.6475	1.3313	6.2151	9.2572	1.2157	1.3018	3.3214	4.8268	3.4756	3.5595	5.5572	0.8275	0.8357	7.4604	4.7578	3.7565	6.6263	9.0105	23.2578	15.2353	17.2993	22.742	21.9457	36.4756	3.3702	7.2682	16.3038
ABR	1.3456	0.1962	0.079	0.0942	0.2116	0.1734	0.9143	3.4178	0.6805	0.2575	0.2617	148.557	128.242	183.042	217.121	70.5626	35.0891	152.498	164.247	124.024	84.7387	168.851	70.3716	60.1938	140.166	87.6435	95.6193	162.381	188.907	122.084	132.033	133.712	180.831	127.343	141.201	117.718	72.1171	180.688
ACAD8	529.489	434.511	423.603	431.354	377.198	537.567	238.03	288.592	627.479	337.52	351.048	89.0983	94.0294	139.281	143.59	79.6661	60.5324	92.861	70.6545	225.939	133.816	53.6805	115.104	107.561	363.816	431.289	124.598	301.235	87.2666	249.81	434.822	283.111	147.973	123.073	117.967	102.17	44.5538	133.755
ACAD9	255.835	186.257	220.898	289.046	267.056	392.833	194.656	195.802	154.605	283.265	249.687	233.588	230.398	338.179	290.404	202.607	251.165	240.042	203.389	360.753	313.802	351.738	271.886	257.627	438.257	195.441	248.527	377.105	403.759	295.095	208.881	204.696	527.501	480.371	629.607	254.197	339.568	384.756
ACADL	3.7252	2.3089	2.6027	4.434	6.473	5.9175	8.6055	50.9358	5.9475	5.5397	3.6943	4.4012	3.6578	6.5053	1.7099	4.2946	9.1975	3.9111	2.9654	1.5159	4.8902	15.9968	3.8978	3.7178	4.1787	0	19.0337	14.7223	0.3854	11.3667	2.65	2.4378	21.9949	27.3052	24.4515	60.6224	35.5117	79.335
ACADS	79.5277	142.4	107.726	172.04	131.611	152.816	76.5487	113.556	54.2612	112.928	95.9774	134.269	132.844	261.856	262.997	65.509	142.893	101.916	144.076	227.875	89.8798	147.71	116.792	87.7406	156.04	75.9914	110.766	209.465	73.7348	219.251	229.784	165.288	332.993	698.415	276.874	106.851	141.316	269.28
ACADSB	130.314	159.134	116.069	149.973	129.196	105.418	134.57	153.714	218.6	185.188	159.046	119.233	140.902	199.733	113.761	189.761	245.499	89.1993	107.363	115.471	83.0611	63.0077	355.235	295.604	138.392	73.3468	135.695	125.071	51.1067	34.9673	36.0634	45.7688	113.786	95.8149	133.56	139.967	64.367	151.112
ACBD3	326.342	320.317	350.319	307.983	369.386	457.603	372.061	362.287	293.998	322.294	249.04	347.654	319.011	387.315	349.45	303.046	258.59	305.858	312.473	404.241	352.364	459.642	373.65	381.204	375.053	525.097	341.462	279.476	591.004	261.177	227.173	226.178	411.005	180.189	471.055	279.438	434.159	466.712
ACBD5	94.8642	111.266	169.373	141.202	100.81	116.085	131.578	66.4319	72.6048	71.2852	69.4708	107.288	102.73	174.867	204.582	70.1709	58.9807	76.2723	72.6782	113.427	81.6086	146.159	75.6834	58.3438	172.147	180.531	98.1403	103.274	134.012	81.3006	63.4781	65.4039	110.447	41.3984	94.4302	108.396	128.092	147.598
ACBD7	200.302	285.428	282.507	260.25	217.19	146.429	99.4625	78.1363	35.8648	283.603	259.904	246.571	235.122	238.738	300.118	93.9055	77.4545	203.858	294.411	220.974	202.635	20.0865	61.7063	59.0187	93.7782	11.9612	83.5417	121.238	8.9812	15.0505	30.3782	38.817	0	0	0	0	2.1216	0.4377
ACCSL	2.7192	1.3483	1.0856	2.5893	1.4539	1.7874	0	0	8.0149	2.2746	1.7978	13.382	10.8945	19.7795	11.1407	17.4106	7.99	5.0965	7.7283	9.9607	13.1155	0	7.3178	5.1322	17.9929	24.0969	8.781	9.3223	30.6964	18.9258	6.1518	6.1307	40.4286	48.0631	29.4461	27.0638	19.769	19.035
ACER1	0	0	0	1.7203	0	0.3958	0	0	2.6624	0.3358	0	2.8484	0	1.0525	3.3199	0	0.7441	5.6952	1.9192	7.0553	1.3548	2.8202	0	2.1205	1.6232	0	2.6405	0	0	0.7575	0	0.3926	21.1524	9.2078	19.2395	3.1109	5.8085	11.5851
ACER2	89.548	96.9606	89.7431	93.5353	100.153	79.0834	56.9934	42.0856	10.7732	56.3925	45.9131	57.3233	61.5105	89.0182	117.555	35.4021	15.1636	51.2621	53.7784	73.7301	63.9683	37.2276	30.318	26.4844	21.3209	0	9.9097	58.3892	17.5777	20.9984	16.8777	18.3036	49.3823	9.4585	71.3672	31.9557	26.8496	54.9883
ACER3	81.6203	65.0435	86.9612	138.208	125.766	127.297	68.2749	85.0774	69.8101	97.6867	80.3012	88.2213	86.5258	139.138	154.609	55.3108	72.6426	102.896	102.945	95.3179	99.3385	268.13	59.6629	59.6268	149.802	65.8979	159.2	156.551	114.438	92.844	142.061	159.921	121.457	83.4202	76.3725	69.1301	99.3609	149.105
ACKR1	3.1648	0	6.3177	7.534	8.4606	4.0451	0	0	10.3649	9.3149	3.4873	3.1169	4.4407	13.8211	12.1095	1.3518	3.2568	9.6943	7.0003	4.2891	5.93	0	0	3.0939	1.1855	0	1.9285	8.599	0	8.5236	10.7657	11.9908	11.3842	38.7641	4.2186	16.3707	0	6.3242
ACKR4	3.4473	7.3258	7.8646	0.5862	0.6583	0	2.8441	7.0882	18.7494	0	0	7.7572	11.7426	0	0	0	4.0527	0	0	14.0157	12.9184	24.9709	0.5148	0	0	0	29.6971	0	0	0	0	0.2579	0.5388	2.0639	0	0	9.7686	0
ACMSD	9.1403	11.7664	12.9827	0	0	0	4.0606	7.5898	14.2477	0.1634	0	0	0	1.5352	0.8071	0	1.4471	0.4615	0	0.8581	0	0	0	0	0.791	0	1.2867	0.4098	0	0	0	0	0	0.7319	0	7.4185	2.3067	0
ACO1	326.728	301.853	324.444	367.654	332.836	313.726	341.941	196.843	228.181	200.9	218.88	318.639	319.304	356.819	349.311	261.165	172.751	246.059	275.823	331.906	315.398	256.741	243.738	221.339	245.246	274.755	219.839	252.57	259.022	1116.14	990.352	865.209	318.231	238.371	337.172	209.39	223.426	287.755
ACOT11	24.1867	15.4511	15.5508	30.9082	18.2471	28.2856	12.8544	2.1357	7.1072	21.3768	15.6965	40.3643	44.6772	92.7011	98.7773	68.208	16.8032	20.7928	26.6545	66.5411	31.1545	10.173	64.9287	47.9985	50.8198	61.2054	17.248	49.0617	28.8014	38.2282	52.3325	40.5376	78.2621	69.3821	56.1792	21.7046	34.5558	62.9332
ACOT6	3.7131	3.6823	7.4121	0	0.9926	0.8136	17.1553	0	33.7452	0.6902	0	52.877	49.1768	95.5242	89.0206	32.4868	178.029	62.6514	58.3885	66.5076	57.3028	13.8703	55.0213	35.0422	75.7751	33.8272	32.8714	47.9845	14.8621	0	24.4618	18.5734	95.7581	212.943	241.776	42.0108	66.1837	177.692
ACOX1	116.08	112.828	119.645	107.355	122.32	163.389	114.271	142.394	67.2307	118.694	93.7513	125.639	122.875	172.046	169.11	126.763	60.3032	125.117	147.239	144.823	137.374	323.881	141.927	138.579	173.285	116.159	106.573	147.245	213.477	108.147	101.181	81.6406	137.474	120.83	143.708	106.187	135.732	147.441
ACR	1.7646	1.0937	1.7613	4.2008	5.8968	0.4833	5.0956	0	2.1672	2.0502	0	0	0	1.2898	4.0682	0	0	2.3263	0	2.1614	1.6602	3.4559	0	0	0	0	4.8626	1.0325	0	0	0.9725	1.4537	2.9006	11.1114	1.0749	3.1283	0	3.8551
ACTG1	6777.84	7444.23	6493.1	5235.62	5958.09	2761.8	15038.2	17750.1	10459.1	10054.5	13693.4	1296.34	1358.87	426.902	446.232	5811.37	6386.64	6697.01	6154.78	1203.41	1444	319.213	6823.28	6864.53	666.766	718.478	261.816	1294.48	1533.13	2186.64	1381.72	1210.84	1393.66	1042.05	381.116	5546.13	292.652	610.022
ACTL10	18.3319	34.5811	23.0703	7.5896	5.3268	12.2246	4.6031	17.2078	9.7887	7.408	2.6348	11.782	5.5953	17.4147	20.1407	13.2851	11.4901	3.141	2.1169	19.5296	16.5005	18.7355	12.5542	9.3916	6.2736	0	1.458	4.6435	7.371	0.8422	0.876	1.746	1.7442	8.3517	1.939	25.3948	7.9026	0.3623
ACTL7A	0	0	0	0	0	0	0	6.0899	2.0785	0	0	0	0	0	0	0	3.4833	0	0	0.6881	0	0	0	0	0	0	0	0	0	0	0	0	0	0	0	0	0	0.3845
ACTL7B	0	0	0	2.1469	0	0	0	0	0	0	0	0.8882	1.2654	0	1.0352	0	0.9281	0	1.1969	0.7333	0	0	0	0	0	0	0	0	0	0	0.4925	0.9816	7.8842	11.3258	3.2868	3.1887	0	6.1422
ACTL8	25.2469	10.9539	13.2295	15.0254	16.0295	32.4993	7.2904	13.6268	6.9764	7.6263	12.5188	20.4724	14.1417	10.0866	26.7534	8.0714	5.834	6.6155	10.0317	19.4736	16.532	4.9163	28.9896	17.7436	11.3484	0	4.6153	4.4098	5.38	19.8423	16.1674	19.5398	3.4521	6.6119	0.7675	0	6.2564	6.8847
ACTN1	1274.37	1163.57	1085.1	865.715	895.26	1093.46	1430.04	2228.75	465.098	997.032	908.524	1118.67	1150.88	883.905	788.521	1296.48	1017.64	1086.53	1244.1	1102.76	1287.99	1136.04	1169.09	1180.13	855.902	1244.22	1218.65	1134.77	1055.84	1148.79	832.54	894.329	674.353	292.858	943.721	859.318	835.539	384.212
ACTR1A	1003.58	955.566	995.887	918.583	909.98	956.102	991.301	1010.67	908.92	779.861	807.64	1285.14	1259.6	916.09	899.431	1466.49	2234.87	1267.57	1060.36	1224.12	1225.39	1492	1486.72	1568.78	972.702	1103.97	1555.53	1665.66	1503.25	1019.98	993.877	826.391	817.972	910.252	817.963	1467.11	890.902	1032.66
ACTR2	1023.19	994.522	1038.82	1005.14	964.015	775.746	1139.63	1068.65	667.879	987.741	1117.94	12011.9	10150.1	7591.57	6565.61	28561.6	14541.9	16894.7	13060.8	10327.9	11662.8	4921.2	28754.7	26642	9263.2	16456.6	8764.61	15671.4	24294	1089.88	1121.93	1134.84	1346.94	236.995	2043.67	1624.27	2739.91	1477.38
ACTR3	520.354	459.392	430.26	394.91	401.587	449.708	504.019	591.345	385.317	364.085	416.181	363.234	400.132	301.345	272.541	374.062	240.634	318.624	329.118	360.714	434.772	287.818	368.328	382.538	313.424	285.612	311.454	220.243	380.485	263.05	231.839	264.534	319.925	234.63	241.704	363.634	399.625	292.027
ACTR5	225.394	198.347	186.401	239.979	275.45	326.434	128.74	206.768	228.143	201.204	211.244	251.062	235.213	226.696	246.506	164.593	194.451	146.493	138.88	246.003	256.48	63.8363	137.398	166.687	319.599	171.806	140.639	254.885	314.464	230.763	199.485	182.366	308.434	384.512	286.338	115.552	173.255	264.848
ACTRT3	180.46	171.288	141.683	67.4051	58.537	188.602	26.1641	27.1693	255.939	68.0737	79.8725	136.085	215.071	159.376	114.408	86.1077	240.096	85.2458	83.172	192.174	138.647	38.2858	107.353	119.135	203.639	0	41.4089	49.237	43.2039	16.6095	11.9291	20.4965	13.0998	17.2499	38.2277	29.1397	0	18.7099
ACVR1C	2.9264	4.8369	5.5636	9.9522	14.7152	6.2594	7.2432	1.0029	4.2786	6.6704	1.8427	1.2355	2.3469	2.8406	1.92	0.5358	0	1.4639	1.4799	1.2465	0.5222	3.8048	0.4371	0.4904	0.9391	0	0.7638	0.1622	0.2974	0.1604	0.0834	0.1663	0.6076	1.1637	0.3377	0	0.9944	0.8891
ACVR2A	47.4895	36.6655	54.3389	59.6113	48.3559	53.705	44.9167	47.4903	40.8118	50.9294	46.3557	47.3508	49.2732	59.8672	76.2902	28.9909	26.4357	47.9562	43.6327	43.0912	33.7599	281.565	30.1625	29.011	60.7644	30.1402	40.7025	46.2297	117.335	110.4	118.612	154.191	118.946	118.567	103.795	39.7271	103.73	166.715
ACY3	0	15.3554	5.2987	4.2126	7.096	4.362	0	0	11.953	3.7006	2.9249	0.869	1.238	0	3.0384	1.1306	2.7239	0	0	1.4349	0	0	0	0	11.9313	13.3158	14.557	7.2121	0	0	1.0774	0.5369	0.9669	3.7038	1.0749	0	3.2587	0.4482
ADAD1	0	0	0	0.7005	0	0	0	0	1.4455	0	0	0	0	0	0	0	0	0	0.8436	0	0	2.4792	0	0	3.5714	9.5659	2.3239	0	1.3558	6.4276	0	0.3702	0	0	0	0	0	0
ADAM17	96.4627	120.735	133.185	157.995	148.582	131.683	126.643	112.482	51.2838	106.731	105.264	134.489	135.387	186.711	194.697	97.2922	68.88	141.39	121.077	147.655	134.38	210.143	110.195	106.853	153.692	143.128	140.74	127.487	175.108	239.822	244.49	244.279	473.068	129.442	344.937	280.909	299.498	460.135
ADAM22	65.709	52.3417	85.16	119.845	113.545	91.5575	38.2372	32.3643	33.7525	67.7491	61.9432	75.2985	60.5522	148.154	194.567	51.7803	33.2425	57.1436	56.4444	99.8186	92.9378	64.6502	49.7696	40.7163	133.124	142.629	59.497	100.918	82.6015	38.3565	27.0973	20.8297	44.267	14.2173	36.0082	13.1001	13.9428	32.7201
ADAM28	1.3948	0.7685	0.7734	3.3205	6.629	8.6593	1.7901	10.038	7.4232	1.9446	1.0247	2.5702	2.8002	4.9163	2.6432	0.1967	0.4739	1.0076	1.2224	1.0033	0.289	1.2031	0.9674	1.0855	0.526	0	0.8557	0.9085	2.8072	4.8112	0.7149	0.6234	3.608	6.2824	2.9171	0	1.03	1.7001
ADAM30	0	0	0	0	0	0	0	0	1.0389	0.1966	0	0	0	0	0	0	1.2941	0	0.5563	0	0	0	0	0	0	0	0	0	0	0	0	0	0	0	0	0	0	0
ADAM33	10.4783	9.5509	11.6889	65.6618	72.501	40.8532	19.5784	6.6536	8.7053	46.8332	26.488	9.7103	4.3232	24.6683	48.8071	23.2931	8.2437	33.1674	59.7	47.1011	12.1235	274.001	61.2002	33.6143	14.8918	4.6381	13.5211	12.9192	83.872	1.6502	16.8218	8.0398	278.56	277.339	79.9275	4.3279	107.904	515.634
ADAM9	113.32	119.32	116.298	175.505	186.396	165.625	181.706	189.966	81.2103	103.342	75.8015	131.065	108.206	263.105	231.445	145.132	44.3632	153.613	185.854	187.032	155.531	426.114	176.075	150.933	236.106	132.589	195.216	222.898	120.717	164.899	134.85	121.136	223.012	61.6617	194.888	277.452	309.017	258.681
ADAMDEC1	0	0	0	0	0	0.2835	0	0	1.9067	0	0	0	0	0	0	0	0.5202	1.3272	0.6709	0	0	0	0	0	0	0	0	0	0	0.587	0	0	0	0	0	0	0	0
ADAMTS13	22.8519	28.5509	28.1964	48.1891	35.5958	54.21	27.0186	12.9492	14.143	51.4265	37.4733	29.574	19.3914	77.7387	106.541	21.6434	64.6119	74.586	57.7401	58.3346	28.3846	44.8246	26.3951	18.384	103.705	56.3055	21.495	77.7957	28.9	21.3634	60.6037	61.5454	58.3838	88.6002	57.6653	11.6248	7.4636	31.5457
ADAMTS14	19.9664	14.2505	19.7272	17.0439	19.4095	42.2013	2.3295	17.4168	7.9261	22.7753	15.334	8.111	4.0446	21.8794	33.5604	2.6382	4.0257	5.9464	10.6567	17.372	4.6188	68.9064	5.5836	4.3377	295.71	179.31	19.9029	151.895	29.0809	73.1922	89.8581	52.7421	15.0883	8.3196	16.5194	103.555	9.3207	13.9865
ADAMTS16	125.65	102.813	156.641	44.0398	79.6601	213.555	81.7442	30.3798	11.8938	24.3493	18.88	63.3536	54.714	20.6083	32.7862	14.3211	8.9455	11.7379	15.1625	40.9816	50.7053	36.7976	12.4583	29.7071	183.262	52.2992	32.2172	41.911	88.5044	35.6679	42.8822	16.3256	1.8906	2.5865	3.9032	30.5849	3.5204	23.4052
ADAMTS19	79.7783	63.2807	97.7468	113.296	96.9518	80.0106	69.2552	45.5467	42.648	60.5657	56.4334	77.6831	82.3821	84.7603	99.8377	56.5533	23.0842	29.2359	30.7379	73.9651	70.4833	6.6404	49.7505	49.1691	66.1262	20.7657	39.3192	96.9699	14.9392	6.712	28.1591	18.8627	149.671	67.3479	202.823	3.4345	29.9398	29.425
ADAMTS8	217.705	87.5147	158.283	239.673	170.6	288.986	38.1608	25.0275	26.0535	40.5658	33.3392	81.9492	80.6043	138.358	164.252	46.8414	39.4101	33.3646	19.8681	217.077	206.082	5.4303	62.5855	64.7167	55.0124	10.4504	7.6163	24.2575	17.8225	7.8013	2.2131	3.6758	8.3908	8.7661	12.2959	24.6806	4.952	6.4711
ADAP2	4.6956	8.1492	7.4987	11.1782	7.5317	10.8029	8.1355	13.5169	11.5336	3.7097	7.7612	4.1807	3.3091	12.3589	22.7396	4.2306	3.3976	8.0495	6.8856	4.9897	2.6533	11.0465	4.9346	2.2149	24.8743	14.1757	18.0799	9.8714	2.0072	2.254	9.0852	6.7174	9.6091	5.5772	6.1504	3.7685	11.0566	7.6044
ADAT1	140.711	111.096	120.259	154.309	124.06	174.91	127.859	81.1943	108.497	138.598	90.7776	272.707	209.369	241.104	257.41	99.4218	53.5234	149.712	100.994	135.823	112.974	63.9872	65.4835	56.7352	236.026	51.4502	175.769	265.725	276.068	26.7207	53.252	44.3403	76.805	27.2755	55.2786	15.8621	55.7075	50.8263
ADCK1	111.081	121.74	108.48	105.489	82.4426	112.673	53.6042	51.7132	96.7087	90.0251	64.3343	129.389	120.516	174.257	183.442	57.9035	193.71	97.0393	93.7318	173.791	126.196	133.1	76.3564	81.9944	187.013	88.1238	167.324	255.872	71.4019	39.1506	38.0957	35.6735	156.405	192.717	145.08	131.08	132.883	175.168
ADCK5	24.0636	35.8765	33.1059	41.4152	42.5964	45.6003	20.6582	39.7834	29.1538	51.9853	47.2982	18.4739	14.3144	46.9467	50.2409	13.4936	18.6257	29.8091	37.5597	46.8179	21.7315	38.775	32.9107	31.5848	88.6378	44.3308	44.8731	78.5097	151.931	134.589	118.295	113.703	189.023	465.122	153.275	151.099	103.445	207.894
ADCY10	2.4479	0.7586	0.2036	0.4856	0	2.4583	1.1781	0	2.5053	0.5688	0.6743	0.6027	0.2862	0.297	0.4683	1.0456	0.2099	0.5356	0.5415	0	0	0	0.7757	2.8288	0.4585	0	0	0	0.2902	0	0.2523	0.3771	2.6768	0.4272	0.7439	1.4435	3.4137	3.193
ADCY7	28.2263	24.9494	36.3796	21.4729	29.0347	24.8056	24.0977	46.8085	11.4547	40.3786	15.416	43.8494	32.042	30.085	28.7023	16.8372	12.997	25.289	38.941	42.1425	19.3737	59.7474	22.82	18.0447	16.9491	44.244	34.3483	21.7306	9.4914	16.3762	7.7284	2.9078	57.0167	20.1028	26.6469	25.6987	43.6067	45.6497
ADD3	395.05	509.529	455.751	492.531	499.031	457.438	560.691	355.019	427.736	358.74	416.823	405.258	405.882	518.809	477.553	307.4	261.099	528.528	534.308	476.358	472.963	514.615	399.135	413.125	375.368	537.771	372.082	317.932	355.072	432.653	438.561	398.663	476.971	184.943	377.856	405.167	520.228	473.307
ADGB	0	0	0	0	0	0.13	1.3702	0	1.4569	0.1103	0	0	0	0	0	0	0	0	0.6851	0.2099	0	0	1.0794	0	0	0	0.4337	0	0.1837	1.3817	0	0	1.5562	0.4968	0.5767	1.6783	0.7834	1.9397
ADGRA3	71.2766	56.9708	71.2666	77.3296	70.1417	80.7869	61.7702	50.8134	40.3306	72.0336	69.056	53.4671	49.0436	42.6942	53.0815	41.9597	28.4454	55.0847	61.543	54.2106	63.918	56.3966	45.4384	44.8173	74.754	41.1966	52.1853	54.6434	75.7295	72.797	90.7856	83.5117	420.516	305.609	494.67	199.747	86.4425	108.314
ADGRB2	105.264	65.0804	95.5847	117.599	127.124	140.61	49.5176	53.1603	10.2061	102.925	85.0302	50.9309	35.7257	67.598	125.537	20.7919	8.1454	69.101	83.8632	39.7939	23.7273	97.7551	36.5438	19.575	57.6742	41.6977	23.3952	109.694	23.2209	31.8385	19.4457	24.3715	66.5069	38.1323	52.7649	69.5503	26.9149	90.8935
ADGRD1	0.8672	0.5375	0.6491	4.3867	3.767	2.0781	12.5201	0.7801	1.9968	5.2892	2.1499	4.0594	3.9571	6.6317	5.7274	1.6678	1.4511	1.9935	4.8944	2.2924	0.4063	2.1146	0.5668	0.8904	3.9299	3.2895	1.3985	5.9811	5.715	3.8269	3.5584	1.3223	6.3506	3.0409	7.312	0	1.0176	3.4527
ADGRE5	34.325	15.2285	20.9166	57.1986	58.4373	58.5837	39.647	13.0011	5.7686	33.5822	5.972	9.5327	9.5868	72.1075	55.5529	18.9685	11.7183	20.1811	19.6462	32.8712	10.6682	155.453	21.4282	16.3641	107.091	60.1169	34.425	29.9023	88.8559	17.3042	11.8794	11.121	18.7246	13.1502	11.7957	26.2532	32.9279	79.165
ADGRF3	26.0227	24.7957	31.9821	4.1607	3.6341	5.2125	14.5801	12.5781	11.9251	2.7075	1.9259	32.8915	29.1519	5.0877	6.6865	1.4928	14.9859	2.549	4.6384	34.5773	43.2941	12.1174	2.6389	1.5945	7.508	0	20.6106	1.4587	0.6896	4.2017	2.7316	1.5244	112.702	52.8564	106.086	10.2239	34.9919	47.7823
ADGRF4	1.2101	0.5	0.8052	0	0	0	0	5.8056	0	0	0	0.7948	2.2646	0	0.9263	0	1.6609	0.5297	0	0	0	0	0.8436	1.1833	0	0	1.4738	0	2.0067	0	0	0	0.8841	0.8467	0	0	0	1.1152
ADGRG2	117.689	202.21	212.982	112.756	92.7059	223.846	100.487	83.478	69.7459	320.632	186.933	289.649	322.47	175.893	296.816	86.7028	100.717	119.285	139.512	180.195	220.061	4.7129	44.717	58.5412	269.443	196.431	117.091	194.767	219.412	36.8783	35.4337	29.1564	18.3338	17.8123	25.6984	6.0179	15.5808	7.186
ADGRG3	2.6826	6.6508	2.6775	42.0415	24.5022	1.7144	12.9105	3.2176	1.6473	12.4666	7.3899	0	0	3.2542	8.2115	0	0.4601	6.4563	8.307	13.088	0.8377	1.7439	7.0111	4.1959	2.0104	13.4621	6.5409	10.937	0	7.6661	1.2459	0.9933	5.8032	12.0415	3.7633	0	5.8431	13.4626
ADGRG4	0	0	0	0	0	0	0	0	0.609	0	0	0	0	0	0	0	0.1277	0.1629	0	0.1009	0	0	0	0	0.2788	1.8667	0	0.4333	0.2645	0	0.0695	0	0.0842	0	0.1873	0	0.2685	0
ADGRG7	0.3862	0	0	0	0	0	0	11.1172	0	0	0	1.5223	2.1689	0.5625	0	0.4952	0	0	0	0.6285	0	0	5.2519	3.1733	0.4339	0	1.4116	0.8991	0.5495	1.2165	0.2109	0	0	0	0.471	1.3709	0	0.3522
ADGRV1	83.3207	66.3193	157.447	147.924	136.177	141.444	75.0255	45.1327	77.8074	51.1521	37.6552	72.3532	64.4716	169.824	190.403	59.6134	37.0101	32.428	37.3688	53.4936	51.2	66.6443	42.6161	32.6562	159.791	101.125	50.8885	141.286	98.9044	27.8914	36.4567	31.5938	74.3799	39.365	164.054	109.925	67.7817	45.3399
ADH5	1307.39	1319.3	1204.71	1159.18	1096.97	832.378	1263.91	1099.05	3512.19	1388.48	1902.99	173.965	141.629	128.567	144.83	1422.69	3155.07	795.046	736.764	102.595	47.2815	0	1187.12	1013.88	85.9295	0	0	341.329	54.3977	200.728	445.418	443.885	444.954	815.978	418.109	1119.43	434.144	277.849
ADH7	0	0.7023	0	0	0	0	0	8.1544	1.3916	0	0	0	0	0	0	0	0	0	0	0	0	0	0	0	0	0	1.0366	0	0	0	0	0	0	0	0	1.4679	0	0.8786
ADHFE1	8.3176	11.897	14.6878	88.3403	66.7063	31.8929	29.5607	23.0222	73.8627	48.4657	44.4157	13.2327	4.4888	66.1276	63.161	7.3784	71.1082	46.1963	67.0804	14.0399	8.3875	74.8281	16.7134	9.3773	66.8316	19.2482	58.451	148.93	21.8474	38.3125	54.8828	43.8944	10.6331	21.7238	22.0653	4.5872	2.1412	8.2469
ADIG	0	0	0	0	0	0	0	11.7922	0	0	0	0	0	0	0	2.0996	0	0	0	0	0	0	0	0	0	0	0	0	1.1581	1.7139	1.7827	0	0	0	0	0	0	0
ADIPOQ	0	0.3405	0.5484	0	0	0	0	0	1.6869	0.1277	0	0	0	0.3957	0.3121	0.3484	0.5595	0.3569	0.3608	0.2209	0	4.2378	0.284	0.1593	0	0	0	1.2792	0.562	0	0	0.1513	0	0.4625	0.2684	1.5625	0	0
ADIPOR1	424.778	438.424	411.683	383.232	411.846	428.604	456.864	660.12	796.887	379.93	361.222	266.309	286.874	255.524	264.968	327.63	493.876	216.451	260.562	7.9737	3.0623	8.4995	6.8343	9.2667	285.722	280.915	307.1	326.619	129.549	277.103	231.96	215.536	137.421	66.3463	225.367	130.45	5.6432	8.7974
ADNP	468.275	499.974	511.946	515.825	500.625	433.098	575.097	590.518	342.635	490.173	464.346	480.648	498.843	458.357	446.92	350.486	283.484	439.67	469.788	475.651	479.236	635.186	336.565	345.801	463.433	318.498	620.015	516.376	479.974	459.963	472.886	449.866	460.76	312.734	562.008	182.907	705.701	579.029
ADORA1	45.6137	33.4347	85.116	46.2669	36.5817	50.4061	27.4884	17.1266	5.3584	21.0133	23.6011	15.6303	20.5986	23.6803	45.9994	15.2519	0.4083	14.0633	14.7437	14.1956	11.1513	7.7377	9.9549	11.8688	15.6445	5.9862	5.8171	31.0329	9.0663	16.6133	13.2927	18.325	28.052	19.7008	15.5926	15.1272	9.8856	43.125
ADPRH	46.1247	52.1111	46.6199	69.8424	54.6289	50.2116	26.9753	69.3288	12.1899	28.2184	13.5104	71.096	54.5103	132.517	158.74	38.2628	25.6574	39.2012	43.0928	108.206	72.2477	37.3161	47.2812	28.3983	54.3694	17.4405	27.0104	76.9178	119.073	222.09	256.105	170.897	190.063	170.374	221.251	27.9526	144.942	195.784
ADRA1A	2.8138	2.0928	3.9319	0.6698	0.7522	2.1065	0	4.7249	1.1519	2.964	0.3101	14.979	14.4907	8.61	40.8441	6.0149	7.3426	14.4202	13.0827	5.5007	7.5698	0	1.5716	2.4799	12.7591	8.4732	1.5438	4.2614	1.1391	2.0087	2.4912	1.922	0.205	0	2.9629	19.5688	0	0.1279
ADRA2A	59.1987	90.7225	84.7339	19.745	5.2172	31.1801	33.813	21.0672	24.7672	56.3823	94.6208	6.7237	5.0178	10.4114	16.4198	4.9988	3.68	5.975	15.9637	3.7269	1.8402	8.9383	2.3957	2.6883	16.4228	14.6628	4.7495	8.3198	3.2328	0.6832	3.1981	5.8429	32.2288	37.309	40.5531	9.1673	11.5133	8.6383
ADTRP	0.8699	0.647	0.521	1.2425	0.2326	2.2872	9.0431	5.0083	1.923	0.2426	0	0.1714	0	1.7736	0.1998	0.223	0.1791	0	0.462	0.4239	0	0	0.3634	0.6116	0.5851	0	1.269	0.4042	1.3564	0.8644	0.1498	0.2987	0.1806	0	0.6023	1.1687	1.1032	0.1518
AEBP2	226.681	282.979	264.292	270.288	263.519	281.786	203.977	166.579	103.662	267.811	233.509	209.595	205.524	226.893	270.896	94.9944	111.66	225.341	276.602	187.617	161.98	167.032	87.2376	83.8066	178.292	158.786	186.687	175.479	245.834	164.323	142.214	161.062	175.332	87.2709	143.765	88.1653	176.875	212.282
AFAP1L2	28.107	30.9993	50.7441	36.6529	44.7516	42.7923	38.1941	22.3095	15.7366	11.141	6.8318	14.691	20.0583	72.9842	54.222	7.4331	7.462	8.7033	7.4237	23.252	17.4714	17.7806	24.0453	11.1817	40.311	49.6428	10.5525	9.6026	15.9677	10.0771	18.6344	21.5879	50.5913	15.2427	36.652	3.6784	23.9808	44.104
AFG3L2	789.68	665.772	703.922	576.316	649.386	703.184	442.021	512.979	473.214	615.503	535.336	608.405	659.933	506.392	442.671	462.137	757.337	424.684	558.693	616.48	635.795	440.742	520.261	531.777	591.158	843.752	502.866	665.654	464.831	469.569	371.247	385.749	622.183	743.693	659.999	430.691	447.444	445.372
AFM	0.6318	0	0	0	0	0.6922	0	0	1.5519	0.2936	0	2.489	2.6595	4.5986	2.9009	0.8096	5.8515	2.4883	1.677	1.0275	2.3676	0	0.6605	0	2.8399	0	6.9298	1.4714	0	2.8247	0	0	0	1.3145	0.7629	0	0	2.3969
AFMID	198.499	253.431	225.408	428.677	486.161	245.785	367.253	175.355	140.868	373.682	314.336	116.622	91.3843	225.813	269.135	83.4522	65.1933	172.552	132.794	157.691	95.272	200.63	88.3883	102.304	170.008	143.684	53.7015	135.118	185.688	161.743	185.395	262.52	368.772	268.116	180.717	170.454	209.143	301.441
AFP	88.9336	27.7223	22.8401	12.3808	25.026	114.808	18.0215	52.3988	68.9822	7.2508	10.3154	78.8796	84.6505	70.4082	78.2056	13.9945	142.362	7.5102	22.0869	27.4884	37.03	10.1426	5.437	1.2202	36.2349	31.3081	255.747	15.7457	17.7589	146.153	5.7213	2.8508	22.1921	85.0113	39.2202	29.4578	8.7955	51.1161
AFTPH	149.623	164.578	187.801	256.927	244.661	227.903	139.093	149.491	154.178	157.254	138.332	141.758	132.672	234.515	249.563	86.8155	71.8913	117.407	113.496	179.278	156.326	187.966	104.225	106	231.573	176.573	183.132	135.57	150.559	132.892	162.09	142.837	184.01	92.2164	174.868	80.0231	121.523	183.601
AGAP2	12.2342	18.2429	22.8292	22.1596	9.0059	8.0612	3.072	6.38	3.2663	11.6181	11.1363	8.912	7.2199	19.1131	105.297	3.6376	1.0955	38.8989	12.0092	14.1292	5.6477	38.7278	2.595	3.016	25.5466	5.3458	12.3376	31.0219	9.2272	11.6503	4.2197	12.2382	18.6187	7.4295	11.6428	4.3926	4.9184	14.0383
AGBL3	3.9097	3.6003	4.2368	10.6368	9.7052	7.7098	4.5159	3.2156	22.6361	4.2049	2.2156	3.8549	4.8645	8.9538	11.4251	1.433	22.3264	3.5235	2.5231	7.9192	3.7755	3.493	2.1065	2.1011	1.1254	0	1.0171	1.2957	23.2937	31.2238	31.4686	30.9031	14.9923	5.8115	12.5001	13.282	11.7821	16.4626
AGER	0	0	0	0	0	0	0	0	0	0	0	76.1645	39.1851	230.365	208.778	46.7943	33.8965	189.888	155.852	94.3271	61.7182	254.159	87.5856	74.7617	16.0935	10.7766	41.8884	100.059	172.981	187.536	134.746	145.993	76.1333	188.502	108.376	33.0446	33.6539	131.546
AGGF1	212.159	197.51	268.973	295.34	264.427	265.985	128.207	141.559	171.175	213.122	224.798	261.384	226.118	289.064	289.309	174.685	166.227	228.099	173.325	237.236	223.958	205.546	167.273	156.792	234.142	130.398	238.341	183.53	317.254	294.599	337.812	366.082	360.09	271.396	364.353	265.11	342.849	405.055
AGK	33.1373	41.2843	31.4124	42.8119	46.2962	31.8337	30.774	25.1656	72.5998	34.5137	29.1744	192.289	209.999	174.883	143.199	178.293	218.201	175.882	173.643	186.796	168.64	237.157	132.347	129.757	157.354	77.3344	130.169	173.526	141.072	92.8283	79.8878	82.7526	110.142	65.4057	88.8709	124.538	65.3661	82.5036
AGPAT1	8.4513	12.6591	17.2221	15.0891	11.7672	0	0	0	7.7845	0	23.2813	539.656	513.236	573.894	577.522	383.43	114.972	651.608	577.987	511.114	493.148	876.773	425.801	382.738	492.437	568.164	689.492	687.762	478.232	393.633	508.06	422.072	576.956	613.109	574.942	238.337	568.492	603.149
AGPAT3	24.0016	32.1453	45.9861	14.4996	14.3481	45.8506	45.9729	80.7224	3.555	23.5973	24.7196	36.8939	37.8116	46.4401	50.4913	30.8134	4.3524	29.5068	38.4897	33.4454	22.309	146.824	80.2152	51.2135	74.0432	31.7469	45.8211	51.4393	112.057	15.6809	20.2673	17.2202	17.2902	11.3839	50.6061	93.0927	24.1262	58.939
AGPAT5	610.737	618.656	628.354	529.125	513.039	657.87	325.901	323.856	325.466	445.707	444.712	390.44	399.17	447.137	441.774	305.778	145.258	431.746	293.968	407.323	399.734	339.425	269.652	247.44	543.942	555.949	415.637	356.892	280.233	240.165	247.15	278.491	631.218	394.284	406.028	231.079	521.201	540.471
AGT	0	0.7158	2.3054	8.2478	3.8592	1.5815	0	4.1556	9.2193	1.8785	3.8177	4.5496	1.6205	5.0435	5.3027	0.7399	2.3769	5.3064	4.5981	5.6345	3.2459	27.0272	0	0.3387	3.2445	8.6903	4.2224	3.362	1.2324	8.4807	0.6301	0	13.8505	16.8818	16.0974	8.148	3.8033	37.6677
AGTPBP1	99.3759	106.547	117.561	131.958	125.523	123.806	96.3195	70.2214	107.513	117.288	113.696	75.1319	65.1304	101.054	96.1162	55.6604	39.5926	83.8546	90.5917	93.599	74.3234	107.235	68.9986	73.248	126.599	67.37	109.111	101.743	58.0699	58.5002	45.8951	47.0218	45.5813	23.9754	53.6944	15.5458	53.6354	51.4205
AGTR1	2.4633	1.2214	6.3925	0	1.9756	0.2699	2.8453	3.5455	1.8152	0.229	0	2.9112	3.4564	0.7172	3.3931	0.6313	0.507	1.9403	1.9615	0.4006	0	1.9216	1.0301	0.8669	10.5312	14.8463	4.5084	6.3179	1.3964	0	0	1.0767	3.773	2.0647	0.5992	0	1.6281	1.5676
AGTR2	0	0	0	0	0	0	2.546	250.635	0.5414	0	0	0	0	0	0	0.5637	0.4527	0	0	0.3583	0	18.9078	0.9214	0.2585	0	0	47.4485	0	6.914	0	0	0	0	0	0	29.5535	63.8931	0
AGXT	0.8701	1.0787	0	0	0	0.2383	0	0	2.1373	0.2022	0	0	0.5507	0	0	0	0	0	0.5208	0	0	0	0.3898	0.2187	0	0	0	0	0	0	0.2433	0.2425	0	2.3727	1.3771	0	0	0.5147
AHCTF1	166.392	168.224	183.228	206.169	227.877	147.325	171.711	121.707	108.373	176.265	145.175	231.954	171.672	282.736	289.659	225.358	163.675	140.538	340.982	329.77	263.036	236.596	291.707	261.256	217.422	143.541	179.337	274.483	401.23	141.56	205.028	212.463	416.186	165.869	440.835	68.3644	412.917	374.904
AHCY	1835.41	2111.11	1654.01	1225.09	1362.28	1174.41	1591.4	2145.58	1045.12	1538.94	2022.82	319.099	360.491	203.088	169.77	463.03	351.465	306.249	339.951	48.0814	25.4524	6.2333	15.0364	11.7172	190.239	319.9	88.8174	368.626	119.257	155.363	203.321	162.797	56.7569	56.8634	57.2718	31.0774	7.9126	5.442
AHCYL1	606.329	626.048	661.976	671.774	713.078	604.738	712.522	515.426	483.781	563.548	625.951	490.374	531.461	624.395	592.564	434.548	453.014	554.53	519.982	563.096	540.237	842.691	510.945	453.835	470.21	528.956	632.194	635.418	541.796	452.479	396.546	408.899	567.9	428.579	735.28	244.877	588.763	488.515
AHCYL2	160.013	215.275	245.389	229.305	242.7	203.362	167.918	112.45	105.667	177.862	128.153	148.797	156.175	329.021	309.954	98.3405	70.0878	146.908	114.12	165.669	146.03	229.784	115.051	84.1083	268.629	234.497	225.348	307.298	115.376	99.3672	67.6017	64.7243	162.166	52.2758	199.748	210.467	115.856	161.778
AHSG	6.4006	1.9836	0.7986	12.38	8.5553	9.6416	4.6206	28.7887	26.5299	2.2309	0	11.8194	14.594	10.4819	22.0413	3.0755	7.4099	0	0	18.216	5.9964	6.2412	9.2006	8.4471	42.2564	0	7.3129	17.7012	0.5692	11.806	3.9472	10.0526	2.6229	1.6746	2.9158	0	0	1.453
AICDA	0.4501	0.558	1.3478	0	0.6017	0.9863	0	0	0	0.4184	0	1.3323	0	2.6257	6.2114	0	0.9281	0	0	1.4672	0	0	0.4716	1.0584	1.012	0	0	1.0487	1.2781	0.5228	0.8157	1.3548	0.4881	0	0	0	0	0
AIDA	137.207	137.837	137.365	122.86	120.582	76.9964	84.8137	78.5099	90.1797	151.9	223.314	531.708	506.416	369.071	421.136	863.767	55.2503	556.031	672.952	419.598	475.051	244.315	913.651	950.002	398.871	493.787	343.518	680.763	608.984	1477.3	1283.83	1111.46	484.806	91.2472	647.991	72.5369	424.362	302.721
AIFM2	107.352	53.311	46.1514	50.4187	34.1443	152.679	31.7463	34.9051	33.3577	54.6976	34.2048	43.0963	54.8878	85.4153	78.3892	35.2564	69.9339	37.4266	54.5542	102.676	83.8325	43.9508	61.3258	54.0415	41.4158	19.9877	12.1394	34.0235	82.8157	31.7894	32.4894	16.6677	74.1533	86.3051	54.0367	30.9953	78.2148	104.344
AIPL1	3.3772	2.9305	6.4045	11.6573	5.8683	4.2548	0	2.4304	12.8576	4.0806	10.0475	38.3934	45.1866	58.7221	70.0412	4.778	10.814	12.9054	1.3496	2.7483	2.5332	0	0	0.793	4.1914	5.103	7.4383	3.9484	0.9698	0.7071	42.6607	39.5818	167.351	224.03	78.8179	2.3289	75.1187	60.7812
AIRE	0	2.9072	1.4044	1.6749	2.5078	3.597	5.4176	13.5018	0.576	21.3613	3.101	0.4619	0	1.3656	5.9224	1.202	0.9653	1.8472	0	0.3815	0	0	0.9811	0.2752	22.6475	28.2145	0.8568	0.5458	0	32.9703	36.6327	28.7392	35.5305	102.91	38.5355	0	5.2617	8.3233
AJAP1	16.5577	14.3928	17.8363	21.03	13.3601	24.1677	8.1631	37.0552	3.5958	2.4398	0.3337	15.8631	9.6656	9.5852	66.3972	6.1007	4.8996	6.3834	12.3686	31.9634	33.5128	0	16.5855	24.9531	101.29	36.5395	8.322	30.1567	29.7763	48.572	33.2038	20.2824	44.397	26.2141	60.6123	9.0005	53.7959	1.7382
AK3	209.308	226.901	209.747	223.522	279.771	290.075	275.975	247.361	227.198	240.382	223.554	260.259	251.655	311.388	231.18	211.869	201.732	296.461	330.543	218.339	158.76	310.702	209.597	164.671	224.931	247.655	250.502	135.876	281.678	122.428	240.125	254.557	172.387	131.425	118.366	296.381	266.351	232.879
AK4	395.912	305.475	379.036	572.051	513.284	421.161	514.656	362.269	333.761	59.986	106.815	880.959	917.433	865.982	945.459	1318.95	460.806	405.626	306.471	1001.63	955.625	605.221	1071.08	1073.04	744.813	742.928	1299.55	337.924	283.27	192.369	70.0432	89.208	698.203	552.953	528.94	298.247	437.763	320.038
AK7	23.983	41.7943	50.3035	78.6058	83.1621	25.132	26.0957	5.0027	63.1771	24.8753	22.9798	5.8258	3.9059	25.8329	27.9594	0.8917	5.3711	7.7656	1.3854	2.8287	1.3036	2.7136	1.4547	0.204	44.9301	62.7887	13.3469	69.6341	9.1841	7.8577	1.226	1.4254	6.9226	2.2099	2.5653	2.4887	1.2525	2.0675
AKAP3	10.5963	14.5428	24.1741	19.3692	18.7161	23.6319	0	8.1703	25.0976	9.4969	17.514	42.6695	32.7747	105.846	100.33	18.8269	25.2	61.8224	90.998	42.2757	29.648	38.2058	25.6007	21.8769	18.6223	22.6727	11.7045	28.9454	20.6182	71.8986	85.628	94.1531	75.2346	29.7599	75.4556	37.0429	41.1424	63.8949
AKAP4	0	0.5198	0	0	0	0.6891	0	0	0.515	0	0	1.2397	5.8875	0	0	0	0	0	0	0	0.7865	0	0	0	1.415	0	2.3019	2.9325	0.2981	0	0	0	0	0	0	0	0	0.3918
AKAP5	21.7839	16.6363	25.6252	34.4945	41.0764	52.9507	29.2052	15.3969	28.1866	18.4391	19.2886	16.5527	12.3399	41.2511	47.5587	12.2705	7.6423	8.4665	14.5245	22.6889	25.0361	11.4963	10.2712	10.9493	89.2866	17.6281	14.6318	10.2296	73.1625	28.6727	42.7772	35.5791	84.5277	19.4439	66.5611	17.4285	28.2239	33.4057
AKAP7	25.8447	25.0979	24.1117	17.435	25.6272	52.2169	18.1592	15.4534	19.0255	21.2057	20.0278	18.9307	20.4978	51.9824	35.4009	34.8101	20.8353	13.0094	31.292	22.388	17.6526	22.8082	18.2549	30.8694	46.9874	22.4742	36.3508	25.7176	39.9152	21.4903	48.3579	52.2011	15.4847	9.1942	13.7713	101.205	19.4611	16.9104
AKAP8	395.555	347.805	341.889	411.813	426.565	492.936	180.925	168.469	177.151	309.891	216.224	517.303	479.272	533.776	507.378	340.264	183.359	295.776	296.729	483.559	397.025	227.111	289.595	331.631	514.761	305.911	296.604	284.456	409.477	374.869	312.572	351.614	517.838	605.441	386.768	216.276	331.912	542.495
AKAP8L	641.964	696.234	744.79	991.246	1049.19	845.268	667.811	500.116	710.062	894.74	704.242	753.42	570.673	980.11	980.134	613.104	744.445	957.166	918.498	842.068	582.747	1019.79	697.922	612.092	733.562	1054.43	675.803	747.533	681.985	916.268	716.412	825.439	921.886	1836.56	1185.09	784.734	654.989	1005.37
AKIRIN1	1735.8	1914.92	1591.95	1228.58	1345.79	1314.64	1458.43	1776.81	1201.94	2016.44	2249.9	1212.97	1357.69	719.332	637.049	1236.63	689.846	1174.75	1493.04	1082.02	1358.79	432.713	1173.56	1248.87	1098.78	1831.28	2342.07	1156.21	656.369	1309.54	1143.93	1297.07	897.794	738.064	603.424	535.396	1146.58	882.581
AKIRIN2	701.231	758.66	756.972	652.17	685.339	649.138	783.829	764.201	457.61	751.037	683.37	791.399	768.577	691.118	726.637	780.57	719.093	756.076	740.37	857.504	773.599	1075.46	764.4	743.02	602.904	1094.65	1096.63	727.052	554.95	529.606	492.5	551.438	573.523	698.758	496.91	853.389	699.486	613.124
AKR1D1	2.8205	1.7482	0.9384	0.5595	0	1.545	0	6.766	4.6186	0.6554	0	1.4965	4.9749	0	1.1628	3.8941	0.5212	0	2.0166	1.2351	1.8973	0	2.6465	2.9697	1.7055	0	0.9248	0	0	2.2154	1.4402	1.4353	0	0	1.6588	0	0	0
AKT3	0	0	0	0	0.1257	0	0	0	0	0	0	32.8027	32.6085	125.732	146.126	34.3593	19.4612	80.9028	55.9403	57.5922	52.1669	212.785	43.1677	31.5023	83.7692	58.077	56.436	65.9797	107.046	1.4209	2.0585	1.8016	74.2841	38.2754	85.4887	48.0699	134.95	113.116
ALAD	49.2576	65.524	78.0746	115.312	106.744	104.162	68.0471	142.5	38.7889	55.4405	59.5062	39.4479	26.2583	76.4682	86.3024	22.7171	61.4899	43.3159	29.4109	50.0562	28.6051	69.7906	32.7783	35.8185	98.6193	88.7076	70.3377	97.6161	64.2135	129.629	142.021	142.598	64.0027	44.4208	84.542	107.614	39.6635	60.7616
ALAS1	574.764	577.234	552.199	443.28	419.735	608.351	452.646	589.848	474.993	412.323	343.76	551.716	549.108	471.563	474.17	343.583	598.106	332.03	364.515	602.99	505.43	345.417	392.142	386.597	688.611	271.969	680.731	588.572	356.273	227.085	164.614	164.047	452.94	408.317	329.326	356.523	248.747	363.163
ALCAM	259.464	284.351	393.359	292.758	275.973	401.944	263.532	278.319	58.554	217.574	142.726	125.388	88.6042	168.674	273.051	93.2206	33.6477	96.58	136.962	148.891	129.423	327.601	72.2109	67.0055	106.453	36.8706	66.8057	73.4599	385.189	121.58	35.1523	56.819	172.733	111.985	125.793	164.717	561.596	400.09
ALDH1A1	16.253	15.6704	21.6296	12.1805	19.3107	30.6655	52.1472	21.6602	54.7072	24.3378	17.9092	16.5998	12.6696	11.3916	4.8369	16.9691	9.9113	11.0634	15.1788	16.6424	6.7674	0	58.5254	39.1919	43.9692	27.178	33.0126	38.5524	4.2823	14.5383	12.2868	1.8838	3.2922	2.5223	24.887	2.1304	4.8596	26.7381
ALDH1A3	62.5583	107.757	76.5975	50.6512	64.1725	123.124	117.629	266.981	18.314	39.0446	30.058	9.3294	8.6908	31.2918	33.4576	50.4197	4.1242	16.2621	14.0224	17.1782	6.1422	19.8894	46.836	37.3874	59.2809	32.8518	29.2633	15.6748	88.8752	1.3916	3.2569	6.1307	8.3441	2.2831	27.3863	32.1399	7.9139	11.43
ALDH1L2	62.3383	64.8569	40.3161	99.3745	116.909	78.2246	64.2891	27.4665	23.8271	35.4734	24.1818	3.7546	6.0179	40.6967	24.0684	9.5663	6.702	13.1373	44.4809	4.0041	2.6787	143.119	6.1443	3.7268	16.9257	19.0886	43.1849	67.2013	66.6618	25.5245	3.6399	3.0939	6.0991	9.6794	15.6917	9.0213	6.0157	2.2342
ALDH3B1	3.8402	4.7604	4.6847	9.1417	7.4143	1.4024	4.9284	3.0707	6.2883	3.9658	5.642	6.6064	0.8557	0	2.8	0	0.6275	1.6011	0	2.9723	2.283	19.0099	0.6369	0.3573	1.3692	0	14.4781	0	21.8918	19.1078	39.7504	72.6247	76.0343	82.525	42.2633	65.6032	19.7378	138.464
ALDH4A1	576.978	444.329	528.334	495.045	452.825	500.173	170.322	291.147	59.9015	526.428	484.953	339.2	302.973	420.016	530.62	118.853	150.611	270.485	344.579	288.057	210.583	50.3523	123.448	102.668	173.621	136.443	69.0562	212.902	92.4158	342.526	429.441	434.346	406.248	526.413	424.893	95.2292	140.241	393.219
ALDH6A1	129.503	165.394	186.306	155.31	128.352	114.95	116.006	119.875	170.879	243.994	196.504	168.98	177.586	175.215	208.183	63.531	126.716	161.438	176.191	203.493	199.605	173.712	100.965	75.02	131.956	125.004	157.199	237.439	103.807	178.736	189.932	203.338	122.363	92.9151	166.214	57.3953	79.3471	188.926
ALDH8A1	0.9958	1.2345	0.9939	4.1486	9.9831	1.3637	0	0	4.892	0	1.646	0	1.3896	0.7208	2.2736	2.538	3.0574	0.6501	1.9715	1.2151	0	1.9428	1.0415	1.1687	2.7833	0	0	0.5768	1.4096	3.1196	2.4337	1.3474	4.3408	5.1964	9.0481	1.7556	6.5585	9.6981
ALDH9A1	834.641	827.592	770.667	733.928	693.84	817.685	537.189	421.069	1083.39	612.607	719.111	783.641	816.498	665.302	701.788	452.496	703.676	705.554	646.982	805.003	787.089	654.601	664.212	792.793	635.834	737.85	734.378	717.123	524.051	655.466	571.237	511.164	482.346	451.991	644.92	592.093	629.811	616.86
ALG11	31.7851	33.1551	27.856	28.1441	26.683	46.2876	19.0283	20.9216	49.0332	25.4894	16.0171	43.8344	41.0008	34.6488	39.3173	28.7633	40.226	22.3556	24.6547	39.1693	42.7723	15.0911	27.7072	23.7154	47.7261	23.3487	20.5619	24.163	34.4845	32.4209	31.7393	30.971	29.9452	4.4746	26.443	12.3688	20.4967	42.9956
ALG12	128.626	120.986	149.159	149.594	154.604	169.636	111.144	86.2067	52.576	65.5247	70.1091	438.568	376.584	460.532	490.51	330.448	375.705	234.231	246.742	501.089	346.956	459.078	264.118	247.125	364.779	101.542	239.83	381.485	358.167	211.265	189.534	177.476	419.298	341.897	301.796	436.175	235.895	507.581
ALG2	258.755	241.271	241.699	242.89	228.392	352.073	180.806	257.877	296.938	226.124	185.786	135.317	115.48	184.97	209.497	104.573	158.754	148.276	177.318	239.849	191.529	251.577	190.854	193.809	318.359	260.114	222.543	200.822	190.262	180.889	207.711	227.305	281.726	361.59	227.86	437.644	221.832	305.998
ALG6	212.12	222.496	215.126	271.45	250.054	233.841	175.319	204.811	508.437	212.672	289.764	280.674	279.222	306.85	311.847	253.036	564.225	352.648	385.288	308.776	293.727	130.599	224.743	220.276	197.055	56.3214	215.988	89.646	131.78	331.903	403.606	418.421	203.656	227.476	99.022	101.479	140.212	216.67
ALG9	52.7857	49.2147	49.2254	69.0858	62.4841	81.5363	47.1485	41.8506	49.9942	56.1295	39.1871	56.8975	52.3693	83.1227	101.205	29.496	44.0422	43.1287	40.3378	63.8044	50.611	101.001	32.0888	40.2632	109.526	65.3788	54.3683	75.1007	99.5532	24.7353	30.7892	32.992	36.582	28.5057	45.5935	37.4937	30.6003	63.3688
ALKBH8	120.583	104.072	107.012	139.708	142.952	201.964	60.2207	67.3446	79.7922	81.3851	67.1719	202.33	190.189	232.496	242.57	118.019	81.6741	144.067	100.997	127.248	206.29	91.7468	78.8956	115.167	183.48	19.6975	85.5359	177.935	133.631	111.278	61.3928	68.3906	149.032	64.4297	123.548	31.6873	100.928	137.672
ALLC	0.9966	0	0.3316	0.3954	0.444	0.182	0	0	0.816	0.1544	0	0.328	0	0	0	0	0	0.4371	0.4419	0	0	0	0.3481	0	0	0	0.6091	0	0	1.0506	0.9107	2.5411	6.5499	6.2727	18.8105	1.766	3.2974	9.0715
ALOX12B	7.0235	25.4975	19.5282	7.1656	8.7173	2.1984	8.6919	7.2207	4.929	1.8651	1.6584	2.4577	1.4006	7.2653	4.5832	0	3.5952	0.6552	0	4.4642	4.6758	5.84	0	0	3.9369	0	0	0.5828	1.0719	8.3365	8.31	11.882	23.8149	32.4098	38.3187	0	10.8173	21.3274
ALOX15	15.4381	20.8773	18.6774	17.2619	14.3822	23.832	10.8071	10.1001	4.0218	14.5662	3.0929	16.4948	43.0841	138.157	169.822	17.8838	25.8527	10.9935	29.6365	11.349	20.921	0	2.9182	14.7356	124.81	0	8.1214	25.8662	0	0	0	4.2385	10.115	8.9418	7.7848	10.07	0	12.9175
ALOX5	0	0	0	0	0	0	0	0	0	0	0	5.5254	14.8697	9.0745	9.3023	1.5975	8.3394	6.5468	17.3734	21.6666	10.1701	11.5476	2.0634	3.4731	31.6061	37.1301	15.3344	32.1764	0	39.975	31.6246	24.5122	2.1662	3.1117	3.0101	0	7.4336	1.5338
ALOXE3	0.3388	3.7799	3.3816	6.8556	4.9815	2.2271	0	0	1.6644	0.6298	1.12	0.3336	0.4753	0.4931	2.7216	0	0	0.8893	0.899	0	0.6347	0	0.7082	0	2.6644	5.0975	0.6192	5.9162	0.242	0.8015	1.6673	0.6231	55.3583	53.3711	78.4754	1.2021	9.8256	13.1293
ALPK1	1.6359	0.2897	3.0323	5.5632	4.9979	2.3042	4.0489	0	4.5921	1.9548	0	3.9163	2.9539	8.5126	8.055	1.7983	2.1664	1.8424	3.1043	3.9965	2.6311	36.5142	0.4893	1.51	1.0502	0	2.1356	2.7207	9.1588	0.6641	0.1727	0.3442	10.7058	7.3234	6.2341	4.9484	3.8519	6.0402
ALX3	51.6302	55.202	81.1634	1.5364	0	0.707	52.181	41.8004	5.5482	1.7995	2.1334	46.9264	17.8284	0	5.834	0.814	1.3075	0.834	0.8431	92.0461	42.8965	104.178	0.6648	0.746	2.86	0	65.135	0.7409	0.4549	0	1.5036	3.746	15.3661	10.7023	6.2117	2.2599	6.7755	12.7372
AMACR	13.514	11.0413	10.4228	11.3328	8.2107	13.7957	3.5476	4.4206	4.9036	9.8486	12.1836	7.3095	6.6649	19.8792	13.9718	1.902	19.5521	4.6767	6.3039	15.2159	10.3461	3.5895	8.6588	7.3772	16.1961	3.0126	2.9275	4.895	8.3844	2.9838	3.6209	1.4176	3.6946	2.9139	0.4832	3.5159	3.2829	12.644
AMD1	1112.11	1089.42	885.343	925.708	1033.61	948.759	757.471	1074.16	911.522	805.075	831.007	1142.17	1370.04	705.351	635.235	1157.38	688.603	726.488	829.236	965.067	1267.51	582.42	839.461	1074.24	742.952	633.592	1089.24	448.713	532.861	951.569	1548.18	1357.73	312.654	68.7197	427.346	265.339	77.4102	14.9072
AMDHD1	2.2672	1.4053	3.9601	4.7226	6.8186	9.9354	6.5469	0	13.2261	7.9022	7.4948	3.3494	5.5672	6.6008	5.205	3.6314	7.5826	6.6968	8.2745	6.4525	3.1861	4.4216	1.7777	1.3298	56.1772	34.1978	15.5773	7.938	4.007	7.7684	18.9578	21.0605	0	1.1869	0.6889	2.005	1.8718	6.4367
AMER2	9.3945	3.2431	20.2963	0.2831	0.4769	5.2763	2.0603	0.8558	1.1684	0.5526	0	10.6346	2.9969	0.3455	22.2019	6.2339	0.7327	4.0501	0.6299	2.219	2.6678	221.208	0.4962	0.0696	36.8859	5.3695	3.0437	8.8631	17.4284	0.2491	0.3887	2.518	5.9011	1.2558	6.2686	109.468	15.8548	52.5047
AMER3	3.5569	1.2248	2.7612	0	0.5283	4.7627	0	5.6883	0.7281	2.2958	1.3065	7.0226	6.6701	0.5767	1.5915	1.0152	1.6306	0.7801	2.1029	3.0611	2.5987	2.3184	0.2071	0.3486	3.7791	0	1.8082	1.1518	0	0.8305	3.0234	1.3989	0	0	0.484	0	0	0.9944
AMHR2	3.5048	0.7241	2.3321	4.8669	2.3423	0.9599	23.6143	0	5.0217	2.1717	0	2.3011	4.9177	5.1019	22.1268	5.2393	13.8254	4.601	0.7752	5.6997	3.2834	2.2783	1.2213	0.6852	5.2512	0	5.3391	2.0406	0.4155	2.4556	13.729	32.7726	101.727	159.306	30.5839	10.3504	13.5279	141.156
AMIGO2	51.5647	30.3168	34.7034	42.7879	26.7819	53.2631	120.821	19.0845	11.2181	13.1455	8.7664	70.4677	80.565	95.1554	141.619	122.243	18.4834	52.5702	23.8372	42.6581	45.8347	47.1313	135.569	62.7518	86.1796	13.2662	54.7882	26.0035	30.149	83.1452	23.9779	36.5578	164.252	96.8479	58.7178	22.9251	74.8202	139.273
AMPD1	0	0	0	0	0	0	0	3.8886	1.9909	0	0	0	0	0.7866	0.6203	0	0	0.7094	0	0.4394	0	0	1.6947	2.2186	0	0	0.9878	0	0	1.3039	0	2.7033	0	0	0	3.8243	0	0
AMPD2	271.758	255.394	336.548	328.176	335.179	453.584	165.208	194.915	56.0617	172.396	120.719	336.359	257.973	507.798	533.896	245.722	109.634	197.403	209.257	408.153	303.423	409.605	254.895	227.641	533.613	375.644	186.967	310.499	546.766	165.708	97.1504	117.339	456.926	514.285	442.203	194.612	201.342	389.406
AMPH	63.2732	47.6421	105.957	104.601	98.3566	66.8793	18.9476	23.6106	54.1074	49.443	47.2551	79.4053	52.0597	95.9015	179.365	28.6465	56.7813	110.215	47.9771	119.105	81.9727	139.528	24.7633	25.2357	34.7602	10.9108	52.5705	87.2345	25.2907	27.1176	109.301	63.9785	30.7301	14.2242	32.7389	91.1427	18.0624	53.7133
ANAPC4	337.76	332.189	298.114	409.225	397.365	510.701	198.826	294.63	655.928	361.493	316.812	314.533	299.18	381.909	365.533	273.211	416.417	279.303	334.647	323.926	317.291	176.853	206.536	249.671	510.463	244.156	355.038	254.222	306.887	258.783	207.018	191.082	594.37	651.223	554.854	277.072	465.292	534.756
ANAPC7	346.084	361.659	355.444	378.141	405.669	453.558	305.321	236.026	447.279	378.651	321.207	455.013	457.355	448.837	418.253	291.921	330.891	369.433	369.252	433.268	428.331	275.892	286.322	330.764	361.609	154.676	398.131	447.085	475.678	468.2	470.086	502.907	424.558	657.735	480.394	490.879	409.879	445.127
ANGEL2	221.704	240.329	209.412	193.952	165.022	284.843	199.203	135.241	158.051	228.613	152.553	234.132	270.797	195.376	214.977	115.566	103.587	151.202	142.118	197.417	228.566	183.641	130.51	128.596	293.023	82.2781	212.05	162.475	209.448	152.526	181.789	204.083	244.504	172.064	179.472	86.7772	173.79	276.913
ANGPTL7	11.2516	10.1439	12.7617	0.6087	0	0.8404	11.8147	29.4446	4.3968	0	0	12.0837	6.4559	2.9768	4.1078	0	4.7348	2.6845	0.6785	13.7182	8.621	13.958	0.5345	0.5997	0.5745	0	10.2801	0	6.9296	2.1638	1.4067	4.2056	49.9348	52.0721	22.8216	3.5904	23.4535	24.1957
ANK2	94.5087	62.2332	105.146	104.682	67.3997	163.505	105.16	78.518	60.0262	108.122	56.2936	94.0778	87.0806	105.041	122.51	64.7888	71.9048	79.4404	80.2115	76.7202	86.7348	342.704	51.6298	47.5587	193.187	43.2688	86.2486	217.268	104.01	79.4597	118.971	116.438	77.2484	38.8467	161.512	97.2572	119.782	152.056
ANKDD1A	32.9567	44.889	40.2041	99.7639	104.963	53.9352	28.1975	29.2808	29.9815	35.7366	39.005	24.9488	20.0657	95.759	128.977	28.2713	38.6824	75.6298	56.3938	39.5108	25.2474	60.5196	61.0422	49.5766	71.1213	73.7412	29.8573	45.645	35.7282	33.2309	39.8656	40.6469	515.566	140.082	1041.91	11.6857	107.682	219.377
ANKDD1B	0.4708	7.0032	3.2893	5.6037	6.2928	2.5788	10.8757	6.7761	4.6255	4.1569	0	4.3109	3.8386	0.7965	3.7683	1.4022	6.1935	2.1548	5.0829	0	1.0243	46.9091	2.8575	2.2445	11.6669	0	7.9913	23.5428	3.5031	4.7805	17.7146	11.4594	24.4502	28.5554	1.9889	1.9295	18.8788	23.6312
ANKK1	1.2875	0.9576	1.028	0.9195	1.0325	0.4231	0	1.8531	0.3162	1.077	0	1.0144	1.4452	1.8742	1.1823	0	0.265	2.3662	0	0.2094	0	0	0	0	0.2885	0	0.4693	0.8968	0.5502	0	0.1366	0.2722	3.9305	7.5282	5.3058	0.9084	0.8571	2.0043
ANKLE2	333.576	288.019	310.271	398.517	398.021	493.122	269.508	248.766	197.105	367.872	300.366	402.399	349.719	405.121	461.94	278.338	180.197	345.948	353.327	337.116	371.099	290.188	264.449	261.533	506.823	447.875	331.105	437.354	559.485	401.516	321.706	305.903	414.135	538.879	376.966	255.151	498.576	518.373
ANKRA2	78.7659	131.995	111.131	238.434	248.909	123.311	131.975	80.4776	208.994	123.37	136.617	106.059	66.0228	209.017	259.48	76.4528	152.252	196.138	149.356	117.939	99.9801	264.886	99.9031	75.1153	115.608	102.245	116.211	116.971	119.976	155.569	100.349	111.685	153.373	87.0031	193.079	110.661	101.137	194.763
ANKRD10	263.695	334.291	330.783	709.525	785.866	585.305	408.332	269.461	789.082	418.263	493.127	284.014	238.318	526.045	552.7	301.984	461.72	469.437	412.809	254.669	278.324	443.644	242.601	225.458	595.935	758.814	458.672	319.784	359.565	215.646	327.446	329.161	536.11	579.607	321.868	213.74	237.736	482.368
ANKRD13A	132.869	128.785	138.894	142.206	137.403	177.762	178.418	155.432	87.2983	111.933	86.7608	129.411	111.776	180.12	209.593	92.2524	74.9338	94.8743	80.2899	103.863	83.5344	188.825	69.4826	71.2303	194.714	107.279	151.359	158.988	127.613	136.581	101.764	117.144	145.81	109.532	219.677	108.498	240.848	242.397
ANKRD13C	88.202	84.001	101.687	122.388	141.432	134.006	98.0641	107.489	63.7196	101.779	80.5583	94.8534	89.7962	169.486	150.012	83.6258	51.8375	105.224	87.4547	119.196	99.3136	194.468	100.793	99.1724	194.064	89.9473	100.919	93.4045	135.048	54.7547	50.9469	47.6675	112.415	63.4407	110.093	71.9869	112.722	138.922
ANKRD13D	141.721	154.332	159.625	264.16	277.571	268.473	122.203	88.5333	30.8217	169.912	138.269	157.247	116.03	309.645	325.359	120.619	78.6736	163.177	170.483	234.503	122.364	185.436	157.846	125.335	276.363	134.445	90.2994	182.35	254.197	75.7805	90.0846	63.1226	150.774	214.119	116.629	116.858	66.656	140.832
ANKRD16	80.5902	93.9937	97.7358	146.981	137.837	117.008	65.0599	37.4175	51.616	121.216	83.0731	61.105	48.7033	171.793	196.725	43.364	57.1503	89.9941	93.8575	151.758	56.9265	93.1083	83.9421	66.1902	178.813	52.2017	40.4228	123.191	80.3	47.1388	59.6912	48.0134	172.344	171.441	152.315	55.8898	75.4717	318.677
ANKRD17	156.629	137.452	175.944	170.978	184.441	199.727	181.876	200.122	106.065	116.409	100.48	199.188	189.785	207.495	200.885	137.053	70.1584	116.686	119.417	176.765	193.999	209.962	118.331	111.476	198.146	139.98	157.037	194.953	184.337	94.4255	88.0789	69.7437	134.059	44.3855	209.282	92.3169	148.167	130.808
ANKRD22	1.8141	2.6236	6.3373	3.2389	0.4041	0.1656	0	0	2.9706	0.1405	0	0.5977	0.4258	0	1.3933	0	0	0.3984	0.4027	1.229	0.5664	0	0.316	0	0.3391	0	1.655	0.3514	0	0	0	0	6.2972	5.0785	1.8422	1.0724	0	0.1372
ANKRD26	14.4555	12.5955	23.0013	38.0278	34.3035	28.2878	20.871	13.1922	33.7697	26.8468	28.5674	5.8772	5.7969	17.6603	17.3133	4.6215	11.2697	16.529	15.5784	7.4348	8.933	22.1618	7.0324	6.1675	11.5999	6.8827	4.7773	13.3135	23.7722	19.7124	24.2749	22.7821	29.6827	23.4631	36.4899	38.111	12.6688	13.5926
ANKRD31	2.7335	1.4522	1.7539	1.3944	2.3488	2.9947	1.1276	1.4051	4.0765	1.724	0.6454	2.1152	1.6438	12.2217	6.7238	0.7506	2.0093	2.5632	1.2956	1.1121	1.0982	3.0481	0.2042	0.573	14.4946	0	6.0734	8.4201	0.1389	16.513	12.393	16.5754	9.5954	4.0841	19.912	2.0698	3.9401	6.7746
ANKRD34A	1.0494	7.8051	6.2844	2.0818	3.2729	2.1077	24.2419	25.1732	0.8592	2.1133	0	0.6901	1.4749	1.0201	4.8263	0.8979	0.7211	0.46	0.465	3.1357	1.9706	20.5107	2.199	1.0281	28.0837	31.3425	8.8833	23.8467	27.9406	8.4593	4.2083	3.6219	15.2602	5.8457	5.0894	22.2187	8.0666	2.5362
ANKRD34B	20.7844	35.0894	32.0066	53.7193	48.1547	48.2511	1.1432	8.5472	62.2346	8.5551	7.8522	12.5102	10.0257	32.3591	46.9324	6.3579	15.3183	25.0133	10.7996	5.33	2.9774	0.7747	1.2459	0.3495	22.6747	2.9772	11.5722	13.1302	1.308	0.3979	0.8278	0.8249	3.5038	0.8389	5.5993	4.2513	1.986	0.4553
ANKRD34C	0.2292	0.2841	0.2287	0	0	0.3766	0	0	0.8443	0	0	0.2257	0.3215	0	0.263	0.2936	0	0	0	0.1864	0	0	0	0.1344	0	0	0	0	0	0	0	0	0	0	0	0	0	0
ANKRD42	31.579	26.865	38.5233	45.6948	52.1418	60.5995	29.8001	37.1339	16.4764	36.4488	20.4687	44.9528	34.4857	95.9073	97.9124	41.8134	21.4661	35.2472	41.6629	52.4062	42.575	53.9817	44.9177	42.4067	139.551	59.1829	61.6725	91.5839	59.8182	43.3921	35.5723	53.8736	35.0285	36.8249	47.7246	31.5297	20.3088	38.9234
ANKRD45	11.3845	10.3131	14.6407	12.769	15.2172	18.1087	12.644	3.1511	29.0388	4.375	7.2373	14.0144	13.9161	32.6407	29.2035	5.249	20.8558	3.6795	4.8643	19.5253	12.4531	10.871	3.1379	4.1499	6.0987	9.8013	4.3653	2.7807	25.6851	34.3155	17.9658	20.1568	29.9923	7.9628	29.3807	27.8634	33.0671	30.2413
ANKRD46	123.394	168.186	171.606	163.926	177.441	174.584	109.765	113.631	145.797	132.624	152.721	222.974	216.838	242.394	235.403	142.991	165.943	184.465	182.218	216.69	166.985	164.116	130.436	103.69	319.054	246.431	245.882	129.725	189.793	175.102	125.958	170.024	288.867	147.664	168.922	209.078	184.474	279.922
ANKRD53	5.9515	5.9021	6.5342	0.7084	1.591	5.2161	6.8743	4.283	0.7309	2.2126	1.9674	1.1734	0.8359	0	0.6838	0.7633	0	1.5641	0.7906	1.9376	0	4.647	0	0	2.0092	0	1.0895	0.694	0	1.8756	0	0	0.6513	1.2474	2.1721	0	0	0
ANKRD6	33.6842	26.3791	39.8107	66.5678	59.0315	39.6554	31.4961	49.2515	27.4477	25.1454	27.5723	41.3117	38.789	60.1295	72.1637	22.9765	18.4526	36.2908	22.5226	39.5565	31.5823	102.36	47.6218	34.04	31.9181	22.4981	27.1457	38.8769	54.1254	13.1876	14.1157	14.5061	133.743	92.8674	87.6649	22.1103	94.7037	111.201
ANKRD60	0	0	0	0	0	0	0	2.1116	1.0811	0	0	0	0	0.4259	0.6718	0.3749	0	0	0	0	0	0	0.6122	0	0	0	0	0	0.2087	0	1.6366	0	0.3245	0	0	1.0499	0	0.751
ANKRD61	54.0861	52.758	76.9929	6.3322	3.5555	1.4571	102.413	44.6661	131.76	1.2361	5.862	70.7319	57.2289	6.4535	8.1422	0	83.9432	3.4919	7.0603	59.1202	69.7759	72.6248	0.9269	2.0803	3.9855	26.6878	72.9385	4.1299	12.6151	11.1641	7.2578	8.6794	0.9716	1.861	2.1603	15.7189	46.9589	1.2111
ANKRD66	0	0	0	0.3787	0	0	0	0	1.9535	0.2957	0	0.6265	0	0.463	0.3651	0.4075	0	0	0	1.5509	0	0	0	0	2.1412	0	2.9027	0.7396	0	0	0.1726	0	1.0297	1.9722	0	6.6632	0	1.2835
ANKRD9	80.0094	85.6379	113.936	104.445	112.269	83.4142	28.9207	36.8572	20.8265	88.7505	92.9279	55.0454	40.4718	54.7309	80.0029	49.3264	31.5298	67.7744	73.8778	89.1021	51.3289	38.9737	76.6438	64.4043	73.6605	68.0342	33.6757	81.1981	32.9986	295.396	172.252	204.134	41.0718	66.6223	25.8881	62.3119	19.6403	65.3446
ANKS3	143.099	141.154	129.764	193.695	201.187	253.796	65.5098	69.0731	50.9014	197.071	137.009	146.999	112.676	183.603	176.841	64.31	92.9662	141.514	151.75	162.534	92.4042	110.646	65.7003	82.1717	234.673	45.929	61.3679	202.053	209.949	165.941	131.34	156.032	189.185	520.657	141.272	256.594	75.0391	187.58
ANLN	567.178	576.265	651.899	622.998	554.756	618.91	711.158	487.681	414.831	493.217	457.616	624.16	589.382	695.081	650.645	501.419	331.375	573.218	573.192	537.281	576.339	620.414	475.466	508.818	629.556	727.112	694.019	531.236	723.26	678.405	625.73	590.688	619.662	238.367	697.519	229.296	857.125	730.023
ANO10	106.326	103.898	118.483	92.5476	87.6104	92.1537	100.51	84.7431	118.247	90.1328	107.62	80.5539	97.9861	122.75	96.7936	80.421	70.6951	78.1533	82.2519	92.1646	75.263	93.3219	94.7573	80.7204	69.0756	49.1789	70.3923	82.2735	60.1925	93.1559	88.3654	77.3723	102.511	131.566	99.133	60.7256	106.694	115.884
ANO3	0.2706	0.1677	2.0257	0.161	0.5426	0	2.3442	17.527	1.6617	0.1886	0	0.3981	0.1891	0	5.7227	1.8992	1.8025	1.2382	0.3576	0	0	5.2661	1.1292	1.0295	0	0	7.4455	1.031	1.0141	1.1235	1.636	11.8787	18.5812	7.1753	24.6546	8.7271	10.8799	21.7002
ANO5	40.0372	46.7249	59.2219	93.5932	108.719	78.1422	45.8284	45.4258	35.2169	62.4396	47.694	47.8677	49.0014	50.8366	83.2735	27.6792	15.9311	29.3033	71.6706	68.1039	45.5603	0	33.1404	25.0383	28.0221	13.4995	42.6336	38.8555	88.8637	8.4272	47.4377	48.8159	47.0343	18.8467	38.5047	15.2818	29.5277	62.6528
ANOS1	567.128	594.96	485.647	417.763	351.601	401.605	494.736	427.325	140.509	356.711	448.216	2307.7	2472.89	757.991	804.609	2232.58	1978.49	1551.18	1461.83	718.274	914.932	154.963	510.482	359.986	242.013	88.2914	492.293	295.514	494.55	525.007	457.942	354.682	877.771	511.382	335.831	40.7665	905.634	874.501
ANP32A	1641.78	1503.16	1512.73	1417.46	1348.49	1108.07	1711.18	2054.16	1578.76	1787.39	2018.76	1452.67	1545.23	903.326	807.732	1629.91	1338.17	1860.22	1901.09	1354.13	1650.14	1689.85	1737.58	1706.63	1516.3	2373.54	1646.57	2917.99	2587.97	1684.75	1623.05	1726.91	2720.4	4095.16	3766.82	2669.22	2464.1	1492.63
ANP32E	1179.51	1112.98	1188.24	862.862	784.747	1086.28	757.114	902.643	974.286	1064.68	1491.01	340.353	363.679	291.874	340.556	382.242	867.266	246.098	287.731	211.578	236.101	121.275	321.63	278.361	471.01	354.02	355.745	1145.48	805.694	725.933	898.704	954.878	928.179	526.924	686.553	873.149	1102.48	794.687
ANTXR2	31.8659	22.9366	33.2712	31.8116	35.5274	32.4972	55.9733	45.4421	10.8208	7.302	11.165	73.587	61.2597	88.933	70.4641	73.7764	11.3073	29.0418	21.971	153.756	109.394	159.634	108.424	118.137	62.7259	15.4341	50.3504	17.5717	157.655	22.941	42.5303	60.0977	29.018	8.905	23.7041	88.7017	34.9762	78.6269
ANXA10	0	0	0	0	0	0.9209	0	0	3.097	0.3906	0	0	0	1.2376	1.9519	0	4.3746	0	1.1283	0	0	0	0	0.4987	0	0	0	0	0	1.3143	0	0	69.8104	82.69	44.9307	0	105.435	234.336
ANXA13	0	0	0	0	0	0	0	0	0.9813	0.3713	0	0	0	0	0	0	0.8223	0	0	0	0	3.1167	0	0	0	0	0	0	0	0	0.4364	0	0	0	0	2.8252	0	0.3626
ANXA3	702.636	662.4	318.412	499.329	566.066	794.23	649.447	883.891	383.958	191.619	311.099	115.464	144.36	460.909	271.899	124.676	54.9884	276.407	300.599	136.75	138.887	37.3053	209.144	192.144	219.518	25.4536	136.039	34.4651	126.069	182.15	156.655	80.1303	236.728	201.912	133.64	691.144	497.19	360.393
AOAH	0.3867	0.2397	0.3859	1.3807	1.2921	0.6354	2.2331	2.7827	2.6119	0.3594	0.6391	0.5719	0	1.4089	0.8888	0.248	0.1992	0.5082	0.2569	0.4502	0	0.7199	0.193	0.1083	1.3032	0	1.7666	1.1253	0.9628	0	1.7084	1.5961	0	0	0.5909	4.2994	1.6055	0.2208
AOC1	4.511	2.2368	2.2512	2.6846	6.0296	2.7181	0	0	4.986	0.8385	1.4912	0	0	0	0.5174	0	0	0	0	0.7331	0	1.7582	0	0	0	0	0	1.0528	0	0	0.5756	0.5736	0	0	0	0	0	0.3991
AOX1	52.1318	57.1871	66.693	91.5993	72.4472	58.1323	68.1001	29.7753	16.7683	34.129	30.0897	36.2717	25.8384	59.3349	157.227	15.3769	7.4522	38.2986	28.283	46.6036	31.4021	2.4211	14.7087	10.5584	111.463	34.2806	68.1382	170.96	7.0744	61.4403	68.3015	7.3639	11.997	2.6013	31.2036	21.2395	9.8622	13.1782
AP1AR	155.077	139.671	128.815	121.186	138.554	210.514	63.8874	72.2388	150.954	139.851	117.155	153.126	161.964	142.915	132.028	104.481	80.1053	119.177	125.115	127.285	157.989	81.6198	84.0744	90.0102	157.87	40.1249	66.36	100.064	71.8399	82.3917	65.5225	64.5061	87.4398	28.9202	63.8854	29.1665	56.6389	106.819
AP1G2	158.231	141.377	166.621	168.391	194.335	335.848	165.921	147.234	90.0805	225.455	133.824	105.946	95.0264	242.501	158.978	90.6846	95.9109	158.945	196.52	121.825	75.892	167.324	170.057	141.14	268.816	167.371	147.095	289.726	79.0189	69.0647	60.0184	47.918	185.042	199.133	230.893	59.4083	131.508	243.088
AP1S2	554.231	808.558	685.997	535.352	521.446	460.186	359.916	443.704	539.576	1316.16	1450.89	831.635	905.541	463.968	420.642	425.301	719.404	1087.12	687.163	448.581	611.399	259.311	259.359	242.289	266.953	219.623	452.636	168.259	196.208	402.988	1599.86	738.615	740.668	488.579	424.674	417.894	1046.89	984.074
AP2A2	17.7023	16.9807	21.0343	20.569	15.4929	8.427	13.388	15.1661	4.6587	12.34	17.4162	238.065	214.558	235.06	272.977	243.9	64.4533	251.808	262.355	305.442	231.099	468.685	320.181	307.426	265.209	147.225	245.446	224.409	393.649	411.983	503.93	476.192	501.863	657.142	419.283	117.11	378.899	510.099
AP3B1	206.126	184.713	238.702	241.651	223.236	222.758	264.619	233.232	227.224	188.639	155.981	183.964	185.767	242.623	238.935	178.077	103.651	148.205	128.07	200.243	167.766	231.529	151.766	144.879	216.871	204.739	267.2	192.307	171.099	157.544	159.397	143.862	218.517	119.918	224.271	82.0884	203.928	192.842
AP3M2	111.684	125.568	148.63	211.253	205.987	215.148	105.001	122.534	275.034	161.875	123.065	231.514	191.872	327.83	372.593	176.121	153.412	255.855	170.72	213.215	190.183	210.319	138.534	144.497	102.722	54.3042	54.9685	117.648	267.14	18.6374	40.3873	43.468	196.573	205.162	219.837	181.538	109.136	165.131
AP3S1	324.39	365.367	348.953	358.195	363.204	241.447	240.249	257.972	816.895	350.861	453.512	3.3607	1.197	22.353	38.1904	12.0241	25.4585	16.7986	27.1718	6.9368	4.7953	29.9464	17.8367	14.5109	33.2868	24.0969	14.635	82.0365	157.626	130.212	143.306	159.358	152.946	74.3083	126.9	156.908	57.8426	71.9695
AP4B1	98.7399	78.537	78.7076	119.934	109.909	157.091	79.7957	77.6066	155.203	145.96	105.831	147.985	138.982	183.422	211.154	121.738	200.738	200.354	207.016	154.002	136.389	132.757	129.648	136.586	204.757	75.7514	123.298	155.907	121.305	75.3162	64.5327	53.3581	163.65	190.681	127.35	82.7341	103.162	160.822
AP4M1	303.515	301.754	307.86	103.658	85.6571	126.782	235.886	278.734	164.612	82.5793	70.6133	310.482	269.424	149.836	164.248	71.2683	207.095	76.6518	77.7965	316.084	294.64	256.915	69.1033	76.4544	194.271	35.1116	337.783	100.79	123.732	90.0597	82.1954	91.6639	81.8344	137.893	51.821	292.43	267.678	126.286
APBA2	2.8995	1.7972	2.0672	3.9443	4.7062	2.8362	1.1961	0	0.5087	7.6999	1.3693	78.3606	48.0482	91.2654	139.887	34.844	32.9065	102.138	108.267	134.279	69.3338	179.873	68.4195	59.6062	261.091	224.517	125.248	202.992	254.627	24.6658	23.4255	37.7964	171.364	235.187	112.357	152.28	68.0579	98.0502
APBA3	176.801	191.771	212.561	224.192	234.307	253.396	104.427	101.21	75.8734	212.41	184.301	345.139	256.349	421.491	477.894	253.252	522.429	276.179	336.509	388.052	233.399	241.849	306.171	303.946	360.4	141.44	128.853	258.546	289.6	362.34	336.848	294.02	238.297	378.445	209.999	189.681	137.96	289.99
APBB2	170.34	149.196	174.975	220.119	215.097	195.57	132.681	142.992	174.502	128.6	96.1292	189.374	169.263	311.262	262.797	144.09	210.767	126.962	180.707	208.001	169.713	163.241	246.957	226.615	210.915	124.504	154.635	174.483	206.517	182.839	161.804	158.989	160.993	104.158	177.062	118.576	196.408	183.08
APBB3	62.1476	80.6739	50.9112	260.3	216.295	174.709	88.0364	84.3863	39.6027	159.937	147.297	122.413	102.832	318.345	261.797	210.351	110.411	317.877	259.106	131.105	99.9679	244.688	248.85	192.236	380.961	124.223	157.358	354.942	189.773	133.789	163.743	168.832	156.327	271.197	225.781	105.721	104.571	160.101
APCDD1	29.16	17.2645	35.4035	28.751	18.034	8.9401	158.352	40.7174	4.0088	18.4055	17.984	75.2838	54.8478	103.372	154.053	151.374	14.5258	33.355	33.1434	54.1092	35.8564	145.04	132.539	71.0465	16.8704	6.4553	39.5979	29.4689	113.839	5.8127	25.4441	37.6582	83.8051	52.4765	94.5091	65.1815	144.51	161.56
APCDD1L	52.6307	28.5656	25.8395	52.1477	38.7869	50.0231	75.578	26.6155	5.5902	8.9902	8.4639	10.3644	14.3672	18.6317	24.16	4.3734	2.0488	1.8669	7.172	19.2005	14.3923	19.9733	16.9525	24.8632	7.0317	0	6.2393	3.6432	5.4643	3.945	0.1865	0.3718	2.185	1.1957	5.5522	0	1.0775	1.4822
APCS	0	0	0	0	0	0	0	0	0	0	0	0	0	0	0	0	1.4037	0	0	0	0	0	0	0	0	0	0	0	0	0	0	0	0	0	0	0	0	0
APEH	865.028	845.628	771.27	686.755	689.99	734.776	647.229	657.999	637.841	716.615	778.835	521.705	575.65	528.397	492.631	403.807	597.598	449.064	450.554	544.483	492.067	492.567	522.689	400.331	486.879	581.804	567.458	651.569	370.462	473.145	597.959	520.493	335.031	460.351	474.54	525.609	264.463	298.954
APEX2	308.276	272.646	258.789	249.02	235.188	369.464	196.212	195.6	195.011	224.699	193.883	239.599	239.252	263.791	255.51	155.865	347.63	141.424	147.705	260.791	219.132	158.116	157.518	187.487	367.961	210.502	259.626	322.823	167.719	464.346	494.823	473.473	293.544	424.87	318.488	163.579	240.814	341.152
APH1B	159.878	210.182	168.214	184.238	181.374	216.431	105.86	69.6204	90.9842	145.522	127.078	72.3349	90.7879	148.919	96.3524	38.0927	141.265	45.914	75.4263	111.625	81.9153	61.3871	65.8141	52.3117	78.3877	26.2451	46.2252	84.2733	82.1624	118.519	69.9976	59.3452	174.961	234.865	236.063	624.156	78.1853	116.867
API5	504.505	525.388	491.271	526.217	474.872	421.316	400.116	408.761	494.966	491.606	526.214	384.356	398.021	295.799	285.172	375.414	345.705	422.516	442.522	386.002	418.341	266.657	396.064	394.608	335.602	324.208	386.347	244.514	362.889	1433.61	1008.55	1059.8	470.674	349.151	348.329	150.543	504.745	380.281
APLP1	206.027	259.356	359.73	287.05	283.213	193.633	150.654	218.379	50.9977	176.893	221.741	201.334	124	283.638	419.212	103.687	75.602	273.262	226.088	278.349	133.665	926.098	138.581	102.109	331.427	424.634	284.174	357.071	457.855	426.349	316.351	431.532	98.2426	73.981	129.752	527.063	40.3145	92.3428
APOA4	4.2886	0	4.2805	0	0	0	0	24.6906	1.0534	0.3986	0	75.1817	30.0878	0	0.9846	0	0	0	0	0	0	0	0	0	0	0	14.1117	0	0	0	0.4722	0	2.5755	4.933	0.9544	0	2.8841	2.3803
APOA5	3.2602	1.6166	4.5557	0.7761	0	1.0715	0	0	4.8048	0.606	2.1555	0.6415	0.914	0.9482	2.2431	0	2.0109	1.7102	0.8645	2.1186	0	0	0	0	3.6599	0	2.3815	0.7585	0	0	0	0	2.1343	0	0	0	0	0
APOBEC1	0	0	0	0	0	0	0	0	1.7065	0.6458	4.5934	0	0	2.0544	1.62	0	0	0	0	0	0	0	0	0.8278	3.1719	0	0	1.6434	0	7.4094	0	0	0	0	0	0	0	0
APOBEC2	0.587	0.3638	1.4647	0	0	0	3.39	2.1121	20.9057	0.1364	0	3.4469	2.8647	5.5193	4.687	0.3737	6.3028	0	0.3871	2.3754	1.0947	0	1.527	1.7135	42.1368	8.8174	11.2459	0	0	0	1.9264	2.5597	0.6434	0	0.3576	4.1633	4.8505	4.8039
APOBEC3A	0	3.4552	1.8547	2.2118	1.2419	0	0	0	3.4231	1.2953	3.0713	0	0	2.293	7.2324	0	9.7257	0	0	1.2776	0	0	0	0	0	0	0	0	0	0	8.4853	5.9193	0	0	0	0	0	0
APOC3	0	0	2.3539	0	0	1.2918	0	0	0	0	0	2.3226	0	0	0	0	0	0	3.1298	0	0	9.1985	0	0	0	0	0	0	1.6777	3.8624	4.0175	4.0037	0	0	0	8.3384	0	0
APOH	0	0	0	0	0	0	6.2067	7.7342	3.9597	0	0	1.0584	0	12.5156	12.3364	0	0	1.4109	1.4263	0.8739	0	12.5755	0	0	0	0	3.9293	0	0	13.5415	1.1738	0	0	0	0	0	0	0
APOL6	1.6109	1.5361	0.8658	2.8024	2.6501	1.4933	9.3034	0	1.674	1.9004	0	1.2206	1.7391	3.9692	2.2763	0.9529	1.403	0.3254	1.1514	2.6172	0	12.5541	6.7297	15.1032	0.5581	0	0.908	9.2539	32.2202	13.5184	31.6381	14.0129	42.4232	20.3139	7.8603	11.4385	19.5524	24.2055
APOLD1	8.9858	7.5352	15.0359	13.8413	5.6522	5.2117	18.316	0	6.167	4.9128	3.4946	6.7845	7.0636	56.3112	138.99	0.3395	10.6335	3.8261	2.813	5.1653	5.4552	107.364	6.6408	2.9497	3.8416	0	0.9614	1.2248	10.7144	0.8339	2.1685	3.7458	5.2513	1.6763	5.8378	33.9815	5.2651	16.6572
APOOL	47.8146	59.5021	59.5625	107.428	127.823	81.1122	115.594	56.0163	78.069	86.4705	66.165	81.7453	56.6424	156.804	152.017	57.7957	90.501	108.152	107.695	88.8053	56.7563	162.352	69.5811	67.6844	180.96	91.9917	144.877	148.491	168.349	245.61	189.67	158.157	519.394	416.017	902.852	962.48	538.131	411.947
APPL1	221.482	218.968	293.218	254.086	237.018	322.776	198.907	215.956	178.198	188.978	178.67	211.555	208.518	256.066	269.095	172.273	97.2689	200.016	210.582	250.073	251.844	188.944	184.203	167.581	295.031	231.064	316.844	189.51	354.89	265.232	203.997	205.098	263.744	52.8927	308.774	271.935	360.295	199.214
APPL2	73.8919	72.5905	89.9798	129.646	122.62	95.433	67.1797	57.0768	91.398	82.4386	70.3516	61.021	54.4258	119.264	123.434	37.5633	46.3708	68.7343	64.2195	89.6292	58.2214	82.793	49.5954	48.6021	113.528	73.7296	71.4042	101.76	116.71	56.459	60.0993	49.0236	98.1289	69.9938	128.511	128.131	48.2334	70.9112
AQP10	0.6944	0.8608	0	0	0	0	0	4.9972	1.7056	0	0	0	0	0	0	0	0	0	1.1023	0	0	0	0	0	0	0	0	0	0	0	0	2.1324	1.6835	4.8366	0	5.4469	2.7691	0.3809
AQP6	0.9919	1.2296	0.99	1.771	1.3258	0.2717	0	3.5692	1.2182	0.461	1.6395	1.953	0.6956	2.165	19.3486	0.6352	0.5102	0	0	1.6087	0	3.8582	0	0	0	0	0.9063	5.1956	0.7015	2.8527	0	0.5914	1.0947	1.0484	0	1.7709	1.8005	0.2477
AQP9	0	0.528	0	0	0	0	0	0	0.5231	0	0	0.4192	0	0.6197	0	0	0.8761	0	0.5649	0	0	0	0	0.2499	0.4788	0	0	0	0	0	0	0.4639	0	0	0	0	0	0
AQR	313.555	326.11	332.906	350.526	354.094	387.513	337.875	311.276	264.635	260.944	225.122	349.904	366.434	377.296	340.855	222.245	188.066	248.693	255.415	333.09	377.986	256.478	232.164	231.109	415.844	416.498	409.066	341.135	305.805	203.965	177.325	148.744	316.849	169.471	362.863	137.752	312.558	277.442
ARAF	267.627	268.222	270.183	323.298	306.034	296.39	274.736	262.836	97.624	274.56	287.12	440.783	428.728	448.995	439.615	257.716	331.952	310.433	286.539	331.011	238.394	449.888	271.06	242.917	303.255	439.438	260.146	372.579	310.887	310.007	343.516	322.659	335.279	403.864	367.689	331.532	228.326	356.469
ARAP2	4.8781	3.5514	1.9321	6.4514	6.8308	4.7079	2.683	9.4728	4.6596	2.6268	3.8394	6.5537	5.8629	13.8544	21.4944	5.354	3.5832	12.5958	7.8044	6.8619	6.2377	2.4158	5.2609	2.2705	2.4888	0	6.2177	5.2501	11.5839	3.8284	2.4225	1.7858	2.792	0.382	3.1039	13.8731	7.9432	0.8825
ARCN1	904.428	967.255	1024.74	880.616	999.047	955.018	1286.21	1245.82	751.495	791.875	704.887	1040.65	1051.47	950.351	869.632	942.364	520.721	781.437	503.557	1072.53	1254.08	1302.2	1048.07	992.682	782.452	1611.05	1103.88	820.413	1028.3	895.481	684.081	671.727	913.309	718.477	827.891	908.045	1248.67	893.747
ARF1	1657.24	1707.75	1683.75	1406.1	1543.21	1420.87	2553.38	3332.68	1960.9	1881.4	2179.78	29.048	22.9917	81.0997	97.8071	117.578	188.856	94.6484	178.32	45.3018	30.7023	25.5647	164.45	255.656	1020.94	2360.01	2774.61	1458.31	1596.01	154.847	479.62	456.567	157.572	109.748	195.077	556.179	32.452	40.1748
ARF6	639.811	589.699	595.05	549.169	549.681	550.049	449.425	602.207	292.714	583.168	564.006	605.399	647.348	434.113	419.845	541.826	282.71	458.312	489.738	552.986	553.775	416.878	583.546	585.05	571.109	596.312	635.134	403.81	684.726	390.921	435.895	442.043	558.51	534.187	429.694	320.462	537.725	578.21
ARFGAP2	692.496	605.869	576.447	547.305	464.137	664.639	389.174	345.17	350.023	551.161	479.588	696.969	700.144	623.753	573.227	487.14	430.757	430.983	476.691	619.242	467.473	384.613	434.293	422.989	591.359	506.913	449.126	802.43	599.313	528.952	605.949	610.036	575.567	989.26	570.314	528.464	714.102	803.85
ARFIP1	251.377	274.853	232.66	247.083	261.336	289.371	215.076	220.857	206.239	230.115	207.459	232.013	247.309	222.429	199.943	159.548	109.677	167.084	154.263	235.529	187.369	196.364	166.185	160.592	188.993	103.733	165.063	122.4	157.428	151.031	136.179	134.008	195.249	69.0066	171.406	144.147	158.692	184.718
ARHGAP1	619.15	457.469	515.598	501.627	486.32	699.882	654.623	679.326	151.075	422.618	379.614	450.561	429.685	563.173	542.631	395.245	226.404	359.566	343.771	477.489	411.295	620.039	344.026	307.177	496.18	369.794	448.501	394.503	509.498	363.894	285.076	258.543	488.667	326.183	332.943	475.01	653.364	643.215
ARHGAP11A	4.0182	3.4867	5.6148	5.9784	4.0282	4.9524	11.603	11.5668	2.7142	7.9362	6.6415	305.955	307.13	274.492	257.25	230.038	84.5199	228.562	229.463	289.024	328.103	266.307	276.275	244.997	280.588	196.504	261.09	159.528	223.21	207.619	189.723	201.514	540.251	281.563	410.031	118.48	612.357	588.739
ARHGAP12	287.933	275.74	307.861	395.083	392.134	399.65	248.362	218.773	342.387	254.064	219.776	261.743	275.599	325.221	317.295	187.885	150.127	180.787	211.691	319.051	290.179	210.357	174.06	190.528	344.586	223.48	212.189	205.48	173.642	249.856	260.025	280.713	379.825	221.143	351.774	154.49	292.436	369.046
ARHGAP18	64.6007	52.4423	72.1813	53.4165	55.7827	109.134	51.1753	41.1417	58.6257	43.1723	29.2923	120.234	123.962	139.842	119.132	66.3091	79.4388	71.6887	90.6859	115.26	102.809	90.2869	89.0304	67.5522	218.005	129.378	71.7664	139.145	74.0529	64.7355	175.574	151.572	97.2139	35.8075	93.5237	134.083	60.2892	87.0762
ARHGAP19	298.875	282.753	440.967	513.912	510.58	390.464	341.523	254.686	283.494	332.645	376.629	337.83	334.769	574.188	560.326	191.216	201.777	339.909	397.006	389.724	413.916	400.966	286.111	258.343	378.869	678.155	375.964	572.611	212.55	212.19	197.966	187.445	341.416	176.986	503.546	150.71	322.347	491.399
ARHGAP20	0.5321	0.6597	3.7179	0.4223	0.2371	0.1943	34.8303	0	1.0892	0.9068	1.1727	3.431	2.8754	6.2644	7.2921	5.5142	0.6326	0.269	0.272	1.7651	0	2.1166	2.6475	1.9098	8.7195	6.1461	3.3595	1.1889	4.9775	1.2081	0	0.5009	3.3106	0	1.9484	14.492	2.7399	3.2977
ARHGAP24	0.344	0.2558	0.5722	0.1638	0.2452	0.2135	7.0192	6.1061	1.38	0.2451	0.0758	1.599	1.2483	0.6151	0.4851	0.6555	0.8697	0.5547	0.856	0.2713	0.125	3.9908	1.4417	1.0959	1.8142	0.6657	1.981	0.5666	1.8216	0.3303	0.3092	1.1185	1.8903	0.9625	3.0591	10.4519	8.4216	12.604
ARHGAP25	4.143	9.2016	7.9257	10.479	7.8451	7.0919	10.9665	8.6961	7.2082	8.4234	1.7119	0.8492	0.484	4.0168	3.5633	0.6629	1.2423	1.5848	4.8064	1.6858	0.3237	4.717	0.1806	0.608	0.5826	0	2.8432	1.6099	1.229	2.8511	0.3954	0.4926	0.3747	0.3589	0	0.6062	0.5925	0.489
ARHGAP26	24.2115	23.374	32.8066	41.219	38.7368	39.4253	16.5251	21.6479	15.4531	18.1049	15.5221	16.343	15.5916	38.457	41.3063	14.8983	8.9358	14.9255	14.2098	19.5659	13.0981	10.3323	15.5007	15.3437	32.621	14.9123	13.9543	25.9396	23.4744	12.3233	10.7308	10.2251	23.9198	7.293	24.9633	11.0562	7.2126	11.1199
ARHGAP27	0	0	0	0	0	0	0	0	0	0	0	31.0125	38.4731	97.2905	83.6029	29.644	10.8015	35.4329	56.8578	63.7627	30.5094	10.0279	25.0859	34.6843	91.4733	96.7149	28.9778	74.333	19.9862	8.7025	10.5606	5.8635	97.4604	62.2236	83.624	1.2513	18.1841	30.2297
ARHGAP30	3.7776	2.8817	3.1904	5.1881	7.3798	1.4326	11.7473	12.5472	3.5687	2.8358	0.9606	4.8651	4.485	2.538	5.0033	1.4894	0.5981	0	1.1569	7.5611	4.9002	4.5336	1.5189	1.7044	1.635	0	3.7236	1.3553	1.8617	0	0	0	16.2921	5.5068	7.1026	2.0672	5.8525	2.5761
ARHGAP36	7.6786	8.5166	13.3112	12.5069	15.6655	8.6336	11.6699	0	10.9193	3.1928	4.0079	44.1799	60.1084	50.5937	144.737	102.014	29.5276	35.0157	8.5815	28.2613	29.532	6.3052	9.7174	12.5634	12.6998	0	3.6892	8.4599	1.437	20.8063	134.93	174.299	51.1958	28.7411	16.191	5.7119	329.281	36.1248
ARHGAP42	101.629	124.486	149.644	109.828	93.6107	104.339	144.119	105.724	57.5874	148.469	105.111	60.7431	60.9611	93.7463	96.4807	61.7373	22.9026	31.7034	58.1302	75.1941	68.7747	60.0371	84.6671	73.5473	71.6254	30.3671	62.7067	62.472	82.5391	20.0342	34.4156	29.1368	28.0929	11.8166	35.5172	32.7938	20.5558	71.4677
ARHGAP9	67.5224	71.4321	49.0461	15.5691	25.0443	41.4406	32.6667	15.2647	87.2677	21.8504	11.6863	54.3598	53.1208	38.6288	28.4298	20.4014	64.8099	8.3607	12.6782	57.8285	55.0247	6.9002	18.1246	29.2619	25.9484	0	19.1272	18.0656	8.7579	17.3869	14.1536	15.868	102.173	155.081	93.0108	18.7123	39.2893	63.5423
ARHGDIB	15.3612	6.0589	10.4537	4.1555	8.3997	28.6855	48.3899	130.647	24.8682	4.5428	0	13.9395	13.2399	36.3017	15.4733	13.8179	11.0973	2.6544	0.8945	5.6777	7.8497	40.8511	8.0295	13.1056	63.5555	42.0329	42.1216	7.3175	18.8127	2.9165	0.7584	2.6453	11.6632	15.9565	20.3749	121.297	49.7665	16.5734
ARHGEF10	0.136	0	0	0	0	0.0745	0	0	0	0	0	216.427	186.723	410.688	333.572	254.706	86.4826	223.934	273.393	229.17	201.541	160.986	272.696	244.05	537.484	353.775	372.72	306.13	272.938	120.269	93.5441	85.4002	176.926	76.8012	213.231	35.2209	124.775	265.112
ARHGEF26	0	0	0.234	0	0	0	0	0	0	0	0	75.8951	72.7412	121.697	160.028	62.5374	39.4105	80.0123	87.0857	80.8614	79.167	111.08	46.1232	45.7315	146.077	35.0597	71.5451	100.641	49.523	59.1498	51.7431	47.2037	93.6591	36.6709	72.4813	112.174	57.0943	111.387
ARHGEF3	14.5741	15.6991	16.2519	23.6878	28.0788	24.3351	18.5752	28.2099	12.4675	12.8451	10.6323	10.7941	8.3242	23.5658	23.5458	11.2092	6.3119	8.7121	11.4762	23.5014	12.2036	40.8843	15.3202	14.8632	24.5835	15.1025	16.5102	23.0201	31.1425	14.2867	18.2744	13.6086	33.6449	22.3574	41.7282	33.3244	16.145	22.6117
ARHGEF4	24.4913	26.0812	34.9447	44.0205	41.9641	33.0438	9.4928	14.1948	3.028	21.1592	11.954	15.0989	13.0443	44.1598	63.6532	6.2695	3.0211	19.0557	13.8528	22.9278	12.1203	18.114	7.6294	5.6426	34.5321	14.7597	16.4343	38.4477	3.2495	57.7222	28.6833	35.7306	3.0515	0.3438	0.7982	4.0655	0	1.2533
ARHGEF6	67.6781	48.722	73.6335	72.55	75.2914	46.5128	131.095	33.2766	23.2316	128.345	41.6876	60.6808	79.0763	90.9152	65.1734	45.537	10.1707	28.4339	40.7453	33.3268	27.1733	44.2686	29.2238	18.3689	102.489	50.6019	94.8867	95.1896	60.4343	22.8175	17.2215	11.3934	38.0393	17.8875	37.2235	64.8554	73.8673	45.2813
ARHGEF9	214.364	176.912	227.635	238.841	189.973	239.67	114.191	87.3481	190.177	224.895	158.55	308.724	326.38	285.59	362.973	108.382	168.242	162.19	150.192	244.804	221.609	160.126	100.347	113.978	307.224	255.686	142.08	306.528	145.727	147.173	151.662	149.851	148.35	162.305	227.139	173.815	91.6491	156.049
ARID2	209.502	253.521	330.584	308.737	265.172	235.763	335.816	236.922	196.734	270.091	222.841	242.796	251.138	304.729	333.53	147.719	164.534	202.6	225.619	234.325	241.668	295.728	143.032	135.339	338.428	173.91	262.621	301.182	323.207	182.27	194.065	164.082	222.455	68.2324	419.893	70.9696	339.585	346.68
ARID3C	1.3617	2.3631	1.9027	3.2415	5.8242	2.3868	0	0	2.3412	1.7718	1.8005	2.1447	3.8196	13.8691	21.8729	1.3952	5.0423	45.3843	6.5028	7.0816	3.0596	12.7382	2.5607	0.7982	7.9516	0	5.4727	10.775	45.2079	6.082	16.0018	28.3702	30.5657	47.6389	30.6483	17.4524	7.668	14.5029
ARID5A	37.4807	24.7461	32.5301	71.7676	55.5441	47.9796	17.6462	13.1934	7.2549	18.554	12.1206	55.9716	45.4452	76.2067	106.623	73.8659	49.0509	19.7884	19.7346	87.9956	39.3312	31.0009	48.1505	53.5528	76.2992	33.7543	6.3365	13.5333	115.847	62.2358	41.1228	55.523	109.576	112.31	39.0108	84.2393	26.6659	101.669
ARL11	8.3696	6.0522	10.7902	15.7733	14.9163	15.282	16.1121	0	50.1097	31.1162	18.4449	3.0573	5.8076	16.5692	7.5226	5.3035	19.5219	3.6224	11.4438	22.1207	9.033	2.6862	5.7599	10.301	8.1776	0	4.4343	10.4914	2.702	5.0982	7.7651	5.2847	17.8812	8.7444	23.6849	2.4619	12.589	47.6992
ARL14	0	0	0	0	0	1.0723	0	0	0	0	0	0.964	0	0	0	1.2542	0	0	0	0	0	0	0	0	0	0	0	0	1.3787	0	0	1.0564	1.0517	0	0	3.4028	0	0.437
ARL14EPL	0	0	0	0	0	0	0	0	6.8142	0	0	0	0	0	0	0	0	0	0	0	0	0	0	0	0	0	0	0	2.3641	0	0	0.605	0	0	0	0	0	0
ARL15	42.2695	44.3488	58.2091	67.5205	74.0226	67.8512	50.9461	42.3226	89.229	39.1732	33.2112	27.6453	38.0285	59.8837	61.1096	14.2631	30.8783	18.425	23.1226	62.2935	56.1783	54.8921	38.6368	31.9423	62.1894	33.1674	51.7027	31.3657	67.5818	47.0214	47.8938	45.5011	116.818	53.6555	67.5808	32.0626	78.5035	108.297
ARL4D	137.361	110.01	151.735	150.638	129.967	116.245	231.749	649.759	217.031	148.828	163.262	179.606	141.259	103.305	102.3	188.209	95.9563	58.4975	55.8519	112.654	49.4447	131.875	460.365	465.8	112.278	58.2822	199.64	154.225	35.7923	61.884	52.9354	38.8263	279.809	555.362	238.699	8.2054	137.886	427.101
ARL5A	361.209	328.915	329.663	275.023	291.224	369.722	281.003	313.935	332.634	306.874	295.54	438.709	451.604	396.075	396.458	323.686	113.835	339.081	302.588	429.612	430.941	370.253	272.481	275.851	299.728	155.195	308.753	129.167	368.688	280.451	276.304	316.405	259.606	116.549	150.929	378.925	307.162	296.392
ARL6	62.2828	52.7786	50.0232	63.419	43.9016	98.4852	33.7218	21.0103	51.3926	46.8082	38.604	40.5408	50.5818	52.8308	54.2412	24.6562	54.893	47.3242	35.8814	38.6218	27.3831	39.9016	17.8247	18.1443	84.3009	76.728	33.2857	26.2912	62.0737	74.0101	51.983	60.1085	74.7502	31.5897	35.4871	51.6421	35.7134	81.391
ARL8B	484.811	481.002	391.579	391.703	380.649	434.047	337.877	402.454	451.18	346.45	312.849	671.955	567.671	289.475	303.04	795.169	811.489	369.077	391.315	669.099	423.992	160.474	594.995	577.164	308.225	257.994	256.972	419.201	583.715	602.185	554.453	561.791	751.705	318.343	650.893	1625.52	322.516	509.212
ARL9	8.5623	10.614	16.4817	10.9194	15.5322	10.3854	7.0642	4.4013	27.7912	7.3897	6.0652	1.8035	2.5695	1.7771	3.5034	0.7821	12.563	4.808	4.0505	3.9708	0	9.5234	2.5525	1.0741	7.752	0	6.3053	20.082	8.5809	38.9461	15.2744	23.8254	9.4912	20.6029	4.2205	28.6619	21.053	0.5265
ARMC1	339.234	331.993	326.711	378.056	377.237	359.806	316.577	234.438	479.328	356.495	311.674	200.525	208.818	191.642	192.418	182.311	218.781	185.708	180.143	212.77	226.755	137.143	190.63	171.705	81.325	71.6542	36.5555	78.7269	199.523	142.47	137.12	126.887	195.889	57.7224	266.825	337.798	37.9862	44.176
ARMC10	19.0548	19.2058	22.9291	34.5506	23.8034	19.6072	11.3132	5.1263	29.0881	48.4139	31.7891	180.129	167.034	190.542	212.179	167.041	239.544	230.119	245.078	176.149	204.937	154.629	150.238	151.458	188.164	112.595	183.984	133.167	162.648	113.702	241.477	258.929	167.491	155.777	96.2129	143.138	129.59	193.401
ARMC12	2.8278	6.0548	5.6449	19.2772	25.7713	16.0531	16.3313	7.4001	19.2588	16.2476	15.2965	5.8518	6.8872	63.9299	67.0178	4.3032	25.2552	17.6351	7.8855	13.5929	5.7825	14.0434	2.4197	2.2627	31.63	19.4314	6.1368	12.9299	70.2503	7.0124	10.6605	20.4089	55.2178	80.94	34.764	84.7721	10.22	37.6051
ARMC3	0.5936	0.3679	0.8887	1.7664	3.5705	2.2761	1.7141	2.136	6.1967	0.8276	2.9434	3.2154	2.4987	4.3206	12.9464	1.9015	4.5814	2.3378	3.1512	1.2064	0.556	3.4722	0.6204	0.174	3.0074	0	4.8924	8.6566	2.3198	3.9458	2.0521	1.3634	4.5991	1.2584	4.3824	6.3774	0.9923	2.3204
ARMCX1	285.593	318.699	447.429	372.443	319.834	455.657	212.6	247.83	379.912	315.109	333.667	422.195	485.704	337.083	326.463	250.303	331.775	300.87	318.345	287.267	299.264	201.48	5.5865	228.112	340.948	303.814	275.692	248.208	390.704	386.704	441.293	473.576	308.551	250.795	386.97	379.617	464.046	487.216
ARMCX5	135.722	131.896	138.81	183.984	142.779	195.04	108.865	105.511	155.881	132.959	135.705	163.371	153.996	225.62	225.515	116.475	111.216	161.675	171.227	210.504	143.634	142.146	127.874	137.102	199.722	119.86	162.45	173.766	80.8373	102.802	86.4745	99.1496	188.012	147.198	184.093	90.2861	147.335	263.656
ARMT1	732.183	805.844	732.371	473.654	462.953	762.635	629.265	647.758	1217.27	623.283	655.99	633.213	714.784	508.145	447.162	491.745	737.914	483.791	658.622	544.182	644.211	1088.81	460.56	491.213	558.864	466.797	642.931	310.98	193.599	1424.74	1399.34	1423.74	275.166	156.99	221.289	123.128	344.845	411.099
ARNT2	153.773	80.085	148.848	125.705	90.2313	217.733	44.6832	45.9358	20.1918	112.002	73.5316	95.6	86.6498	53.6562	89.7155	18.7931	12.9084	58.5219	39.1852	71.0854	53.1537	71.5071	11.4996	6.452	95.0723	17.4418	45.9036	107.738	121.482	26.8816	64.4954	78.0744	40.7617	20.9268	45.0808	93.1362	30.5787	61.0411
ARPC1A	1158.83	1229.89	1227.48	1063.21	1012.74	922.67	1312.71	1084.78	3003.1	1336.51	1558.13	2113.6	1886.18	1390.38	1394.15	2236.18	1844.43	2383.9	2206.54	1850.55	1745.44	1885.69	2761.32	2441.5	583.036	709.845	409.561	1263.24	2055.17	1745.77	2105.66	2297.34	863.332	617.01	1131.66	2209.66	272.455	364.062
ARPC4	900.522	822.386	676.257	609.049	575.568	687.091	904.63	1030.01	279.129	818.715	802.085	962.509	1096.35	590.167	509.09	855.574	557.533	855.591	795.655	861.8	968.694	842.605	802.353	915.144	526.861	424.837	1093.78	507.359	370.32	671.039	764.528	745.318	534.633	1085.07	553.739	474.897	837.329	551.097
ARPC5	229.797	242.294	217.936	235.125	225.79	231.231	251.404	248.373	274.978	267.906	321.628	183.019	170.499	150.821	156.443	190.003	242.217	214.974	197.484	189.043	176.263	291.637	226.503	215.612	127.472	96.8794	170.473	105.145	267.19	181.603	156.541	162.153	2337.16	1545.83	3215.03	18605.7	660.252	1124.77
ARRDC3	103.201	85.0755	91.2478	153.623	52.7129	59.0553	425.933	241.42	85.2297	364.517	566.327	64.0808	85.8839	160.98	162.365	115.008	106.125	369.015	338.92	77.3478	57.6487	724.029	132.68	117.753	148.442	135.107	248.044	119.471	196.361	181.157	223.661	217.175	141.945	103.934	141.615	225.888	362.145	149.131
ARRDC5	15.8003	9.0767	11.9239	0.4587	0	0	2.2256	8.3201	4.7329	0	0	20.4576	14.5731	0.56	0.4416	0	9.8962	0.505	0.5105	16.6439	13.7488	10.5443	0.4037	0.2265	0.4329	0	7.0427	0.4486	1.102	0.4021	0.4182	1.0419	3.0503	0.7303	0.4239	23.4401	1.906	0.1748
ARSA	49.3637	79.4048	69.5061	108.419	91.1182	150.812	52.6055	31.7186	8.6607	83.2955	66.0497	18.0722	11.2127	91.7689	124.683	19.7204	13.0965	93.6382	73.0589	79.5686	28.3356	105.248	74.0886	32.0025	48.7183	53.6268	28.7699	72.267	94.9243	67.2475	36.1023	31.9626	249.334	355.167	140.811	123.686	118.177	270.413
ARSB	62.7532	53.659	76.6333	54.6889	47.0305	87.0948	57.2602	54.8192	14.404	52.1446	34.7737	57.4931	55.1835	53.4256	65.2191	35.5595	18.5882	36.0005	43.0411	57.6318	53.5506	47.0882	23.0097	23.7967	83.882	43.6974	76.5214	105.798	100.684	27.9768	46.6704	62.9933	64.9785	30.9882	61.5615	70.2221	79.1967	127.303
ARSG	23.6537	25.6145	24.0612	25.3498	18.0494	10.3754	49.1992	26.0881	63.3308	25.9016	22.1694	18.0141	14.1287	34.6947	36.6899	8.0492	36.4095	32.2586	24.6425	44.0037	24.7014	71.1966	18.89	16.1681	38.2136	15.2561	55.594	50.7582	9.2465	57.1004	24.6477	36.3477	13.5737	18.8909	19.8664	28.4363	19.8688	10.6944
ARSK	143.309	157.047	194.28	163.983	156.502	204.749	147.185	114.297	118.847	105.906	106.225	26.8869	12.4236	47.7964	83.8488	18.9087	42.5201	43.1038	22.0324	40.4981	32.4888	110.799	25.8405	33.1078	166.169	150.215	97.314	88.6771	92.9693	35.1684	43.4146	57.4866	101.516	61.1978	53.9542	73.2816	52.5626	55.4872
ART1	0	0	0.8463	1.0093	0	0	4.897	6.1021	2.0827	0	0	2.5053	5.9488	7.4059	0.9733	2.173	0.8726	0	0	0.6895	0	0	4.4322	0.4974	0	0	4.6502	0	2.4128	0	0	0.9241	0	0	1.0301	0	2.7988	0.385
ART3	3.0461	1.5104	1.8242	0.3626	3.2573	6.8412	3.5184	0	6.3598	3.9637	0	3.13	4.0134	6.4769	1.8241	0.8145	3.2705	2.0861	6.7485	2.0685	2.9789	2.4804	1.6621	0.9325	2.4476	0	3.9816	0.7246	7.6921	11.9643	2.5226	4.8602	0	0	0.3839	0	0	0
ART4	0.6735	0.5566	1.3445	0	0	0	0	3.2313	0.2757	0	0.7421	0.4423	0.9452	0	0	0	0.2311	0	0	0.1827	0	0	0	0.1318	1.514	0	0.821	0	0	0	0.1223	0.3657	0.2449	0	0.5444	0	0.7379	1.1165
ASB1	183.279	163.646	203.765	255.855	298.332	275.409	164.958	104.095	101.414	189.237	132.552	208.936	212.331	310.156	317.965	136.387	108.78	135.163	141.504	243.276	221.47	193.171	129.535	143.087	273.789	167.175	105.594	197.043	200.03	122.221	135.113	160.53	178.14	164.758	107.609	163.176	108.804	251.468
ASB10	0	0	0	0	0	0	0	0	0.6811	0	0	0	0	0	0	0	1.7152	0	0	0	0	0	0	0.3259	0.6189	0	1.0068	0	0	0	0	0	0	1.1654	0.6764	0	0	0
ASB11	0	0	0	0	0	0	0	0	0.5155	0	0	0	0	0	0.9701	0	0.4348	0	0	0	0	0	0	0	0.4782	0	0	0	0.3065	0	0	0	0	0	0	0	0	0
ASB13	243.054	260.49	237.192	296.815	274.248	222.801	91.149	51.9226	63.1337	141.662	129.687	96.387	77.9405	226.535	170.537	56.4884	42.1906	88.5468	74.3036	198.268	96.2275	75.794	90.9339	59.1611	69.1501	111.409	89.6541	129.302	140.873	58.796	40.4428	46.2016	16.5318	12.6657	148.864	42.7916	34.9552	57.6984
ASB15	0	0	0	0	0	0.1312	0	0	1.177	0	0	0.2404	0	1.777	0.5605	0	0.5025	0.3205	0.324	0	0	0	0	0.1436	0.2692	0	0	0	0	0	0	0	0	0	0.2817	0	0	0.421
ASB17	1.1683	0	0	1.3905	0	0	0	0	0	0	0	1.1506	0	0	0	0	0	0	0	0	0	4.5567	0	0	0	0	0	0	2.4932	0	0	0	0	9.2336	0	0	0	0
ASB2	0	0	0	0	0	0	0	0	0	0	0	24.3487	25.8705	34.1593	50.5052	12.8863	64.6819	17.6032	6.6734	29.9847	19.6287	3.2688	3.5045	8.8482	70.1154	6.3021	8.4206	29.7448	2.9929	29.8895	15.7735	21.6424	108.344	190.88	125.019	57.6856	16.5538	51.9922
ASB5	0.3086	0.3826	0.9242	0	0.4125	0	1.7825	15.5479	1.8952	0	0	0	0	0	0.7055	0	0.6324	0.4034	0	0	0	1.2065	0	0.3629	0	0	0.5642	0	1.7561	3.403	0.531	0.7055	2.2419	2.8627	0	6.0447	3.5234	3.3926
ASB9	10.6026	6.1851	10.5825	12.62	15.0057	12.9822	21.6116	0	15.3193	19.1294	8.2468	7.0603	11.7354	5.2178	4.1145	6.1239	33.1973	1.5685	4.757	6.8137	0	9.3381	1.2514	14.0428	6.7388	0	10.9623	2.7932	13.5583	7.4358	57.3635	16.0579	7.526	5.7659	3.3466	0	13.61	30.5777
ASCC2	251.573	217.644	250.856	242.473	232.107	321.192	208.35	276.934	151.233	240.641	155.035	255.72	235.801	279.98	266.588	191.305	225.633	160.332	158.257	251.509	224.079	273.504	202.85	185.648	329.698	167.17	241.463	357.95	271.196	109.865	103.251	109.222	244.281	300.33	245.876	267.91	185.945	281.807
ASCL2	11.8949	8.4259	8.4803	5.0565	3.407	24.6666	0	0	0	5.5278	5.6173	0.8373	0	3.7129	8.7835	2.1788	3.4997	4.4645	6.7701	2.7635	0	0	2.6647	1.9934	51.5577	0	0	2.9681	0.6044	0.8844	1.8398	3.2086	4.8321	40.1056	5.3718	5.2115	0	0.6692
ASCL4	1.3001	1.6116	0.6488	0	0	0	0	0	1.5966	0.3021	0	0	0	0	0	0	1.3351	0	0	0	0	0	0	0	0	0	0	0.7558	0	0	0.3464	0	2.119	12.1758	1.5704	0	0	0
ASGR2	1.4461	0	1.4433	7.7456	4.8323	3.1685	0	0	5.3279	1.008	2.3902	0.7805	0	1.1537	0	2.031	1.6311	0	0	2.5521	1.4702	3.0604	0.8203	0.4602	5.3604	0	2.9067	2.7773	0	1.0958	0	0	2.6162	13.3627	1.939	2.8216	0	0
ASH2L	537.15	662.096	555.862	414.02	439.021	503.718	608.14	582.716	487.88	587.229	541.619	623.188	667.24	536.34	486.831	448.145	445.185	547.28	651.399	570.053	554.851	1055.76	504.954	453.915	627.992	588.354	843.301	633.49	377.032	463.045	502.473	518.357	629.09	714.032	757.633	614.403	484.562	503.274
ASIC5	0	0	0	0	0	0	0	0	1.8273	0	0	0	0	0	0	0	0	0	0	0	0	2.8931	0	0	0	0	0	0	0	0	0	0	0	0	0	2.621	2.4484	0.3368
ASNS	1020.14	1206.54	613.106	969.448	984.34	661.842	800.118	921.197	2077.24	1158.36	1109.47	2405.64	2834.33	2090	1812.15	3743.09	4016.67	4732.42	5765.76	2142.88	2596.99	2012.11	4801.77	4535.13	396.274	551.386	816.267	1389.21	1473.61	651.889	783.23	625.432	661.073	1393.91	699.177	221.964	829.577	398.728
ASPA	0	0.2744	0.221	0.7906	0.2959	1.0914	1.2786	0	1.3595	0.3087	0.7319	0.8735	1.5557	2.5823	0.7636	0.2841	1.3691	1.7466	1.1771	0.1805	0.416	0	0.4642	0	0.5005	0	0.4071	0.7779	0.4737	0.2284	0.2375	0.3551	0	0	0.2684	0.7811	0	0.1002
ASPG	4.0284	3.5372	5.696	20.5779	22.4354	9.47	3.8775	2.4158	5.7719	23.2448	10.5422	1.0049	0.2386	9.655	7.6134	0	2.2751	1.5628	0	2.3184	0	0	0	0.8854	0	0	2.1439	0.3902	0.4772	21.046	0	1.8807	3.309	5.2816	5.9266	1.1896	0.5556	2.7512
ASPHD2	109.471	93.0985	121.714	118.785	96.9823	99.0116	51.4598	42.1387	49.4004	53.2396	56.3855	37.5487	37.8039	95.8295	138.586	22.1465	33.7412	44.0447	32.3828	38.0821	41.267	28.6346	35.4633	18.8578	120.582	53.5746	55.3146	74.0225	61.7399	47.7069	47.3673	47.9535	143.788	145.677	116.646	143.701	46.6529	84.1647
ASPRV1	12.219	11.6046	14.0646	29.2053	21.4695	19.8098	11.3819	7.8007	17.548	13.1429	10.4238	6.9886	6.9144	15.0641	15.612	3.7885	9.9392	7.5041	6.8014	5.2234	3.1479	16.9603	5.889	3.9417	12.8078	0	3.6997	6.8219	7.7249	4.3177	3.9434	3.6024	13.8896	17.4585	5.4284	13.6927	6.2296	11.5457
ASTL	6.8375	13.4617	13.649	15.7982	16.6658	7.0501	0	0	0.9879	8.7849	5.3183	0.793	2.2596	3.5163	0.9242	0	0	2.6425	3.2057	0	0.7543	0	0.8418	0	1.809	12.1138	0.7357	4.2178	0.2875	1.2988	0	0	6.7322	30.9469	24.4481	0	0	0
ASTN1	35.446	23.1439	47.1266	102.9	51.7189	32.0887	19.5333	6.8153	15.4523	24.8974	17.8891	69.7751	49.9899	106.091	285.648	41.1378	46.0024	118.615	78.5635	138.577	84.4584	150.999	42.8779	41.4451	19.4703	20.3716	57.9032	152.263	23.9016	85.3049	103.335	143.18	123.647	60.9067	131.538	119.158	19.8769	53.7506
ASTN2	66.7508	56.6964	74.0269	60.1773	56.5076	64.9351	20.7029	37.3625	24.8972	51.2988	39.2281	36.9128	28.8118	77.6083	122.395	21.873	27.6224	50.5023	51.2189	43.217	26.6329	26.9972	14.4721	11.1647	67.087	37.1265	43.7439	126.251	47.8684	20.2825	29.0798	28.0563	34.9244	35.264	64.5679	8.5978	46.4704	116.679
ATAD1	183.631	209.241	212.323	250.909	272.493	255.954	242.594	196.908	261.728	209.985	208.287	184.615	197.343	221.613	197.428	174.711	182.295	224.661	246.781	184.827	210.446	229.881	171.592	165.022	209.095	114.024	193.089	153.874	163.835	213.912	233.312	220.648	130.423	112.016	85.7281	118.056	83.5589	110.211
ATAD5	124.41	138.527	145.785	326.304	338.226	169.968	190.751	117.527	233.468	158.866	152.251	120.468	119.397	260.017	220.613	80.3649	166.261	153.838	129.966	127.834	91.3221	121.493	75.6629	79.3148	217.274	90.9325	136.896	81.6577	202.746	114.326	118.32	119.6	176.671	66.2898	188.797	95.0538	174.802	201.631
ATAT1	0	0	0	0	0	0	0	0	0	0	0	141.956	89.7288	280.746	299.835	107.52	124.65	187.444	169.287	138.352	101.408	354.907	110.331	94.0448	209.825	101.814	109.45	169.371	197.483	110.674	140.005	138.198	212.23	199.719	165.891	227.7	127.99	231.625
ATE1	142.093	136.482	144.829	171.37	168.798	202.163	153.256	119.188	193.924	136.266	95.8099	163.887	158.923	205.751	188.419	90.0714	130.517	110.835	115.549	135.584	126.811	129.777	58.1051	71.0783	213.111	96.7487	141.714	132.322	170.088	84.6045	97.2167	92.4454	143.348	59.2414	108.884	100.075	140.593	145.889
ATF1	122.164	113.579	110.477	96.0902	81.6454	149.18	77.5182	86.7959	133.31	80.0055	92.5997	118.578	112.141	88.5397	95.314	70.2218	61.9498	104.918	100.005	103.068	117.581	42.1446	59.304	63.2559	99.5608	45.4557	53.0055	71.5138	75.6496	61.7414	69.0431	83.0033	256.247	110.978	212.29	97.6962	163.001	213.376
ATF2	221.582	195.507	279.184	288.877	290.254	315.577	359.819	257.016	277.253	188.382	198.201	209.957	215.329	277.825	322.506	140.742	182.238	211.688	183.678	206.245	204.093	377.308	127.158	134.473	251.949	176.764	225.685	151.357	296.221	247.114	267.892	255.442	283.011	140.133	204.282	234.887	246.653	354.035
ATF4	2075.26	2074.09	1541.38	1624.77	1846.22	922.301	2138.92	2562.28	2286.48	2444.89	2602.92	959.385	953.764	694.956	649.776	1530.76	764.993	1326.57	1428.57	818.55	979.19	1282.25	1575.01	1698.21	576.076	769.798	1032.72	1162.12	1054.82	443.606	648.992	611.241	1456.59	3000.48	1685.2	1371.08	2058.06	1122.09
ATF6	27.4598	28.0853	27.4455	42.184	41.5576	35.0972	52.6439	29.6696	30.7512	33.9067	29.0076	18.8553	21.9385	31.3864	28.9356	17.4058	15.8551	14.9005	17.0598	21.6774	20.4926	33.9491	20.8189	17.0266	23.2441	12.3694	24.3736	29.8816	25.8331	13.5007	13.9296	12.5951	184.725	43.0629	356.673	375.52	319.371	359.018
ATF6B	0	0	0	0	0	0	0	0	0	0	0	424.456	377.534	506.378	495.267	227.791	91.4702	325.466	387.69	354.356	321.392	667.154	268.727	221.51	407.102	303.698	356.599	558.922	582.156	471.199	267.889	237.158	315.745	314.477	425.894	93.6474	209.823	414.123
ATF7IP	298.435	324.243	412.83	432.579	464.125	334.242	386.26	310.39	487.467	348.224	259.528	311.702	308.107	366.093	347.714	184.74	251.968	291.516	354.803	361.945	382.671	521.15	244.446	228.21	306.941	245.827	343.304	379.511	317.279	196.721	197.279	160.377	274.558	152.052	475.79	255.249	296.021	326.87
ATF7IP2	15.568	10.3411	14.3658	25.9423	23.7144	26.7737	22.3925	16.4883	17.9651	12.695	12.623	21.9947	13.7914	30.1554	31.7051	19.3698	17.4125	17.7215	17.8328	17.0367	22.6663	20.9164	14.6022	16.7147	22.2453	18.3448	11.9437	13.2856	38.3165	173.623	158.086	157.799	247.65	275.421	150.454	44.0932	27.937	31.1947
ATG12	243.603	290.63	244.025	306.824	323.244	295.02	219.982	193.372	421.746	240.823	221.573	25.5	15.7104	17.3175	17.2703	13.0017	19.0833	24.8039	15.7881	260.948	247.268	503.232	203.691	198.411	221.791	242.173	195.708	169.023	356.062	212.064	225.972	268.636	231.826	331.6	183.666	490.808	245.409	244.736
ATG16L1	294.237	306.833	273.749	388.339	394.299	358.462	195.821	173.52	139.732	236.709	185.565	369.696	332.241	440.339	403.148	216.786	143.012	241.437	246.584	369.453	272.479	196.907	189.839	193.577	354.248	323.085	238.91	278.49	304.75	311.988	257.108	309.62	416.15	340.697	425.38	265.011	293.727	529.193
ATG4D	289.484	297.432	281.147	195.966	223.716	301.327	184.759	185.305	144.701	263.439	234.723	297.104	272.701	274.961	253.553	155.019	289.154	199.807	266.733	352.212	243.772	225.363	216.55	198.04	306.204	299.631	235.5	290.021	200.723	340.733	273.868	233.406	196.843	344.988	170.2	228.948	140.12	213.798
ATG9B	15.4563	10.9486	17.8145	16.8641	14.7569	12.4982	20.1907	7.9451	20.5642	4.7031	0.6083	9.6212	9.2261	22.4251	40.3263	1.4443	5.9931	3.6994	3.4905	10.7853	3.1065	65.386	2.1185	1.7289	25.6809	19.4155	3.706	11.3742	28.8432	23.0934	11.5202	13.6789	9.9264	37.0502	11.0351	4.1176	4.4542	1.488
ATL2	269.777	330.853	318.136	358.362	367.015	329.84	228.437	276.365	289.346	311.956	295.152	269.452	261.391	299.33	291.857	171.237	160.18	235.759	269.845	257.033	245.525	195.025	222.908	210.915	300.492	361.38	231.42	210.716	181.493	215.66	206.308	201.404	341.561	256.012	295.794	107.275	199.916	272.733
ATL3	100.618	120.213	166.397	187.697	218.432	156.319	187.352	151.062	94.3831	117.785	76.8449	184.509	182.157	269.176	277.69	116.91	106.947	180.921	136.54	211.964	150.559	187.506	139.704	147.604	226.538	201.254	208.402	160.195	234.012	19.5399	0	2.0255	172.94	76.6932	106.832	58.6083	144.559	161.228
ATMIN	481.794	407.158	409.115	394.732	355.012	449.053	324.858	366.085	273.025	377.107	331.468	420.019	373.228	425.889	424.351	342.167	399.997	377.577	379.978	448.96	418.192	387.129	276.517	319.736	303.97	86.8671	274.82	248.991	299.75	199.395	257.229	283.809	213.658	194.634	203.208	107.651	221.613	260.824
ATOH1	12.5487	3.5354	14.8021	0	2.2873	9.3734	6.5883	8.2097	1.401	20.9409	13.1989	2.2379	0	0	0	1.4558	0	0	1.5078	0.9239	0	4.4315	0.5939	0	4.4868	0	11.4698	8.6345	0.8108	5.383	0.6221	0.93	0.6197	2.3738	8.9554	6.0149	0	2.3162
ATOH7	6.645	6.178	4.9743	16.8073	18.8743	5.9149	0	0	18.362	5.4041	8.2373	1.6361	2.331	13.3004	19.0691	4.2573	13.6762	4.3617	5.5117	9.4558	0	0	3.4734	3.8976	4.6456	12.4432	9.0687	2.8883	0	3.5071	2.736	0.4544	21.8705	36.6536	25.3263	5.8969	5.5125	7.2034
ATP10A	25.7798	13.2769	22.9962	15.2684	15.1484	40.6586	11.508	7.17	5.2003	2.5466	4.5286	6.3536	6.0927	6.5015	11.1079	2.7024	0.6383	0.9772	1.8111	4.2366	2.5568	50.32	2.075	3.1287	4.3363	0	2.9582	4.2035	34.4943	3.8893	6.8923	5.3008	11.2601	6.4961	10.8588	17.1189	5.821	9.3003
ATP10B	3.6167	1.2368	5.9748	11.5785	6.8346	1.7078	0.7202	8.0775	2.9101	0.1159	0.8245	1.1071	0.5257	18.1812	6.1648	0.16	1.0282	0.6558	0.4973	0.6093	0.468	1.4613	0	0	0.5615	0	0.4567	1.6001	0.0893	4.6859	0.7799	0	1.0897	2.609	12.7199	1.7629	0.9177	0
ATP12A	14.8303	18.0305	17.6487	30.5517	29.3531	12.3416	6.5883	34.8914	5.6041	8.88	11.3133	0.8927	0.4239	3.5185	2.0809	0.3871	0.3109	0.3966	0	4.1765	1.6983	1.1784	1.8952	0.8861	17.6964	9.48	12.0909	14.3032	0	0	1.1176	0	2.4658	2.0241	3.1329	1.1398	0	4.2372
ATP13A5	0.9873	0	0.3942	0	0	0	1.1403	1.421	1.455	0.0918	0	0.997	0.5682	0	0.4648	0	2.0834	0	0	0.8237	0	1.5803	0	0	0	0	1.1107	0.7075	0	4.3795	0.4271	0.7093	1.568	1.7162	0.498	2.1743	18.6756	0
ATP1A4	5.2597	3.4518	3.0881	6.2605	10.3388	7.6265	1.7868	6.6797	4.1797	0.8627	0	1.1834	2.8101	2.9153	4.5978	1.0265	7.0071	1.0516	0.5316	3.6033	5.2837	1.5713	2.1057	2.5992	23.0874	18.1881	2.2093	2.8146	2.1939	3.2792	7.3903	14.7298	3.2499	3.8904	3.1612	6.5719	0	0
ATP1B4	0	0	0	0.2996	0	0	1.4539	0	0.3092	0	0	0.2481	0	0	0	0	0.2593	0.3307	0	0.2049	0	0	0.2634	0	0	0	0.4608	0	0.1798	0	0.5557	0.5537	0	0	0	0	0	0.114
ATP2B1	100.081	86.4651	113.914	129.551	112.674	128.611	102.616	184.966	98.553	82.4579	82.7776	167.79	176.328	135.934	157.364	125.063	75.2229	163.342	140.628	141.962	182.549	179.266	115.107	125.251	184.272	119.069	139.759	157.296	237.212	126.74	119.52	153.304	168.435	79.5834	209.399	146.87	95.1729	119.57
ATP2B2	2.9925	0.8243	3.0974	7.6514	8.8886	3.4605	4.4806	2.3928	2.7223	1.1331	1.8319	2.4317	0.6929	4.6725	9.6364	0.6328	2.1597	0.6483	0.8192	5.0188	1.8504	2.8889	1.8067	1.1585	0.8321	3.7145	0.6768	4.311	1.1424	1.9449	1.0115	0.672	10.0904	2.5769	9.2731	3.4825	1.4782	0.61
ATP2B3	1.5326	1.5832	1.5297	3.9525	3.585	2.3786	0	2.7574	0.3137	0.5935	0.4222	1.1416	0.4066	1.4764	2.8274	1.4853	0.5964	0.7608	0.1923	0.7066	0.5427	0.5649	1.0598	1.1043	0.2462	0	1.2015	1.2756	0.3088	0	0.307	0.4079	2.7184	0.3254	2.4554	0.5497	0.9561	1.8412
ATP4A	2.7126	6.305	6.0919	14.1259	9.9711	6.5008	0	0	9.5779	5.6728	6.7254	2.099	4.4857	26.3711	23.2413	0.4552	2.5587	6.9947	7.5426	18.4856	1.9967	6.9274	2.9708	2.0835	23.9499	32.0749	9.7402	21.0949	0.2527	52.1577	63.7467	105.428	60.0426	105.774	116.604	2.3984	33.3396	35.159
ATP6AP1	804.696	758.422	772.514	598.082	542.725	781.305	720.157	1043.27	285.919	561.225	485.312	762.868	678.323	728.766	783.378	421.097	447.544	410.458	507.067	705.779	668.709	1382.44	470.071	432	687.54	932.794	601.3	630.269	826.794	385.916	417.58	390.636	698.533	1134	579.022	1263.92	676.122	784.64
ATP6AP2	797.434	1075.72	880.177	660.464	686.022	710.858	643.518	733.04	1069.89	1015.77	1365.48	626.103	792.904	484.578	458.534	405.735	603.238	511.613	609.875	487.542	488.647	503.844	466.288	414.584	566.039	733.613	674.27	377.469	355.618	551.381	699.196	367.978	630.681	707.108	495.916	1081.86	431.435	568.826
ATP6V0D2	0	1.3199	1.0627	0	0	0	3.0746	42.1433	2.6153	1.7318	0	0	0	0	0	9.498	0	0	0	0	0	6.2189	10.5566	3.7408	0.6008	8.0459	9.7732	0.6225	1.52	2.7961	0.5817	0.5797	0.5272	0	0	0	6.9614	3.5909
ATP6V1A	383.064	429.793	434.419	345.864	373.192	489.29	355.623	409.328	502.646	364.311	291.844	384.907	378.075	419.224	412.583	287.293	207.07	286.875	254.91	369.656	379.808	242.01	297.969	292.166	390.056	589.014	311.674	270.882	358.778	372.976	334.757	334.144	10.3979	0	4.6237	0	46.9328	46.5494
ATP6V1B2	743.068	742.598	721.376	650.984	660.771	779.456	591.918	743.947	1077.52	574.233	562.246	838.883	896.893	716.802	671.739	712.731	899.269	635.47	611.146	830.012	939.817	804.736	654.647	664.535	605.486	684.826	715.575	810.468	561.452	1586.5	1322.72	1356.31	1007.23	864.454	1229.87	1375.7	565.572	459.705
ATP6V1E2	35.3524	39.6681	44.715	47.1575	40.736	59.4304	38.7216	10.9661	38.1772	40.7893	38.2831	4.7839	1.2779	17.2354	17.0757	5.835	4.6862	4.7825	6.8493	19.2969	7.4109	8.3068	8.9059	10.3504	5.121	4.5722	4.443	5.3065	3.6689	6.6323	1.2935	0.8594	1.3312	1.2748	1.4798	5.3838	5.5677	5.361
ATP6V1G2	0	0	0	0	0	0	0	0	0.9625	0.3642	0	20.067	17.5937	73.0105	98.952	13.0541	78.2255	29.8348	15.6006	15.2937	8.8102	106.983	12.2891	19.7655	65.33	106.41	27.2871	59.4632	22.4531	47.0199	148.012	71.8272	129.258	125.438	129.326	164.5	83.2934	123.882
ATP6V1G3	0	0	0	0	0	0	0	0	0	0	0	0	0	0	0	0	0	0	0	0	0	0	0	0	0	0	0	0	3.9715	0	0	0	0	0	0	0	0	0.8339
ATP8B1	27.2299	18.1235	29.1847	46.7676	58.3816	30.332	32.7184	10.5214	18.4042	14.6077	9.0618	9.7107	18.4466	18.3401	8.1742	18.4832	3.3822	2.1573	2.6656	5.0488	6.5013	2.8492	54.9832	23.2439	9.6507	8.2498	5.0105	5.5321	9.8762	3.6909	3.5992	2.0325	14.191	6.2127	25.6923	1.9678	2.9579	1.424
ATP8B4	0.7172	0.1976	0.9544	1.1381	1.0651	1.0476	1.3806	0.5734	2.153	0.7406	0.7902	0.33	0.3134	1.3008	4.1028	0.1431	0.2299	0.7332	0.1482	0.4542	0.2093	4.3574	0.1168	0.1966	2.2539	1.677	4.6851	3.1141	3.4844	2.0066	1.3647	1.76	0.1285	0	0.1429	1.6635	0	0.3557
ATP9B	19.6206	16.5157	17.531	36.1526	31.2649	26.3057	20.2876	19.731	22.1499	19.6497	15.2944	19.734	16.2377	26.4647	38.2933	15.9267	13.7465	13.2695	15.7373	31.8765	26.3319	37.7666	22.2837	20.6273	58.818	17.2651	25.428	50.7628	41.2542	21.8609	15.7498	16.1125	175.863	120.709	148.983	87.8503	60.1062	117.816
ATPAF1	372.679	408.415	414.005	361.359	328.17	397.882	400.578	287.216	616.235	615.382	530.454	494.168	506.094	378.244	401.69	329.412	436.669	507.502	588.019	291.314	270.459	319.155	180.056	170.409	211.343	147.673	243.653	271.686	404.56	366.36	333.608	354.848	346.416	222.129	273.216	178.869	244.236	292.529
ATR	100.872	93.9993	119.863	179.543	176.089	108.085	110.996	57.8396	97.1327	90.2362	66.6133	66.7527	59.1537	197.839	179.533	74.1645	51.2929	90.966	91.3428	137.969	114.852	88.6333	83.4517	68.2162	122.647	66.6135	79.2106	89.3835	112.568	129.551	107.982	97.7003	184.011	81.5119	214.375	48.8975	168.399	180.436
ATRIP	125.273	105.178	107.351	109.01	118.08	185.358	85.0308	62.8558	60.0694	112.839	80.0181	71.2993	58.096	99.2502	109.569	52.7356	39.8011	55.6564	47.0521	94.2263	83.5808	55.4035	54.9702	49.5515	173.973	60.0304	87.0455	153.568	158.812	98.7336	116.963	114.529	137.303	185.759	159.605	107.537	72.4004	156.739
ATRNL1	15.6693	12.1684	18.3172	14.4416	13.6913	17.1663	22.5355	11.4081	9.285	10.3986	10.8836	17.7241	17.4622	37.2094	46.2178	25.0142	10.9862	19.3809	13.9255	17.8539	15.4276	19.7447	24.3567	18.4594	42.4129	36.9526	22.0581	29.2451	27.1934	21.8892	6.6261	7.9731	51.4561	26.2246	55.91	6.0804	37.0847	41.1733
ATRX	230.908	198.397	325.396	407.109	403.216	298.456	290.784	227.355	415.61	294.345	274.14	264.863	258.335	376.97	295.37	201.227	276.3	293.921	340.332	224.427	278.271	328.08	176.214	174.736	404.673	418.035	275.164	311.559	413.372	276.34	318.743	337.975	263.586	73.0747	468.147	220.877	273.996	313.477
ATXN2	228.286	262.579	283.006	358.754	360.348	361.234	322.349	367.537	232.038	248.364	198.348	314.557	270.142	450.359	483.191	268.439	224.748	257.857	322.708	317.454	334.967	490.925	254.431	222.621	489.353	365.727	314.032	471.301	340.228	297.193	263.875	193.255	318.512	154.917	373.603	293.141	402.346	437.43
ATXN7	63.2918	53.8086	65.1081	95.2506	96.1059	102.547	87.5301	75.9137	49.7355	61.6435	42.0852	68.643	64.7287	143.43	141.16	50.2758	55.4699	64.8386	53.9022	71.8768	59.2017	89.4941	52.8239	44.9344	136.236	62.2209	77.3568	124.888	119.225	29.9249	32.7994	30.7297	84.9376	22.7003	98.1888	69.3896	81.9106	114.972
ATXN7L2	110.795	76.3771	60.6869	72.0497	69.7128	132.778	37.4558	42.7842	5.9738	63.2937	59.8515	97.7364	81.5748	98.4071	120.433	54.3981	42.5745	62.8318	62.8013	83.5359	46.0962	54.8323	36.459	38.3745	141.267	24.4119	21.7452	73.6645	100.78	64.3063	75.1872	100.74	81.9499	96.7656	89.1437	39.9154	47.4985	106.497
ATXN7L3B	426.717	399.044	448.786	408.266	401.192	407.344	390.428	359.804	238.062	423.009	411.813	443.964	449.277	324.246	327.784	252.921	291.808	356.377	354.116	400.06	402.085	427.228	306.976	296.353	258.483	257.072	409.576	367.879	323.449	354.384	291.979	305.852	294.069	255.64	297.765	352.31	243.458	368.296
AUH	48.3573	46.6101	45.5563	87.9532	84.3908	69.4433	40.643	34.7282	96.1829	70.0344	47.192	15.3898	11.6079	60.8822	66.7369	10.6003	7.3308	28.2066	31.1074	44.1129	43.8593	40.752	31.823	30.6417	181.197	98.3382	79.5717	77.0243	38.0188	31.7206	34.1522	32.5348	63.4778	55.2647	44.9067	41.2924	47.2458	90.6607
AVPI1	162.417	177.449	130.969	168.2	201.15	238.754	63.5931	85.847	370.764	162.471	118.3	161.145	164.537	299.054	285.903	102.499	458.363	151.553	188.196	243.922	168.619	88.6383	170.105	117.3	362.154	302.275	136.853	338.064	182.885	145.08	84.3884	107.348	247.239	345.615	229.414	35.4817	79.0952	219.27
AVPR1A	2.6362	2.5138	1.8216	5.3101	1.3552	1.444	0	2.9187	0.9962	0.8481	1.3407	5.3905	6.8266	6.4921	23.0369	1.2988	1.8775	0.5322	1.8832	4.4471	5.3134	1.5801	0.4235	0.4752	3.4286	0	0.7437	0	2.0209	2.4934	1.1887	1.723	8.8297	1.6912	7.3619	0	0.6669	1.6512
AVPR2	2.8688	1.4225	4.5814	1.3659	0	1.2572	6.6273	0	4.9326	0.7999	0	1.6968	4.029	1.672	0	0.7359	5.3188	0.7539	0	0.9327	1.0746	0	0	0	1.9343	0	5.2444	0	0.8931	0	0	0	16.7989	10.7253	4.15	10.0655	1.8794	3.1021
AWAT1	0	0	0	0	0	0	5.216	0	0	0	0	0	0	0	0	1.1573	0	0	0	0	0	0	0	0	0	0	0	0	0	0	0	0	0	1.8903	0	0	0	0
AWAT2	0	0	0	0	0	0	0	0	0	0.2761	0	0	0.8319	0	0	0	0	0	0	0	0	0	0.6198	0	0	0	0	0.6904	0	0	0	0.3572	0	0	0	0	0	0
AXDND1	0	0.3365	0.8128	1.6155	0.3628	1.1896	3.1354	0	5.6674	0.7569	0	0.5346	1.5232	2.7655	0.3115	0	3.0721	1.7814	0.7204	2.6482	1.5255	8.4684	1.9861	1.9102	9.1552	8.1741	6.4538	11.7005	1.5472	2.3146	1.0533	1.3496	3.4097	7.1245	3.1013	9.0263	1.8713	3.3463
AZIN1	1492.57	1459.31	1241.68	979.825	1061.2	1243.7	1709.64	1202.32	817.674	1185.52	1266.13	1223.3	1425.13	1151.29	846.98	1083.11	546.747	1196.31	1235.78	1125.88	1363.91	790.58	963.936	1059.31	932.501	723.128	1120.17	657.908	509.836	1004.93	1016.87	946.698	795.827	570.509	702.373	338.583	1278.71	822.393
B3GALNT1	89.2734	69.7391	58.7877	69.1632	46.2482	106.194	62.5403	95.0384	50.2783	48.2382	43.6555	80.7228	80.1338	81.9804	111.688	31.8461	61.7629	66.9897	54.7394	87.9633	100.357	71.0085	49.6496	39.154	163.801	31.6209	78.2589	95.7242	134.437	174.666	86.8779	97.1086	214.004	199.318	206.391	201.35	193.659	292.885
B3GALNT2	114.366	119.686	124.68	131.151	133.31	123.657	89.1007	83.0922	100.728	98.341	75.3489	89.677	82.6377	114.7	107.174	53.9586	89.1513	80.614	90.5656	119.824	102.786	116.994	83.8662	70.9061	98.8926	31.786	82.3676	72.4937	113.824	35.03	69.5124	71.8859	100.362	69.9013	62.7682	72.7317	68.0777	74.7695
B3GALT1	29.6207	24.8722	37.8944	30.4701	32.6567	39.8409	30.7172	26.1402	17.2065	25.3806	15.438	6.5963	5.6096	7.4824	9.7145	1.9958	1.8166	1.9766	3.7898	7.7516	9.4737	2.4651	2.753	4.5103	11.4776	2.377	4.9084	7.4793	1.3126	3.564	1.1585	1.7895	2.5867	1.1522	3.0762	7.98	0.8702	1.1013
B3GALT4	0	0	0	0	0	0	0	0	0	0	0	26.2677	22.8702	56.0815	70.5864	23.7331	58.7055	52.5207	36.38	39.7609	9.7173	34.6767	21.6868	12.6023	28.3068	44.5998	10.8349	41.4102	8.4328	19.4824	36.8821	25.8497	44.32	104.953	166.623	70.396	21.9065	61.6054
B3GAT3	177.532	174.765	197.568	265.553	277.906	199.694	150.778	102.483	83.9483	259.422	266.758	100.44	65.7481	220.681	230.177	87.4129	180.823	254.196	181.987	168.097	104.582	206.954	136.873	108.321	192.67	124.855	163.033	262.443	197.97	170.779	222.992	247.836	256.647	550.879	237.468	490.763	95.1199	311.618
B3GNT2	497.801	582.623	511.833	365.072	443.001	601.686	336.427	590.722	281.834	515.591	345.747	367.092	387.183	439.539	407.955	198.693	140.741	264.257	365.57	371.223	376.267	161.535	226.55	268.059	393.964	362.373	313.399	182.248	137.289	152.393	138.171	126.638	420.883	238.135	377.54	43.8276	8669.31	6640.53
B3GNT6	0	0	1.0062	0	0	0.8284	0	0	0	0.2343	0	2.4793	2.1194	2.1987	0.5779	1.2903	1.0362	0.661	0.6682	6.141	0.9434	1.9638	3.1581	3.8391	0.5825	0	0	1.2072	0	0	0	0.4673	1.103	0	0	1.7844	1.6659	0
B3GNT9	59.4525	77.0489	92.9057	40.7433	33.312	44.2441	71.0983	45.3782	19.9132	50.6529	28.785	22.48	24.0206	52.901	51.0231	6.1574	30.2884	26.0221	36.2714	51.2854	29.2625	92.5433	42.3871	18.8493	29.7283	4.5243	42.8652	46.5579	65.0716	145.052	35.2047	35.0835	104.311	99.5815	92.5502	47.9107	55.6614	107.737
B4GALNT1	8.8653	7.0334	11.68	6.9644	3.555	9.1296	6.1439	15.3119	2.8308	3.7903	2.9306	8.0394	2.739	5.4248	20.3699	1.8191	3.6523	3.0285	2.8261	5.194	3.657	12.457	0.742	1.5611	17.7304	2.668	19.4448	34.4747	7.1977	66.2031	36.7522	23.3247	94.4114	50.1277	35.7756	18.1903	97.7924	174.066
B4GALT3	255.287	246.956	263.87	214.008	231.534	304.728	236.981	238.947	88.4795	226.357	190.525	303.866	269.422	337.878	326.838	258.077	140.862	266.463	257.738	282.977	235.351	337.202	205.647	203.387	280.606	221.893	215.049	305.748	260.338	230.154	200.052	203.045	244.48	316.555	281.315	282.905	150.544	248.03
B4GALT4	359.4	550.598	483.508	324.37	373.89	458.973	323.092	338.555	530.916	326.754	225.565	201.053	193.141	236.751	238.223	97.6856	113.32	204.611	338.378	166.631	206.262	118.901	143.853	149.75	156.162	102.019	110.754	188.953	106.874	196.725	189.798	120.924	13.9034	8.8766	5.1521	29.9901	203.917	410.299
BACE2	38.8729	38.2769	44.5777	49.7149	49.3799	36.093	51.7465	47.617	16.5908	31.4537	40.5556	52.6619	44.1562	80.7498	91.9918	56.8971	23.3275	35.7107	57.6913	61.0272	46.2906	5.7296	85.1614	80.9144	38.1189	43.5798	42.6005	60.6947	33.0217	14.1944	10.0811	7.1195	124.945	110.585	118.174	65.1883	98.8645	145.079
BAG2	94.4714	103.798	89.3896	39.9751	42.4481	93.6106	94.3413	60.0125	91.191	29.304	34.7413	113.181	114.81	64.4064	63.0555	91.15	89.405	38.3197	51.0926	110.739	119.067	150.869	76.903	73.1279	58.4515	20.7826	90.0376	51.3228	157.407	11.5157	5.4626	5.1158	115.168	67.1349	45.3674	30.7824	204.324	147.281
BAG4	300.623	336.14	291.951	317.747	302.175	306.125	328.136	246.632	246.628	325.515	246.454	207.102	213.099	425.155	402.305	224.541	240.441	260.721	310.086	284.987	175.117	318.966	244.264	205.571	564.509	0	405.769	571.355	531.889	228.689	219.042	232.445	485.118	0	695.414	247.834	501.303	381.909
BAG5	316.915	295.487	284.905	320.884	321.927	387.233	240.41	246.079	321.96	228.113	180.201	361.173	362.309	356.492	365.754	217.73	373.577	237.962	242.202	373.585	355.444	241.821	250.222	252.964	441.612	313.241	297.142	313.344	264.32	1028.51	803.1	832.821	229.623	209.942	185.6	192.101	185.578	286.763
BAG6	0	0	0	0	0	0	0	2.016	0	0	0	1219.22	1189.78	1031.4	997.708	1123.02	286.645	963.512	1077.13	1156.53	1145.34	1476.36	1207.89	1215.43	928.928	1561.38	1414.27	1177.57	1056.35	1157.51	1049.93	896.141	915.151	911.061	1102.03	429.161	1234.54	981.316
BAIAP2	69.828	60.7848	60.7126	64.4599	72.5944	99.7041	33.1581	60.3024	17.3421	67.1366	46.679	119.932	99.8186	98.5828	126.412	57.5188	36.6034	55.8709	58.3372	76.1459	47.9322	78.6134	35.8202	50.7436	89.9936	51.586	30.191	49.1668	72.6498	31.5503	30.4278	46.0402	133.234	143.544	94.1473	137.58	72.2602	206.581
BAIAP2L1	147.155	157.766	184.19	224.198	240.499	223.085	138.733	175.165	111.366	151.263	144.62	83.9062	61.1483	161.168	172.756	80.9942	79.7264	112.702	136.861	143.263	87.577	13.1344	112.371	108.634	132.462	0	71.828	111.842	15.853	144.166	156.053	103.766	103.849	80.706	140.735	4.826	91.4974	105.163
BANK1	16.9754	7.3194	6.2616	9.2242	9.372	21.2251	2.1312	2.6557	13.5965	4.6304	3.6597	6.184	7.7738	19.8937	25.8624	4.7327	9.1221	10.6673	3.9215	12.0135	11.765	5.7625	0.7723	5.4161	4.4377	0	2.8876	34.9481	31.0411	0.7754	3.6295	5.0237	14.5771	1.5511	6.3021	2.6203	15.9003	21.0302
BANP	45.4399	44.5934	58.7079	69.1098	66.1361	72.4593	26.9716	33.6093	39.0642	47.865	42.1424	22.9811	19.0412	40.4723	47.4914	15.904	32.3574	19.7701	21.0845	23.0264	27.6155	10.3346	17.3123	16.3184	62.2243	51.9425	20.8483	76.5353	75.1251	28.2957	35.0243	22.5114	89.174	71.0167	92.0032	29.865	32.6177	89.4082
BARD1	130.364	144.754	139.861	192.992	181.415	171.76	99.4999	85.4132	287.292	99.548	99.9838	189.085	203.385	212.951	235.09	178.871	232.993	156.397	176.126	175.5	175.515	240.84	173.272	189.612	285.02	234.636	225.573	120.441	237.054	93.4544	92.9314	96.3533	171.173	81.5566	233.368	347.183	189.069	333.846
BARHL1	1.9859	1.6412	6.6071	0	0	0	0	0	0.813	5.2297	2.1883	1.3046	0.9293	0	0	0	2.0447	3.4779	8.7898	2.1542	0	0	0	0.3885	1.4885	0	6.0537	10.7973	0	0	1.226	0.8145	0	0	12.0562	11.6964	0	0
BARHL2	1.0331	0	0	0.4099	0.4603	0.5659	0	0	0.4229	0	0	1.6939	0	0	0	0.8815	0	0	0.4565	0.5596	0	0	0.7194	0	1.1584	0	1.8844	0.4001	0	0	0	0.9986	0	0	2.5079	1.2165	0	0.4994
BATF	0	0	1.3793	0	0	0	0	0	5.0916	0.6422	0	0	0	2.0117	0	1.7708	1.4221	0	0	0	2.5893	0	0	0	1.5529	0	2.5263	0	0	0	0	0	6.0405	8.6773	3.3576	0	9.123	3.1373
BATF3	38.0362	40.4149	30.3712	32.3382	79.8931	82.1497	25.1049	23.4625	56.0559	31.3122	39.517	23.776	17.8284	29.5939	45.2137	19.5371	13.0754	13.3442	18.5489	23.7632	11.9037	19.8235	25.2381	26.0846	155.477	38.2059	30.1652	10.3465	5.421	5.4519	2.1266	0.7064	15.136	42.1685	22.9453	22.2606	4.0355	1.1102
BAX	1393.73	1424.22	1135.89	1105.95	1321.26	907.621	1090.59	1497.29	273.992	1331.9	1209.82	1013.99	980.672	892.201	825.27	930.858	290.439	1107.15	997.364	994.04	921.536	1003.13	1047.54	801.279	878.646	1243.29	1113.58	928.938	430.281	1770.51	1413.87	1560.88	1036.6	2114.41	799.695	1068.26	855.219	1038.05
BBS1	130.966	125.942	153.452	259.334	187.475	210.622	157.504	114.308	66.6194	181.335	117.893	106.476	98.7504	157.379	193.542	52.9561	57.3224	117.159	120.825	97.8953	64.5309	153.021	54.7898	50.7658	90.9086	31.5646	57.5113	65.9412	181.431	102.756	77.3805	81.8181	165.573	128.963	231.018	93.0823	255.013	392.918
BBS10	107.5	135.891	166.592	246.229	221.208	191.184	165.421	76.345	110.31	145.107	122.741	110.083	90.8261	250.759	270.82	45.777	57.8757	128.161	122.522	158.481	133.215	197.289	70.2592	61.827	211.98	117.179	125.514	66.763	93.6215	183.898	133.898	116.108	134.382	52.5702	75.2901	21.913	50.5917	104.386
BBS12	7.7014	11.808	13.9576	14.3533	17.7438	15.4867	5.8523	7.2926	28.2505	8.3353	5.3597	14.8928	15.0728	24.2981	27.0329	9.6352	20.9183	13.9936	11.9534	23.0718	20.1263	17.786	10.3819	9.0939	29.3416	10.6616	15.3555	20.2697	14.3598	12.6938	5.8866	6.6339	23.1759	4.8425	24.4762	15.679	8.5928	23.8146
BBS5	13.9791	20.7947	20.7296	28.9993	12.8127	8.3137	20.7599	48.8634	3.9241	27.0992	23.7655	65.6664	39.5813	44.7968	66.2331	29.5737	83.1281	92.5803	49.349	75.153	41.9814	147.472	62.9501	42.7114	53.5033	21.0748	110.076	53.8108	249.046	132.334	202.649	273.587	416.149	265.69	292.842	639.231	406.76	460.325
BBX	98.998	141.375	218.434	231.064	198.13	162.92	270.66	170.955	296.893	171.538	135.735	101.902	91.6615	232.419	249.996	91.9657	197.251	177.864	188.792	151.498	123.884	334.202	134.645	99.6958	185.776	148.27	200.09	247.472	244.958	153.613	196.603	186.305	171.151	41.5412	254.606	204.039	189.685	198.143
BCAP29	68.7336	68.9857	55.9126	77.8638	67.4884	90.1385	97.9082	58.3495	128.544	73.5608	76.1436	101.252	104.702	112.11	102.362	91.8363	100.299	115.132	95.6068	94.3714	77.3183	116.401	66.0572	66.2367	47.982	13.7897	63.3151	45.0255	115.089	72.4352	53.0238	57.9744	57.6122	32.5486	34.3273	84.4865	143.751	148.179
BCAR3	60.8188	63.8782	70.416	66.863	62.9655	87.8297	135.388	103.453	40.7418	58.2749	46.0584	62.8949	40.4477	76.1782	78.1419	62.5085	20.5368	48.6133	42.9651	38.3989	20.3549	76.0965	113.801	98.7003	83.4314	43.2309	64.2259	90.0559	79.6477	44.2286	47.9852	64.2154	74.3647	42.8687	77.8548	92.6621	73.5977	127.315
BCAS1	2.535	4.0403	2.1688	0.8621	1.4522	2.5788	0	2.6062	4.4476	1.683	2.3943	2.8541	3.0497	4.7459	3.3266	0	1.4911	0	2.4038	2.3605	2.0398	5.6614	1.5174	0.8514	18.7308	10.9066	3.312	3.7975	2.8331	0	0.5442	2.1695	0	0	0.4407	1.2826	0	0.4943
BCAS3	92.7487	121.133	119.022	184.125	157.18	169.652	219.998	131.11	77.701	218.59	122.64	50.8919	54.3798	130.674	134.982	31.4087	38.5186	80.4474	69.8975	80.5355	31.6534	114.987	39.8235	41.1898	118.37	114.658	101.73	143.101	56.3038	115.851	75.0887	71.9451	73.5771	52.7605	172.857	104.372	97.3472	147.448
BCAS4	53.5287	70.6666	68.6745	124.767	102.593	57.4864	45.905	42.0079	104.635	81.8425	81.7007	45.1258	35.5432	127.976	147.381	20.5249	68.7462	75.3107	71.0258	69.527	36.0413	61.4726	17.9036	22.3466	43.527	35.4992	41.3046	81.5338	25.1208	251.118	275.017	281.161	68.0057	46.5604	82.3987	13.0284	20.3155	44.3387
BCAT1	873.454	771.322	770.8	981.193	864.429	767.529	952.9	607.62	726.963	652.72	582.077	854.485	868.897	734.743	782.175	796.121	559.35	846.626	859.138	706.089	853.734	691.965	649.673	646.132	527.301	425.46	794.784	677.779	868.283	769.96	689.152	798.415	752.497	425.709	592.912	124.273	1227.29	710.595
BCHE	33.5238	8.8151	45.6276	49.5758	63.8198	23.0933	26.4011	0	53.6477	20.0642	20.149	43.0038	45.5949	100.518	143.956	48.7937	27.1694	91.9822	20.2148	118.903	50.4209	590.147	104.567	70.2831	5.135	0	21.3477	70.9472	225.296	32.5335	39.3877	53.626	136.878	90.2203	49.2845	77.0996	148.917	521.308
BCKDHA	498.312	691.345	649.179	790.549	744.487	569.725	786.396	349.23	572.851	585.336	567.445	774.67	848.596	871.944	834.725	594.893	1600.24	567.646	596.924	835.721	629.696	759.932	536.848	539.536	500.846	345.243	664.984	614.392	327.698	565.383	484.402	561.612	268.74	358.075	155.873	869.521	282.269	376.425
BCL10	129.162	125.803	143.841	143.893	135.649	184.371	106.563	151.104	83.6114	157.009	141.973	114.76	114.808	126.523	147.278	63.2319	108.444	114.519	112.814	118.399	88.9513	104.389	76.61	82.7892	159.847	76.7982	107.278	89.5037	108.036	84.3911	85.6904	114.728	135.678	140.291	105.854	77.8675	114.866	164.089
BCL11A	66.5082	58.2233	67.5934	42.0373	43.8002	93.4712	65.1851	67.2526	80.4881	115.904	83.8501	79.2698	58.5976	93.8393	98.5227	76.6893	103.316	57.2143	96.9909	75.7666	62.8876	123.349	52.0618	50.9575	102.639	40.2141	36.1914	62.6545	91.1519	50.928	33.1966	33.9035	76.6053	77.789	72.862	9.9688	57.8601	75.2629
BCL11B	28.7255	12.9653	23.2309	13.6765	22.4469	44.3	30.6271	31.8038	9.2267	26.0142	18.5046	13.773	11.9801	24.2146	2.0277	21.5031	10.1495	9.0828	15.6291	4.546	4.1349	18.3627	28.1462	28.5633	161.683	93.2761	22.3904	38.4913	28.6489	36.7654	12.6931	7.541	35.3074	18.7509	44.0681	3.1156	26.0406	15.8361
BCL2A1	1.5092	0	0	3.5928	0	0	8.7162	21.7224	1.8535	1.4027	0	4.4941	3.2014	3.3213	5.238	0	18.7831	5.9904	6.0559	12.9867	4.275	8.8991	2.3852	1.3383	2.8528	0	18.5632	5.9123	2.1371	0	0	2.4833	0	4.7754	0	0	0	0
BCL2L13	166.511	168.305	194.17	187.252	191.145	213.538	164.48	125.794	110.299	168.908	160.896	150.248	137.866	241.949	221.782	117.442	127.97	153.602	156.676	202.4	165.326	169.411	143.842	140.743	177.355	170.299	111.867	188.634	139.555	133.143	138.124	126.914	209.53	135.702	192.433	128.295	203.166	179.625
BCL2L15	0.5042	0.3125	0.2516	0.6001	1.3478	0.9666	1.4559	0	1.8576	1.8744	0.8333	1.4849	2.1156	2.1948	1.4422	2.2539	1.0344	2.3092	3.6684	1.0184	1.408	2.931	1.0475	0.5877	1.7017	0	0.9228	0.2939	2.6857	0.2649	0	0.1373	0	0	0	0	0	0.9635
BCL6	15.948	27.6774	75.723	79.1841	62.4281	28.4538	69.7356	60.6643	9.2335	61.1968	66.2756	11.0045	12.4786	114.522	106.535	20.7456	10.5598	34.1268	26.9343	13.8892	10.6682	158.118	24.7615	14.5607	61.1887	51.4311	40.3988	77.9964	104.91	93.3355	45.437	63.0214	58.5697	38.6668	90.8788	32.2561	21.539	65.3718
BCO1	1.0389	0.6439	4.1476	11.7472	8.3317	2.2763	0	0	12.7587	2.1725	1.7171	0.5122	0	5.2995	29.2525	0	4.2816	4.0965	0.6902	2.1145	0	46.656	1.0874	1.2202	0	0	3.7231	1.1858	0	0.6011	0	0.9346	10.251	7.6355	3.7986	3.6853	5.8301	3.7425
BCO2	0.8425	1.0444	2.1024	4.5129	5.631	2.9999	4.8659	0	14.4866	3.3282	0	3.7415	1.1846	9.2171	9.6908	5.9497	6.9502	6.0956	2.2408	2.7395	1.5782	14.7833	2.2013	1.7291	15.1488	0	2.3103	4.9055	2.9989	0	0.2293	0.6855	2.4724	0.7892	0.4581	0	0	0.6933
BDKRB1	1.9396	3.6066	1.9359	2.3087	3.8889	0.5312	5.6009	0	3.5731	0.9014	0	0	0	0	0	0	0	0	0	0	0	0	2.0277	0.5688	0	29.1456	1.7701	2.2551	1.3798	1.0183	4.7664	0.5278	11.6844	16.2761	31.8831	3.4368	0	5.2961
BDKRB2	10.1038	1.1742	6.3029	3.3824	4.6424	1.9025	20.0585	13.6336	1.1633	1.6141	1.0438	8.0428	9.5489	5.9439	4.2965	11.7721	2.1009	0.4467	0	1.0982	2.5305	9.2182	33.1786	37.6267	4.79	0	13.358	8.1543	23.8291	58.6198	140.24	72.9169	41.3031	36.8733	51.364	0	28.5613	39.578
BDP1	0	0	0	0	0	0	0	0	0	0	0	85.6227	79.9983	163.591	131.205	68.5985	74.5861	60.6698	73.7216	80.534	89.356	86.3994	60.0949	65.5013	229.58	86.8622	77.2064	142.205	185.844	84.65	74.8073	80.6252	88.5673	21.7313	148.783	113.127	104.848	115.181
BEAN1	1.4361	0.7912	1.2741	0.9497	1.0664	0.7867	6.4509	1.1483	0.3919	0.5932	0.5275	1.7318	0.8972	1.1635	2.5689	0.8193	0.8225	3.5675	3.3943	0.9092	0.2993	3.7381	0.334	0.2811	0.5383	0	0.8757	2.0452	1.018	3.187	0.6979	0.7824	5.2985	0.3624	3.5763	0	2.6862	2.3648
BECN2	0.9735	1.2068	0	0	1.3013	0	0	0	2.3913	0	0	1.9176	0	0	0	0	0	0	0	0.7916	0	0	0	0	1.094	0	1.7797	0	0	0	0.5316	0.5298	0	0	0	3.4421	3.2135	2.6521
BEGAIN	11.9783	14.5575	14.5342	34.6652	29.824	20.07	5.4257	5.0707	0.8653	16.3723	6.9876	9.2113	7.546	16.6784	39.7235	5.0934	2.1656	19.0314	21.1015	18.8231	5.2574	8.2081	4.4	3.0173	10.5064	0	7.6911	12.7922	2.833	6.5399	15.3059	20.5796	20.3619	18.5251	18.6748	8.2352	11.2147	13.9938
BEND2	0	0	0	0.3191	0	0	0	0	1.3168	0	0	0	0.3762	0	0.3078	0	0	0.352	0	0	0	0	0	0	0	0	0	0.2578	0.1577	0	0.2867	0.857	1.224	2.8134	0.8165	0	0	0.5788
BEND5	26.4839	30.9177	60.0532	61.822	40.2114	28.4508	13.3647	7.4016	83.3666	43.3755	39.099	35.9516	38.2352	92.058	137.807	21.7404	99.204	47.247	34.7994	74.2232	37.0968	70.2025	26.3429	32.7272	95.7372	123.955	32.9362	67.7354	13.3202	38.6391	51.152	51.8161	94.4546	190.635	152.334	70.2451	29.8085	96.6487
BEND6	24.281	11.984	14.3615	12.5773	16.2276	25.3693	11.6857	11.3257	30.3724	29.986	29.728	8.1823	4.4109	9.1523	12.8875	6.6176	3.466	10.9067	10.728	6.3928	8.4176	10.5135	4.2269	5.6654	1.7663	0	2.8733	4.1835	23.4813	0.253	5.3952	4.1964	8.8413	2.352	5.1874	4.7677	25.2314	41.6479
BEST2	27.6059	58.3313	34.4419	31.365	48.6402	55.6752	21.7406	13.5455	20.8044	48.9836	55.9984	0	0.8803	37.4458	27.3671	4.8236	6.4564	9.0601	15.8204	20.917	1.1756	0	3.9354	0.736	14.8059	37.769	3.4408	19.7257	0	21.2886	4.2584	4.2437	36.3914	63.1267	18.3197	0	3.6152	0
BEST3	0.5859	0	0.7798	0	0.2611	0.6419	0	1.4056	1.1993	0.1815	0	0.577	1.096	4.5483	2.6899	0.2502	0.8038	3.589	0.2592	0.3175	0	1.5231	0.4082	0.229	1.0971	0	1.4277	1.1368	0.4173	0.8605	1.2308	1.2265	0	0	0	0.6916	0.6957	0.0957
BET1	55.5914	57.5726	57.2419	87.9462	107.227	63.4081	58.9277	30.3847	248.895	76.1955	86.0687	1.1657	2.7679	14.358	14.0392	0.5055	13.8039	14.5021	5.236	3.5289	1.4785	13.8495	4.537	2.5455	5.7564	17.7905	1.4406	1.8354	6.2767	1.6457	10.2709	4.6913	0.7814	0	0	2.5282	0	0.648
BFSP1	57.5886	50.2964	42.6741	30.6381	22.1597	77.4294	25.1961	18.8381	45.5433	135.841	60.5724	21.4836	28.1593	91.4524	56.5897	16.2117	20.652	17.182	29.5289	36.5398	20.4363	17.0166	15.0511	11.5154	15.1981	0	13.5581	42.6738	58.6581	13.968	15.9259	8.0748	41.9974	38.3917	67.3794	10.809	21.5935	46.732
BICD1	120.044	144.547	150.083	100.962	96.9429	158.855	100.502	79.491	73.9707	167.507	98.5184	86.0016	87.5824	105.577	131.457	42.8609	42.0355	90.5601	112.295	102.137	97.933	74.058	59.7673	46.0776	145.987	75.2573	75.797	110.514	136.518	54.6155	52.4297	44.6724	47.5078	16.6239	50.7827	93.4845	52.9512	65.7969
BIN1	311.63	195.455	258.806	275.682	233.768	323.834	122.843	233.256	112.785	247.122	229.915	367.776	279.233	401.94	503.251	296.416	209.293	260.365	226.122	376.858	270.739	299.528	375.355	316.49	297.374	462.263	174.621	363.173	510.044	465.974	397.167	398.206	327.286	468.807	265.235	136.228	147.474	269.662
BIRC2	205.666	224.65	224.316	305.111	262.553	289.644	268.539	246.68	385.098	255.565	265.05	219.077	183.011	275.262	296.359	159.495	171.912	292.021	258.856	253.034	202.172	312.734	150.817	168.187	285.914	193.026	256.275	209.439	328.314	258.58	309.582	350.228	275.945	168.733	237.995	188.627	193.914	278.019
BLK	0	0	0.4149	0	0	0	0	2.9918	0	0	0	0	0	0	0	0	0.4275	0	0	0	0	0	0	0	0	0	0.7625	0	0.2949	0	1.4716	0.5866	0.911	0	0.5064	0	0	0
BLM	236.48	202.79	214.407	271.86	283.942	300.307	164.354	186.303	328.985	214.163	177.224	222.903	202.607	327.327	311.886	224.567	207.953	192.694	179.685	281.734	321.154	116.079	197.623	211.63	278.363	160.403	228.431	187.234	298.36	169.305	197.718	180.368	283.966	166.856	283.916	110.434	243.184	330.552
BLMH	908.959	837.96	834.089	732.34	764.651	940.079	685.399	728.13	652.864	846.351	878.643	896.274	911.657	723.681	703.118	660.134	516.652	767.505	593.72	845.844	978.627	806.334	774.148	788.496	759.336	839.901	753.156	904.073	852.042	899.858	799.51	845.569	900.826	1101	1018.06	836.078	793.184	992.383
BLOC1S6	277.783	299.838	279.201	260.733	254.106	313.47	151.103	218.336	226.296	281.855	264.071	40.1736	25.6574	49.1417	69.4278	54.0701	99.8756	25.8516	16.8006	303.853	298.736	276.639	359.4	318.543	287.658	167.882	203.387	147.33	329.986	238.004	327.84	316.895	360.665	251.96	248.123	165.41	332.752	340.974
BLZF1	98.5605	99.2157	88.9548	101.506	124.734	153.733	90.8316	133.307	193.586	96.479	91.2733	89.5084	107.009	105.84	102.51	69.8729	119.144	88.7051	94.395	113.959	118.352	184.776	122.162	125.504	103.398	41.602	57.0303	77.7135	216.612	87.1118	56.114	66.0049	62.223	22.2925	62.7034	147.735	58.2471	95.0003
BMP1	60.0064	40.7163	69.9798	59.7707	56.1454	53.8025	156.86	418.201	3.8787	36.986	18.7923	60.5834	35.2681	56.3277	77.0653	224.6	10.8908	25.1817	57.4979	57.2812	30.3643	500.504	197.076	146.266	79.9043	34.841	133.613	136.329	431.018	62.4838	83.9497	89.4436	344.237	376.07	282.994	266.749	170.798	342.752
BMP10	0.4181	1.8138	0.4173	0	0.2794	0.229	0	1.5043	0.5134	0	0	0.8235	0.8799	0.3043	0.2399	0	0.2151	0	0	0	0	0	0	0	2.1137	0	0.7641	0	0	0	0	0	0	0	0	0	0	0.4303
BMP15	0	0	0	0	0	0	0	0	0	0	0	0	0	0	2.2898	0	0	0	1.3237	0	0	0	0	0	1.1208	0	0	0	0.7095	0	0	0.5441	0	0	0	3.5265	0	0
BMP3	1.2437	0	0.4138	1.4803	0.8312	0.5677	51.475	1.4917	1.2728	0.4816	2.7408	1.2273	0.8743	18.4423	6.6753	0.7984	0.6412	1.0906	1.6538	2.3639	0.3891	0	1.0854	1.0962	0	0	0.7587	1.2082	1.1762	1.299	2.1394	1.4588	26.8442	6.481	3.2601	0	2.0422	0.1873
BMP4	84.1142	57.1603	88.5065	28.9501	34.5422	69.9456	79.0125	94.8109	65.3423	104.789	65.3265	152.32	154.193	79.984	74.1668	45.6326	208.369	97.5107	101.953	49.1499	75.186	83.2086	25.4884	39.3267	641.375	547.303	106.183	213.498	159.007	207.001	211.174	98.7586	123.784	176.759	219.315	44.6996	50.0361	198.908
BMPR1A	56.6065	65.3553	58.3587	38.7372	36.9308	47.1841	48.5338	41.0794	41.2836	54.4547	58.4434	5.1081	3.0209	2.7066	3.9316	8.1506	6.0423	5.3957	5.7794	4.8178	2.3855	3.0558	5.5286	7.2664	6.9442	1.4762	3.4069	2.627	55.6691	24.5593	23.6923	18.4693	18.9831	4.9002	32.3091	27.8131	73.5807	124.998
BMS1	442.961	395.996	425.599	344.424	364.016	359.994	266.576	264.599	494.557	379.309	325.691	362.923	354.671	359.341	309.981	292.952	297.866	308.215	332.003	1012.95	1189.53	503.038	1019.06	1067.86	357.065	337.897	170.421	354.938	211.384	259.929	260.121	268.576	170.108	216.796	146.441	76.8234	138.033	183.802
BNC1	12.5544	16.0994	14.475	6.6986	3.1826	46.3598	2.5002	10.9041	1.8608	1.0059	0	3.4085	1.821	0	0.4966	0.8315	0.4452	0	0.5741	0.176	0.4055	2.5323	0	0.1269	2.1869	0	6.7198	0.2518	3.3783	0	0.2354	0.7038	2.3698	0	3.4248	3.067	1.4672	0.1009
BNIP2	194.37	206.913	211.475	237.037	268.314	246.069	165.45	194.714	314.698	232.245	180.855	211.554	218.007	236.334	213.146	161.772	183.079	157.884	170.464	218.704	198.9	145.767	169.788	184.81	201.783	104.627	161.947	96.6821	292.381	122.274	103.433	120.638	234.854	50.4118	280.216	258.752	192.215	289.186
BNIPL	16.9358	18.7121	26.4579	57.8452	47.735	31.8641	4.2525	7.9486	38.4334	46.0248	40.1628	2.4922	9.2317	21.3652	32.5329	6.4849	14.0619	13.9524	18.8066	5.6787	10.9044	9.0797	5.6785	5.6892	80.7943	33.2934	20.2204	139.535	7.0798	78.7571	44.9307	35.4042	77.4348	83.6138	144.435	5.0445	22.8648	36.843
BOD1	1152.92	1235.43	1102.06	1038.15	1011.21	889.768	660.787	589.433	847.72	1292.69	1430.24	1094.23	1048.68	735.748	764.19	1038.49	806.525	1306.57	1420.34	1020.52	1124.36	541.013	976.28	981.087	723.739	1014.48	744.716	1011.89	593.004	887.62	830.05	905.953	1020.23	1812.11	1023.47	1084.82	833.601	684.775
BPIFA1	0	0	0	0	0	0	0	16.893	2.8829	0.5454	0	0	0	0	0	0	3.6234	0	0	0.9544	0	0	1.227	0	0	0	0	0	0	0	0	0	0	0	0	0	0	0
BPIFA2	0	0	0	0	0	0	0	0	3.9698	0	0	0	0	0	2.4736	0	0	0	0	0	0	0	1.1264	0	0	0	0	0	0	0	0	0	0	0	0	0	0	0
BPIFA3	0	0	0	0	0	0	0	0	2.5423	0	0	0	0	0	0	0	0	0	1.5058	0	0	0	0	0	0	0	1.8906	0	0	0	0	0	0	0	0	0	0	0
BPIFB2	0	0.8748	0	0	0	0	0	0	0.8666	0.3279	0	0.7016	0	0	0	0	0.7331	0	0	0	0	0	0.925	0.519	0	0	1.29	0	0	0	0	0	0.7711	0	0	0	0	0
BPIFB3	0	0.8551	0.6885	2.4633	0	0.3779	0	0	1.6944	3.5264	0	1.3588	0	1.0042	2.3756	0.8839	2.1297	0.9056	0	0	0	0	0.7212	1.2139	0	0	1.259	1.6039	0	0	0	0	45.2298	50.5347	191.07	0	116.128	113.069
BPIFB4	0	0	0	1.9229	2.8792	0	0	0	0.6614	4.2543	5.3404	0	0	0	0.6181	0	0	0.7069	0	0	0	0	0	0	0	0	0	0	0	0	0	0.6109	0.5857	0	0	1.8951	0	0
BPIFB6	0	0	0	0	1.1465	0	0	0	5.267	0	0	0	0	0	0.9846	0	1.7653	0	0	0	0	0	0	0	0	0	0	0.9988	0	0	0	0	0	0	0	0	0	0
BPNT1	140.278	148.148	149.789	152.977	153.458	192.958	126.725	126.894	153.992	124.917	136.006	151.368	160.642	215.743	225.481	146.196	152.11	166.252	164.949	194.572	158.972	208.926	144.287	129.114	208.88	217.446	144.2	140.508	265.523	79.073	57.6018	54.7817	280.06	241.912	199.577	147.607	155.856	200.853
BPTF	288.785	289.497	376.433	339.355	334.244	326.623	314.762	318.178	264.448	318.342	273.549	320.538	295.043	356.554	345.874	281.733	221.402	303.645	331.637	307.963	385.987	250.758	241.721	241.708	370.47	327.691	329.784	439.908	292.967	283.72	274.881	242.516	406.925	157.55	551.795	123.123	459.289	418.04
BRAP	221.772	225.552	220.435	239.906	216.592	307.057	157.445	198.397	330.299	224.346	147.838	222.492	216.77	291.302	286.048	173.765	222.441	196.614	222.148	249.708	221.669	244.219	199.005	169.973	339.138	138.332	229.64	234.401	221.066	203.816	152.933	163.696	248.017	225.297	266.899	271.21	201.936	280.919
BRD2	0	0	3.5643	0.2657	0	3.9123	0	12.8498	0	0.2074	0.7378	943.847	904.943	814.851	807.033	779.704	226.136	727.22	750.898	818.544	919.409	1135.26	764.212	777.165	811.411	934.129	962.427	1014.74	904.41	676.03	845.33	677.72	626.339	598.282	662.604	237.956	564.063	618.123
BRD7	148.94	141.881	167.629	197.157	190.007	150.229	170.935	168.057	202.76	209.287	195.235	106.449	89.3207	99.1816	102.186	90.4892	118.391	114.906	84.9222	71.7346	64.5058	63.2661	62.1186	72.8116	86.9437	55.0895	60.8329	101.524	172.321	108.185	91.8802	97.4163	121.209	118.527	107.96	99.8163	95.9891	110.58
BRD9	203.306	144.204	152.19	203.859	180.608	243.219	143.667	124.93	141.987	204.015	146.127	145.816	63.2273	140.561	155.175	255.702	1106.27	447.89	350.27	193.675	72.3696	25.1081	323.026	324.719	203.407	91.5366	134.315	170.83	246.746	210.617	186.891	208.214	340.995	339.595	331.966	389.993	163.688	382.424
BRDT	1.2458	0.7722	1.8652	0.3707	0.4163	1.0236	7.195	13.4485	3.0601	1.5922	0	1.3946	4.4706	2.0614	1.2191	0.4536	1.4572	0	0.9397	0.2879	0	0	1.4804	2.4918	0.3982	0	1.2954	0.4126	0	0	0	0	0.4509	0	0	1.4588	0	0.2053
BRF2	114.863	95.7435	77.8799	57.5162	56.6481	98.5002	60.6177	66.9846	58.6157	75.2834	58.9195	113.621	113.759	80.219	65.5317	47.2436	43.6534	54.908	45.7748	98.1626	77.2549	100.511	33.1569	39.8805	84.6636	29.9171	63.231	92.8231	41.1583	32.584	37.432	41.6854	65.8813	101.362	74.2001	58.7068	31.9757	86.0821
BRI3	94.9024	118.928	114.228	62.5597	61.3478	53.1201	83.7946	94.8272	73.277	108.435	111.099	73.7225	64.1386	47.3219	48.6102	70.2218	82.9273	77.6668	85.7894	97.2956	68.7502	79.5619	78.1481	72.2256	0	0	0	0	42.9057	48.3785	49.7452	51.169	60.7115	152.583	44.3735	46.6668	83.9382	40.2197
BRI3BP	128.198	119.076	117.748	167.807	159.396	191.663	71.7175	97.2526	53.6027	78.0776	83.3082	290.663	294.804	278.961	258.385	231.024	135.483	100.341	132.258	248.779	251.098	73.9602	179.936	178.491	266.239	73.7147	101.147	104.354	255.946	43.0989	75.053	57.3537	368.602	240.317	181.305	86.76	203.96	269.42
BRINP1	348.951	286.078	303.015	311.629	302.618	323.66	234.388	186.124	132.427	105.213	94.7022	591.775	638.044	564.818	551.602	618.284	312.642	126.168	172.348	384.934	360.899	58.8623	251.599	240.862	475.742	359.288	303.312	221.005	78.9313	329.501	290.161	217.123	232.184	200.704	158.06	29.5432	121.512	139.286
BRIP1	98.0208	95.5148	97.3482	119.429	104.783	153.532	107.727	63.1711	78.9072	128.782	94.3064	123.157	106.543	181.148	151.937	68.0912	53.6812	90.7215	85.4054	120.275	123.15	68.013	55.3259	50.5673	94.6045	21.9709	84.066	55.9573	105.763	116.311	157.483	139.718	88.0334	9.0061	147.234	49.0222	117.57	142.402
BRMS1L	154.597	177.734	136.053	148.892	151.649	212.165	69.6029	71.7784	234.269	135.385	87.9229	152.666	149.863	165.155	173.643	86.799	211.693	128.754	146.709	190.592	141.72	123.192	109.919	97.748	210.341	105.25	90.9957	110.657	274.704	135.36	114.003	144.499	171.556	112.98	129.648	180.655	84.327	243.588
BROX	148.453	152.517	166.524	175.09	164.093	201.444	163.974	144.003	178.002	181.081	124.249	200.635	172.645	231.744	228.581	126.196	157.994	179.945	139.3	161.346	162.656	210.308	109.637	125.24	294.371	158.507	227.093	138.995	222.81	152.046	106.613	125.323	197.725	87.7437	140.625	127.184	188.491	228.924
BRS3	0	0	0	0	0	0	2.6277	0	0	0.4229	0	0.4491	0	0	0	0	0.4692	0.5986	0	0.371	0	0	0.477	0	2.0496	0	2.5007	0	0	0	0	0	0	0	0.5457	0	0	0
BRWD1	69.9598	85.3579	127.322	184.495	201.058	134.54	128.313	105.202	154.028	105.731	91.8544	72.6817	76.2273	178.055	153.589	62.1676	67.9963	87.7827	99.8686	74.2678	82.5862	88.6725	60.9761	60.4533	132.644	85.813	71.7667	66.6256	165.056	82.6002	77.8957	69.7206	136.265	57.0586	170.261	62.9514	132.667	116.144
BSDC1	283.952	252.996	247.268	298.873	297.16	352.855	220.222	196.753	108.094	219.113	175.998	138.248	138.238	140.334	140.079	103.943	51.5385	84.8854	91.1188	250.871	268.778	280.221	176.088	187.163	268.826	172.295	215.387	243.57	231.729	184.352	198.585	175.781	268.794	271.55	389.632	145.802	311.061	410.471
BSND	4.1363	4.4866	3.6124	2.7694	2.2461	6.2309	5.2256	0.9302	1.7462	1.8622	2.1365	5.2088	5.249	7.699	5.1825	0.6612	0.3982	1.1854	0.6848	2.4125	2.417	0.5031	4.3154	3.4048	0.7249	0	0.2358	0.6009	0.2752	1.8718	0.3744	0.2239	2.8434	2.723	0.3161	0	0	0.9999
BST1	22.4725	16.4946	19.1835	11.6145	8.3	35.7955	5.1231	12.7677	24.6939	16.0774	8.7972	83.7354	75.2373	100.911	107.118	31.886	28.6565	70.7807	47.9654	40.2287	33.8597	16.1767	16.4143	10.9471	45.7902	17.7752	23.2105	21.3176	27.0771	39.9519	123.838	127.553	57.0765	50.1058	34.3695	300.094	71.8356	243.572
BSX	0	0	1.334	0	0	0	0	0	0	0	0	0	1.8754	1.9456	1.5342	3.4252	0	1.7546	5.3214	1.0868	0	0	2.7945	0	0	0	2.4511	1.5613	3.8154	1.4079	3.661	0	2.9304	0	13.0308	4.7407	35.4063	7.9142
BTBD1	456.308	436.063	448.207	437.775	402.877	545.254	418.65	444.8	337.836	400.885	430.075	317.589	314.648	350.264	350.056	282.946	155.54	391.845	385.015	407.104	428.084	470.027	339.791	315.065	391.793	367.813	352.534	252.129	565.748	186.651	222.619	188.615	376.139	298.974	260.993	398.865	443.439	460.093
BTBD16	0.8006	0	0	0	1.0701	0.6578	0	0	5.4077	1.3022	0	0.3947	0	1.1669	0.4601	0.5136	3.712	1.5785	0.5319	0.3256	0	1.5618	0	0	0.4491	0	1.4612	0	0.5674	5.4779	4.383	1.7472	7.448	20.9787	5.8446	14.1755	0	6.9312
BTBD7	0	0	0	0	0	0	0	0	0	0	0	37.7024	32.4143	58.2702	58.6503	24.5761	13.8241	28.5428	25.8149	39.9406	37.1774	35.5906	21.9607	23.1396	74.1705	23.7195	31.0604	48.836	104.731	26.3114	23.7957	20.3951	54.9475	24.1066	62.9627	18.9947	59.3746	59.6929
BTC	2.775	0.7644	1.8465	4.7711	2.0607	3.7157	3.5614	4.4379	3.0294	1.4329	1.0193	2.1288	2.1664	3.596	3.5445	0.7913	2.2243	7.2967	2.4588	4.2591	0.5773	2.4035	2.2547	0.5422	1.7329	4.6415	0	1.7956	5.481	0	0.3358	0.5019	6.7154	0.8039	5.1325	4.074	1.267	1.9171
BTF3	2097.25	2374.28	2073.54	2052.6	2213.82	1055.11	3175.09	2988.71	6682.72	3460.63	4778.82	682.393	836.359	559.369	562.648	1339.49	2162.41	1404.12	1128.36	1615.2	1893.53	1929.53	3406.69	3502.4	989.426	2345.08	1792.08	1430.44	1345.8	2232.43	2234.3	2373.51	905.944	1371.06	488.862	652.571	379.514	342.069
BTG1	176.078	183.47	206.758	157.997	151.56	184.689	170.007	198.116	156.662	236.109	257.693	181.22	186.846	144.502	157.718	127.583	213.646	241.161	239.381	171.325	134.827	457.143	130.791	135.893	214.752	410.214	286.787	192.555	190.621	159.857	175.239	184.062	234.072	357.642	354.738	129.461	269.792	204.802
BTG4	0.2116	0.5245	0.2112	0	0.2828	1.2747	3.6653	0	1.2991	0.8848	0.6993	0	0.2968	0	0	0	0.8707	0.833	0.2807	0.5165	0	0	0	0	1.1877	0	0.3864	0.9846	0.116	1.3283	1.612	1.8359	4.8074	4.1435	5.8787	1.5554	1.4514	4.0926
BTN1A1	6.4264	2.6554	3.8485	4.5895	4.5812	4.6936	2.4743	9.2495	5.2616	0.5973	0	4.8609	3.1479	9.1442	10.8159	1.1499	6.0025	1.7671	0	2.1891	4.2035	0	2.3453	1.0527	6.5524	13.5004	15.5788	22.9807	0.6393	0	1.6031	1.5976	25.2676	13.6971	22.2598	0	22.5727	88.2323
BTRC	153.674	128.142	200.656	177.976	167.977	217.025	129.781	151.768	133.109	149.499	105.714	172.187	145.104	215.235	237.81	96.6118	109.088	112.148	103.277	198.667	212.206	215.138	111.35	101.014	200.859	90.8782	164.636	255.146	188.503	111.194	153.445	139.256	195.98	132.462	222.128	105.374	149.211	207.93
BUB1	940.894	1165.54	1168.26	1067.4	1060.31	581.908	1161.12	849.979	1724.34	1172.85	1415.87	1113.74	1112.07	1077.23	1093.03	818.339	1182.92	1132.56	1104.01	1014.35	1318.26	971.254	614.764	818.765	696.831	1515.98	1627.95	1068	621.027	920.237	801.297	735.524	1035.06	749.951	1026.94	485.633	903.529	709.822
BUB1B	795.788	921.19	990.068	1201.99	1309.19	932.663	809.201	639.024	1057.36	801.46	838.187	905.44	981.114	1031.13	901.068	722.906	666.737	832.827	989.802	856.013	1151.99	746.673	757.46	702.628	755.395	1366.84	822.728	952.994	704.504	797.628	679.426	606.391	758.61	473.285	937.908	318.134	682.969	767.604
BUD13	343.876	362.724	316.598	339.849	305.314	375.132	255.167	251.971	265.68	291.914	263.175	444.581	443.322	466.6	419.609	325.796	333.281	286.181	156.549	426.379	364.725	268.252	304.591	345.458	399.807	269.917	250.853	424.003	253.121	283.755	278.142	301.775	346.281	378.253	365.229	316.541	273.521	403.462
BYSL	706.56	660.76	574.803	501.967	507.328	708.928	319.417	502.508	552.742	556.145	427.368	716.969	688.744	586.728	542.814	520.886	968.985	407.507	446.829	702.707	680.076	323.586	466.899	526.353	623.848	384.969	410.743	628.736	745.591	367.841	339.598	368.511	575.62	732.957	694.429	384.974	578.291	631.353
BZW1	276.128	277.031	241.317	212.223	224.347	158.823	221.038	292.902	489.764	255.084	279.579	571.107	650.932	303.387	300.468	737.227	511.174	551.17	599.62	481.791	632.6	562.206	668.973	672.951	352.02	375.716	769.487	220.43	1438.78	1855.5	1903.83	2242.6	1471.4	1200.36	1441.87	4258.25	494.435	201.418
C1D	104.466	115.409	103.728	112.747	101.29	101.994	81.276	81.8015	216.046	151.177	234.397	98.0375	95.1164	101.346	95.338	108.771	160.884	179.584	210.726	131.163	127.076	123.924	154.578	170.948	142.883	73.5983	153.095	94.6722	163.868	167.942	155.203	195.512	103.172	65.4426	61.0716	121.388	85.45	118.099
C1GALT1	137.222	170.721	165.365	208.362	214.69	180.599	240.047	109.858	118.294	147.897	133.836	7.5621	7.6956	41.1165	45.9577	13.8795	11.4289	16.9199	14.0115	12.0359	9.5015	4.2765	18.1964	18.8913	48.0701	41.136	12.7416	24.9853	11.0946	62.0569	51.5569	42.4907	9.1348	1.4341	7.9909	7.7524	5.3709	5.2946
C1QTNF2	18.3839	16.1923	29.455	13.2443	17.4596	21.7303	0	38.2974	14.8538	11.6909	7.9962	16.8245	19.1761	43.3411	50.9845	5.6287	24.6115	12.8151	6.4776	16.1723	6.3624	7.5682	1.0142	2.8453	3.8041	0	7.9564	9.01	43.0011	4.6	7.7088	9.5366	14.871	10.1726	8.8564	53.271	17.6537	29.1399
C1QTNF4	60.9327	80.5695	115.958	97.6692	80.3599	52.0683	65.6883	46.7738	38.9132	128.747	96.6841	20.8035	11.3996	15.3746	48.4942	7.2871	56.8513	93.8561	70.0838	29.1992	12.2332	3.1832	6.8255	8.6164	5.4532	0	31.0487	21.6613	7.4941	19.7422	70.792	61.9317	193.621	715.217	176.219	44.7479	82.9248	106.884
C1QTNF6	30.1667	21.0109	23.4357	45.7162	36.9968	21.9757	49.3923	19.0238	10.3125	16.4038	20.0472	22.0337	24.4158	29.8535	37.6297	11.5464	1.1192	20.5998	9.8971	32.7203	14.5553	206.641	49.701	36.7249	22.1374	16.3411	24.1026	39.3761	13.3356	5.4778	17.1798	27.6168	8.797	6.1565	8.8392	32.8419	5.1119	8.227
C2	0	0	0	0	0	0	0	0	0	0	0	1.0463	1.4906	10.3097	6.5037	1.815	5.1017	10.2272	4.2296	4.0369	1.9933	13.8314	1.8536	1.04	20.732	10.2834	56.8344	42.966	2.0244	1.3328	2.0795	2.3026	3.7963	8.5933	29.1587	6.6999	17.7309	4.7344
C2CD4D	13.345	18.7987	32.6939	6.4981	3.2432	8.3068	0	4.3654	21.6042	13.813	6.0156	14.3378	11.9159	15.8943	7.6593	9.3271	18.1024	11.9448	13.6855	39.4597	12.5023	18.9277	22.1951	14.9435	12.9514	18.258	12.1977	9.1825	6.901	1.4222	0.7397	2.2114	0	2.5295	0	0	0	0
C5	5.2969	5.5156	10.7851	5.5482	2.832	4.1781	8.5654	35.0696	8.0665	5.2185	5.6031	45.5046	20.8173	39.1831	96.8289	5.16	8.288	36.7273	11.2512	23.0938	10.3252	51.2538	11.3002	18.2745	3.5714	3.1886	16.6547	17.2702	34.3247	0.4446	5.0875	9.2181	4.1536	1.3259	13.3394	10.4526	2.091	7.2866
C8A	0	0	0	0	0	0	0	0	0.5556	0	0	0	0	0	0	0	0.2329	0	0	0	0	0	0	0	0	0	0	0	0.3211	0	0	0	0	0	0	0	0	0.1025
C8B	0	0	0	0	0	0	0	0	2.5923	0	0	0	0	0	0	0	0.5439	0	0	0	0	0	0.5526	0	0	0	0	0	2.9969	0	0.5766	0	0	1.1026	0	0	1.7389	3.8271
C8G	4.1641	8.6032	8.3124	4.9564	11.1318	12.9254	0	19.9779	8.5234	9.0306	4.5884	0	7.7904	6.0616	12.7463	5.3356	5.7135	7.2887	31.3156	16.9299	7.8022	0	7.2554	10.5839	15.947	0	0	6.009	0.9874	48.0953	16.6756	11.3306	4.5453	26.1178	10.106	0	0	2.5181
C9	2.2775	0	0	0	0	0.7485	0	0	1.1188	0.2117	0	0.4486	0	0	0	0	0	0	0	0	0	1.7766	0	0.2672	0.5143	0	0	0	0	0.4771	0	0	2.478	0	0.551	0	0	0.2059
CA10	6.4144	5.1685	13.4447	2.2905	3.0008	11.4193	0	0	5.9083	6.2599	1.0602	2.8486	1.8037	10.7599	4.7957	2.4708	3.9686	3.3751	11.0892	1.8288	4.214	11.2785	4.3665	1.6961	71.8303	38.6728	6.4591	3.7403	0.4561	3.754	1.7749	4.9525	8.4912	8.8094	44.4446	2.2895	7.4827	2.7937
CA3	45.4539	47.2579	66.5882	100.352	76.4351	66.6632	203.232	15.828	39.6165	6.1326	4.847	139.351	160.475	431.153	427.504	43.2121	98.0765	49.0841	75.8908	259.32	125.003	777.783	30.6572	50.3118	224.216	121.437	41.5702	56.3762	138.809	19.7906	9.0818	7.8438	88.2986	88.4405	81.0502	94.3577	80.6538	330.808
CA5B	15.317	37.9747	37.2068	41.5149	45.387	26.9901	29.8417	37.1858	18.3579	33.7897	25.0116	14.6562	11.287	22.834	19.1598	7.2151	6.2084	4.488	7.7398	13.7295	7.5325	16.4641	8.6156	7.1919	41.5748	24.2083	19.8486	12.8774	18.5166	143.654	290.545	239.908	235.642	28.8087	518.348	48.6657	296.232	232.501
CA6	2.3137	1.912	2.3093	0	1.0309	0	0	0	13.2602	0.3584	0	1.5182	2.1629	0	0	0	0	0	0	1.2535	1.4442	3.0062	0	0.4521	1.7322	0	1.409	0	0	0.8088	0	1.2576	15.4278	9.3315	3.6107	5.2544	7.3537	6.4064
CA8	12.0147	16.4452	16.1558	12.6125	21.3012	23.126	11.0828	0	27.7693	10.2752	13.7906	34.0655	40.3472	33.608	51.6634	18.7963	26.8459	20.3515	44.1347	22.135	17.3668	2.9312	13.7926	6.3671	27.4619	23.7683	13.6757	31.0701	14.2442	15.901	7.3558	5.6822	12.4041	8.324	6.9451	5.566	8.1788	5.4376
CA9	17.4921	25.4548	22.7725	28.9675	20.3312	14.1642	4.3922	5.4732	30.8228	21.206	20.1126	32.5806	45.3386	104.153	83.0121	54.2185	169.423	92.917	42.8826	52.0322	32.4426	140.941	27.5453	14.5715	76.9634	34.3577	37.5602	77.093	16.6116	44.5222	86.4082	51.779	474.967	1196.44	460.45	127.458	305.726	240.173
CAAP1	325.115	323.67	327.861	283.214	316.354	384.319	282.129	178.811	332.563	304.133	265.898	306.94	341.495	330.503	317.356	245.296	187.084	273.308	315.213	348.115	313.954	248.347	242.172	264.13	418.703	372.568	418.035	239.41	189.353	192.39	174.055	193.398	248.149	126.919	174.257	161.17	158.746	290.704
CABLES1	156.857	160.43	143.094	160.031	122.864	219.563	89.7963	72.4028	52.5127	166.935	100.53	99.3262	88.2404	132.571	161.486	85.6548	26.6052	49.5345	42.3484	103.41	94.7027	19.0779	94.4769	78.1452	232.94	21.0787	57.1819	154.395	121.897	13.713	7.3058	12.4811	75.5104	79.2817	82.2709	73.0516	50.5872	73.2765
CABYR	134.378	126.719	124.543	142.238	153.957	272.088	130.268	120.882	254.034	103.486	107.88	96.0988	78.9153	120.34	150.897	95.5084	147.829	120.09	44.0648	91.4651	72.3696	66.0741	53.1294	53.2587	396.994	246.335	164.57	221.571	50.6893	372.85	103.145	74.0084	126.445	73.8877	149.304	55.4738	39.0373	92.1329
CACFD1	182.274	161.489	174.973	203.237	167.321	113.5	72.7587	55.942	41.8084	167.919	177.219	172.188	148.096	153.251	169.554	89.4724	69.0923	136.09	108.352	177.166	145.119	84.668	84.6103	96.3583	117.546	48.8133	76.092	126.525	89.5043	135.628	147.448	147.229	155.273	282.618	98.6847	58.5965	57.3448	205.21
CACNA1E	3.6421	1.5628	4.0547	7.0863	7.1151	8.2487	2.8315	29.739	1.9784	2.604	1.1577	1.808	1.288	4.9337	12.5629	0.2714	0.7993	2.2247	1.593	2.1896	1.4605	0.8292	0.7408	1.0391	2.3863	0	1.1646	4.6981	0.8038	0.488	2.284	3.1866	3.1701	3.11	9.541	1.7512	1.9048	3.6027
CACNA1S	1.0465	0.2595	0.8356	3.4879	0.5595	0.1147	2.4176	0	2.5706	2.4318	0	1.0866	1.5481	1.2848	2.0263	0.5655	0.9083	1.1587	1.4642	3.2297	1.2403	0.8606	1.1534	2.7179	0.4959	0	2.4202	1.7986	0.6273	2.4926	3.889	3.8756	0.466	1.3387	0.777	0.7538	0	2.0108
CACNA2D1	98.9528	123.15	170.298	112.498	78.1727	154.816	73.8849	62.005	39.6004	141.961	98.3913	82.952	72.4464	121.85	115.091	69.6665	29.7862	59.3936	81.8457	85.2839	82.6155	45.284	55.2321	42.7721	112.139	53.1446	27.256	55.1311	90.9804	42.9484	183.127	181.246	27.3467	7.1949	34.7441	23.3358	53.4325	92.0533
CACNA2D3	27.6385	23.1162	26.2566	51.9224	68.5449	51.8027	15.385	28.7568	123.506	44.2583	22.0155	36.4053	35.9895	82.3619	63.6471	18.8494	77.2431	56.4495	65.0763	20.8564	17.6687	25.0106	34.3065	19.9118	142.419	68.1197	26.2021	80.3777	6.7082	9.5447	37.3956	23.0857	13.9933	19.7075	8.6932	13.3165	21.3938	19.3734
CACNG1	0.9691	3.6038	1.9344	0	7.7718	0.5308	5.5966	0	1.1901	0.4503	0	0	0	0	0	0	0.9972	0	0	0	0	0	0	0	0	0	1.7715	0	0	1.0144	0.5276	0.5258	0	0	0	3.421	0	0
CACNG2	0	0.2615	1.2633	0.5022	0.8459	0	0	0	1.8135	0.5882	0.6973	1.2509	0.297	0	0.486	0.5425	1.0892	0.5558	0.281	0.3445	0	2.4784	0	0.2485	0.7151	0	0.7755	1.235	0.9068	0	0.318	0.3169	0.9222	2.208	1.0253	1.492	9.5739	1.0535
CACNG4	141.56	83.3756	116.337	75.8647	81.4289	219.317	46.7749	68.4229	7.352	92.133	54.711	92.2765	57.3317	71.785	126.15	23.921	11.2367	49.0153	69.6524	64.4442	46.1991	412.161	11.0471	14.4623	77.1423	21.1924	48.9097	63.5395	95.9688	99.8575	80.6034	89.4591	18.7612	10.2669	23.4105	415.007	23.9998	34.3718
CACUL1	148.067	143.437	145.618	205.364	203.569	193.09	184.892	159.63	144.914	179.012	144.383	167.817	170.711	226.282	215.247	112.167	90.7869	165.41	147.074	178.076	175.766	191.4	107.731	104.02	155.754	103.179	133.476	94.3363	160.672	123.471	114.049	121.934	168.706	112.218	127.098	47.2914	153.471	208.066
CADM1	102.768	100.07	124.433	188.329	150.125	91.5917	105.405	210.152	65.8647	74.6389	51.9789	95.0305	86.769	103.552	154.418	40.9724	55.0838	117.795	67.3001	55.0026	41.1052	258.346	94.5311	70.6073	81.2582	42.2621	72.6389	60.658	242.846	107.806	179.508	184.067	276.611	231.515	314.165	532.221	350.777	292.162
CADM2	23.6871	30.7261	39.3039	60.4331	48.0933	23.596	19.048	7.9119	19.5166	30.5156	14.5372	22.3636	19.3697	53.0047	69.2399	9.4851	40.5584	31.3856	51.3769	34.5343	16.477	8.1851	10.1335	7.737	6.5709	1.5172	4.4231	19.018	15.7791	18.7537	19.2889	27.802	19.2286	22.0549	32.4372	27.4903	14.9004	23.943
CADPS	52.1511	44.5117	71.1664	40.7043	52.5665	129.721	24.6873	55.3732	29.6091	91.2217	39.001	16.5277	9.8514	12.2146	16.1184	6.5826	9.8683	8.9921	10.6813	9.0583	7.7068	62.8352	6.0917	5.1267	26.534	23.1754	20.9566	27.0967	6.9446	12.2064	15.4053	15.2679	24.6306	12.5089	55.3856	11.471	15.8091	26.6624
CADPS2	184.787	213.196	231.93	141.213	129.202	236.688	54.2221	142.81	96.4371	127.027	85.3496	269.702	298.76	343.559	251.526	210.373	220.87	128.253	224.983	375.476	358.096	40.8571	98.3346	128.024	182.173	96.3061	28.8553	133.88	111.34	90.9026	69.2706	69.0321	42.5455	27.3125	82.6406	12.1018	84.0061	210.797
CAGE1	2.557	1.8113	0.3646	1.7392	0	1.6008	8.4386	0	4.4862	2.3766	1.2075	2.5161	1.0242	2.1252	1.6758	0	4.1314	2.3956	0.9687	1.4839	0.6839	4.2706	0.7631	0.4281	2.4608	5.4927	3.336	3.3999	8.5212	1.9067	2.38	3.1624	2.7797	2.2818	1.7658	2.5697	1.1992	3.299
CALCOCO1	65.437	60.7817	75.683	99.1499	91.3648	86.6657	88.4258	60.3408	26.6391	70.6461	50.0115	38.9662	37.6074	105.9	122.017	31.306	21.0143	57.6849	45.7332	62.4931	37.8771	198.183	49.1207	44.3308	85.0415	90.5645	73.3379	123.583	91.6305	356.808	303.678	313.075	102.33	75.561	164.072	110.797	83.8605	160.498
CALD1	1067.46	783.988	855.103	637.17	872.823	1217.58	1442.73	1555.59	646.06	538.796	552.528	770.495	726.926	1148.46	747.533	1110.37	513.919	1088.59	912.3	762.991	785.784	1009.43	1026.9	1164.28	1067.7	1419.02	1049.49	591.629	1381.31	953.662	575.943	784.375	799.888	462.246	789.911	2051.13	2430.68	829.467
CALHM1	7.0706	3.8955	4.7048	13.5591	11.0261	7.3158	0	0	0.9648	2.7382	0	4.2555	7.7164	17.1544	28.8577	5.0333	4.0423	1.0313	2.0853	15.3318	6.6241	9.1928	2.4639	2.0736	0	0	2.165	0.9194	0	0.8203	0.6399	0.4252	4.4704	1.4271	1.6566	0	0	1.2353
CALML3	0	0	0.6954	0	0	0.3816	0	0	0	0.6475	0	0	0	0	0	0	0	0	0	0.5675	0	0	0	0	18.0366	42.0096	98.2294	1.6252	1.4984	0	0	0.3804	0	0	0	7.4474	0	0
CALR	3965.67	3552.65	3546.77	2717.59	2760.81	2266.07	6612.08	9720.01	1052.32	3919.05	4491.17	4389.2	4502.64	2508.43	2258.18	7261.46	3455.26	4882.37	4645.48	3844.76	4782.87	6878.28	6222.52	6723.58	2083.82	5599.51	7695.55	2614.23	4402.91	7092.32	7004.55	6220.16	3838.69	6853.54	3936.62	5364.99	8196.21	2295.03
CALU	773.46	884.358	790.932	687.096	753.814	746.633	1142.15	1161.39	1152.19	799.703	778.557	820.428	889.995	782.375	688.937	970.219	985.133	966.224	902.915	835.707	882.26	1608.04	862.006	890.965	715.527	1451.56	1304.11	789.842	897.723	767.665	669.989	644.245	708.604	652.221	781.574	1276.65	1007.49	627.208
CAMK1D	33.9398	30.9615	62.1217	67.9687	67.8466	43.9679	31.9899	27.5414	25.1084	28.9241	24.3033	23.4417	15.5667	91.6133	148.419	18.7387	6.85	28.7312	23.5576	36.8833	14.8636	34.511	53.1608	27.2615	85.4242	67.2966	37.3421	80.4716	66.1135	7.4405	4.4807	5.683	20.9684	16.1909	15.2555	41.559	18.3357	17.8974
CAMK1G	8.6452	11.3122	25.4069	53.7373	29.5309	5.7879	8.3213	3.4564	11.2072	14.0616	11.1138	8.9873	3.3696	32.1609	72.7732	2.4617	14.3331	23.3288	8.2863	9.7635	4.4996	24.3531	1.0042	0	2.6986	7.2282	5.2679	38.0303	0.6833	5.5251	9.2591	12.0909	14.6509	19.0418	11.6338	5.079	2.2271	3.0634
CAMK2D	99.6332	134.923	113.414	84.6138	69.6645	98.2571	201.02	169.645	33.2482	72.7476	42.0067	147.204	92.5782	142.995	231.863	61.6357	59.5519	168.393	188.579	168.668	118.378	435.42	127.811	109.205	57.0142	53.1417	82.2165	80.9368	203.997	43.3446	17.4524	22.4651	44.5019	21.5985	41.6374	155.064	76.8659	155.979
CAMK2N1	68.3473	53.7938	116.945	150.437	81.9309	80.5227	65.7871	78.0737	44.6344	76.6333	80.6913	77.9993	38.3196	116.879	166.774	40.5924	24.169	191.448	78.2866	62.4069	32.6361	237.78	44.3848	38.9504	26.7173	32.5282	48.4015	93.1226	33.7897	64.1359	88.6014	69.5983	30.2177	51.0683	44.7903	42.1755	31.2663	61.9311
CAMP	2.1349	5.2929	4.2617	0	0	0	12.3295	0	2.6219	1.9842	0	0	0	0	0	2.7355	0	0	0	0	0	0	0	0	0	0	0	0	0	0	0	0	0	0	0	0	0	0.9693
CAND1	491.508	460.049	481.749	452.917	424.684	486.085	439.897	374.719	386.673	395.898	441.094	545.754	577.431	416.498	397.304	447.599	297.269	420.204	411.333	494.269	600.816	474.43	394.718	388.623	394.676	303.509	436.355	257.293	406.66	408.774	411.222	416.037	968.312	460.217	1022.53	412.013	1292.64	1087.08
CANT1	367.608	274.714	338.74	315.62	267.805	367.61	263.618	270.819	45.3609	268.155	255.71	295.138	295.898	241.31	276.59	225.255	30.949	192.238	165.831	272.833	273.255	441.211	250.706	236.002	84.2279	0	68.5092	14.5465	408.954	218.493	249.875	235.059	363.909	443.28	231.863	131.394	191.904	448.256
CANX	1469.91	1531.93	1482.96	1255.83	1212.9	1334.17	1797.16	2216.94	902.621	1509.67	1477.67	1510.48	1570.52	929.059	930.454	1683.82	739.079	1182.01	1308.22	1196.34	1691.88	1881.82	1265.24	1415.5	1170.4	2509.73	2276.46	1291.71	1708.67	1174.68	1218.33	1079.77	1245.91	1042.94	1117.56	992.247	1213.63	856.804
CAP1	781.592	801.161	698.822	566.785	614.247	532.108	987.493	1180.1	749.633	673.031	670.172	202.823	204.835	208.713	239.388	684.758	399.709	232.71	259.473	273.446	205.147	40.671	659.512	567.275	512.471	190.646	120.418	498.583	322.677	305.935	376.467	281.732	1168.11	581.202	1624.45	1591.86	1829.34	643.228
CAP2	201.874	231.534	269.086	233.098	181.62	212.183	396.098	304.218	254.284	145.334	126.908	267.911	215.002	297.171	386.843	232.377	336.322	376.848	250.976	313.592	236.76	289.482	179.242	191.765	83.3431	47.0675	178.05	172.724	473.367	224.048	412.897	490.994	140.168	48.9037	71.8295	318.644	247.897	410.552
CAPN10	244.544	208.262	233.51	387.909	302.42	434.823	100.085	114.322	48.4787	334	243.472	327.127	247.892	426.758	475.214	236.861	158.52	400.658	358.403	348.769	270.592	208.414	261.691	250.168	439.421	181.187	149.657	362.813	334.916	341.429	229.844	225.911	349.418	481.061	314.844	292.414	209.423	530.308
CAPN11	12.2645	13.7781	9.946	39.2325	38.422	25.8229	17.7077	8.2746	13.1796	45.0624	25.3393	3.0197	4.3022	13.948	14.9581	2.4555	7.8881	4.0251	9.1556	57.6553	10.7719	8.9694	22.4378	25.1781	15.0971	11.5536	2.8068	11.6213	1.9074	63.93	11.851	18.6995	26.0142	41.7899	9.329	2.7152	14.5618	7.7617
CAPN9	6.8862	1.4227	3.4366	4.0983	3.5795	3.7721	0	2.7532	2.8191	4.8003	2.5293	3.7678	3.2208	1.6707	2.6349	2.451	1.9684	0.5022	1.0154	3.1071	1.4319	1.4904	2.3968	2.0171	1.7196	0	2.0981	3.5639	0.2719	0	1.1328	0	12.9559	14.4087	9.7568	2.7045	8.6692	41.2595
CAPNS1	1101.1	1119.39	949.389	852.499	865.897	917.269	1745.24	2046.31	578.614	982.495	1168.07	1074.3	1253.34	802.734	717.585	1279.68	815.902	1175.96	1231.82	982.383	1109.13	2691.98	1343.03	1283.69	831.815	1641.41	1975.27	968.13	1001.86	1377.8	1617.9	1524.91	505.515	1185.97	573.464	1122.92	373.124	182.227
CAPS2	2.656	6.3105	6.7379	12.1186	10.5025	5.1527	5.7522	1.5928	10.0576	5.5544	9.1458	4.7984	3.4182	9.2747	15.0573	5.0424	9.2563	15.9903	14.4243	6.8448	4.2059	35.0211	4.6933	4.2791	1.8938	0	3.4231	3.0527	11.7889	5.7581	4.6072	1.3774	61.3604	25.2406	11.9031	7.9947	55.5376	128.162
CAPZA1	922.701	1023.73	888.222	868.285	907.633	746.397	1226.59	1317.88	807.3	1032.49	1095.66	918.867	1002.54	688.987	624.42	909.704	1142.26	1149.91	1216.7	907.279	1189.6	1217.18	917.552	1005.55	789.529	736.53	1381.19	633.114	826.171	83.7822	86.758	84.9084	1056.68	939.421	788.037	678.075	1410.99	768.246
CAPZA3	0	0	0	0	0	0.6459	0	0	0	0	0	0	0	0	0	0	0	0	0	0	0	0	0	0	0	0	0	0	0	0	0	0	0	0	0	4.1692	0	0.5354
CARD14	1.344	1.4439	3.0405	1.0665	0.7186	0.3436	2.5872	0.6448	1.5405	0.458	0.2962	1.5267	0.435	1.0531	2.1353	0.9269	0.7444	0.9497	0.8229	0.5701	0	2.279	0.3665	0.0685	2.0043	1.5789	0.5754	1.8325	3.0517	0.6128	2.1034	1.9056	9.9397	8.0911	1.9337	0.804	1.9628	4.6438
CARD6	8.8083	4.5182	7.2758	0.7231	4.8718	11.8127	3.5083	0	4.4763	2.2584	0	3.2929	2.5589	7.0794	4.8846	1.1684	0.9384	0.798	0	6.6733	1.7086	2.3711	4.4487	1.4263	422.995	155.455	199.935	253.652	9.1112	2.2362	0.4984	0	22.1809	9.8514	12.5079	44.7246	10.6811	16.8293
CARF	7.6588	10.4435	13.9126	25.5251	19.2459	16.865	32.7314	11.0234	21.0695	30.7517	17.7224	15.0437	14.2887	105.002	98.3844	14.3532	20.2599	48.5719	42.5711	30.6997	16.5699	76.2822	24.0017	14.7632	37.2763	17.9208	37.6276	30.109	24.7557	22.9586	24.8056	25.3905	22.608	10.9058	36.6758	28.7179	25.2987	39.0446
CARNS1	4.1357	10.2535	8.8908	19.6906	13.1822	8.1904	12.8611	6.8684	5.0792	9.462	8.4132	2.8099	4.0033	12.4598	11.6446	4.0621	1.3049	3.3293	6.3108	4.3833	4.159	7.4208	4.641	2.9759	10.2325	0	9.3632	5.9643	2.436	15.9232	29.8128	11.5539	16.0564	18.051	9.3129	3.3881	12.3185	17.7917
CARS2	132.003	126.006	125.175	183.266	181.246	211.124	91.1127	93.4153	128.761	127.608	118.167	118.712	116.612	169.606	174.165	110.1	118.035	152.954	115.37	177.701	147.425	155.406	191.017	184.719	161.442	97.1737	116.56	154.603	117.629	156.736	111.852	126.582	116.288	233.391	98.3408	45.4916	43.8675	33.8161
CARTPT	0	0	1.5742	0	0	0	0	11.35	7.7477	0	0	4.6598	0	13.775	9.0519	6.0626	9.7379	2.0704	8.3723	5.1298	5.9102	6.1515	3.2976	0.9251	0	0	0	0	1.1206	0	1.7225	0.8583	1.7234	0	0	5.5763	0	0
CASD1	117.557	123.743	138.239	155.406	137.943	165.797	123.884	98.4575	68.8687	115.778	103.294	138.345	150.906	167.372	162.214	84.1556	75.5783	140.744	148.781	162.159	147.755	153.458	85.6166	85.1779	176.969	94.0899	119.849	53.5184	121.14	93.7087	102.549	122.23	98.7548	39.8211	52.0033	48.2091	83.8486	119.778
CASP3	837.238	770.012	618.777	493.705	509.612	792.232	716.075	624.902	1156.21	513.146	555.4	906.901	1134.72	700.437	569.905	1279.94	1412.26	950.097	668.736	736.097	904.129	397.244	790.795	783.846	694.79	578.778	748.997	357.109	536.006	473.503	475.603	551.123	116.844	12.7884	70.5139	453.663	347.056	62.0602
CASP7	36.299	38.1673	44.3172	50.5353	51.5515	56.9875	54.2806	16.3267	93.5379	36.2983	22.4988	53.4973	52.4857	65.3417	65.7129	45.0124	63.2622	58.9265	33.2389	57.7741	39.5127	43.0241	44.431	35.9657	57.9892	24.2694	30.6587	70.9812	95.9527	61.7874	84.2144	70.6732	55.8362	21.3892	23.9423	50.3268	15.6748	46.1077
CASP8	18.495	26.2022	21.8003	12.3699	13.4202	29.2352	28.4836	7.6057	19.902	15.3892	15.7215	34.4929	29.8806	30.2311	25.8588	20.9726	16.6622	17.7903	11.2114	19.6115	14.1838	15.1062	23.7413	29.2223	33.8051	2.6476	10.291	10.6523	18.7801	6.5555	5.1657	4.2213	50.8274	6.6162	55.9558	15.9664	185.856	257.492
CASP8AP2	172.432	172.708	195.684	228.711	213.326	257.377	152.545	115.123	239.639	201.673	142.041	229.842	203.52	348.385	293.715	157.976	181.601	171.86	184.351	232.999	191.05	118.294	133.245	123.216	338.993	148.346	209.433	174.554	226.6	238.737	276.029	250.711	251.827	65.738	270.698	108.421	175.445	363.345
CASQ2	0.9732	0.6032	1.457	1.1583	0	0.2665	0	0	0	0	0	1.4377	0.6827	16.2913	15.0806	1.247	1.5022	1.2776	0	0.3958	0.9121	5.6958	0.5089	1.9986	19.6998	7.3286	0.8902	1.1341	6.9659	0	0	2.5244	1.4668	1.4047	4.8918	9.4915	2.0536	10.7341
CASR	0.9103	1.2539	1.6153	1.4447	1.6224	0.6649	0	0	1.6149	0.141	0	0.3986	0.8518	1.4729	2.0906	0	0.7288	0.1328	0.2686	1.7283	0.9482	0	0.7407	0.2968	0	0	0.1849	1.4134	0	0.4844	0.7558	1.7574	4.7282	4.83	2.453	3.0597	3.8068	0.7855
CASS4	0	0.3576	0	2.4034	2.3134	0.632	0	0	3.5426	0.1341	0	0	0.406	0.8425	0.3322	0	0.5956	0.7598	0.3841	0	0.5421	7.8992	0	0	0.6489	0	1.0556	1.0086	0.8163	0.2958	0	0.1533	7.8445	1.202	2.4418	1.0153	0	4.3043
CATSPER3	8.3804	11.5428	14.8702	31.0332	19.9141	23.9727	16.1329	6.7011	32.0201	10.8182	6.1562	16.507	6.5327	10.8438	32.0656	11.9313	15.3315	13.4464	3.7073	12.8717	19.1918	18.1594	6.8142	4.3693	10.4637	14.0135	13.6176	21.6856	17.2099	10.7628	27.4788	24.3415	17.2725	5.8382	12.4246	39.449	30.6903	18.1526
CATSPER4	5.546	11	6.089	20.4639	21.4979	10.0252	3.2029	0	29.2881	5.6702	7.3333	0.5892	0.8394	0.8709	4.1203	0	2.4626	0	0.794	0.4872	0	0	2.5053	0.7028	18.0735	8.3465	5.0692	22.6031	0	13.9821	7.5748	11.1721	39.9562	95.9178	45.0112	3.4475	10.9645	23.1257
CATSPERG	2.051	5.085	2.3883	20.7508	14.1644	2.247	0	2.46	7.1369	10.9612	6.78	18.858	15.8325	45.2946	72.6111	4.8194	50.6686	53.4161	53.0927	17.7943	5.766	13.3366	5.0044	5.2145	89.5031	77.1675	33.1193	91.9493	15.3201	47.9177	52.4977	34.1994	65.851	164.109	65.303	52.0553	12.4318	27.827
CAV1	206.974	107.834	116.763	29.0092	96.2266	503.61	396.276	345.39	47.8908	36.0694	19.8316	75.7645	93.8632	163.921	57.164	256.195	29.8303	35.1272	29.0997	75.851	46.6548	323.248	282.454	248.066	578.012	265.374	169.402	26.2123	166.789	83.6637	9.8517	28.8399	169.502	109.275	151.666	734.363	1317.85	797.094
CAV2	33.8635	24.1992	35.7875	13.7517	31.9508	131.81	71.3255	74.5435	12.7212	14.9965	6.5848	18.4236	32.3915	25.4932	15.5338	24.48	7.3725	7.3151	7.3951	7.0956	5.2023	60.3353	33.1726	18.6119	159.479	59.9948	13.1174	8.8198	53.4129	10.2619	0.2668	1.5956	78.1656	69.8669	90.2753	39.3413	161.594	144.752
CAV3	1.7746	0	1.7712	1.0561	0	0	0	0	1.0897	0	0	5.2431	0	2.5832	3.0555	1.1369	1.8261	0	0	4.332	1.6637	0	0.9282	0.5208	0.9971	0	0	0	0.6339	0	0.4845	0	0	3.7116	0	3.1349	0	0
CBFA2T2	69.5408	107.609	136.13	177.989	163.883	144.3	99.7177	99.1786	86.5722	110.276	90.5908	98.7339	61.4308	153.787	219.229	82.5219	53.868	86.0034	77.8918	105.489	82.3031	136.325	92.1704	85.6043	146.679	130.643	92.0398	162.101	125.886	80.9279	87.5985	64.3838	103.186	59.2583	99.7238	49.7719	90.6002	150.276
CBLL1	197.03	217.603	221.113	213.482	215.037	224.985	204.149	219.7	122.346	161.007	131.459	195.285	206.6	243.35	255.156	140.979	141.265	168.198	154.653	223.47	214.074	199.931	124.822	120.868	254.442	136.428	245.186	210.16	154.817	67.1112	61.8134	54.6971	203.482	98.0771	178.232	102.012	207.19	194.907
CBLN2	1.9901	0.4112	2.6484	0	0	0	3.8311	0	3.2588	0	1.0964	1.307	1.3966	1.9318	8.7591	2.1256	1.3656	2.6132	2.2015	1.0774	0	0	0	0.5829	4.4691	0	0.6059	1.9296	66.94	0	1.8019	2.918	75.5084	79.9611	55.2887	4.6983	13.5436	61.3227
CBLN4	0.4	0	1.1978	0.9523	0.5347	0.8765	0	0	0.9826	0.3718	0	1.5734	2.8021	1.7442	2.7508	0	0.411	6.2919	2.1202	0.6497	1.4972	0	0	0	1.7987	0	0.7315	0	5.9818	8.541	0.4936	6.886	3.059	1.674	11.1738	0	0	1.2293
CBX5	641.014	679.124	918.775	865.017	899.461	585.039	1297.89	590.125	547.298	704.722	660.627	773.617	869.058	770.126	783.939	482.202	469.708	648.693	596.353	809.622	916.703	1057.35	481.951	399.248	488.106	610.868	1350.13	994.493	817.816	267.742	307.926	357.588	694.11	515.667	893.966	743.073	1586.94	673.653
CCAR1	708.226	630.451	655.041	744.453	696.429	839.312	640.555	784.569	1029.26	728.281	745.815	814.739	763.984	695.392	674.031	651.944	1014.06	827.641	793.28	660.075	980.894	633.87	510.818	600.959	802.113	826.643	750.854	708.29	743.108	641.219	745.056	791.862	875.455	300.767	1133.1	1286.01	787.828	699.316
CCDC102B	6.7232	9.5248	10.2254	14.8616	6.8469	4.2089	7.3958	0	26.7366	9.3732	3.175	5.0423	4.0409	16.3032	20.202	2.8701	27.6602	18.9033	10.6167	14.3217	9.0003	18.7355	8.7042	6.3863	5.3896	0	3.5071	14.1484	18.8793	7.5374	2.5365	4.3661	0	1.6588	0.4814	2.8021	0	0.1799
CCDC112	117.982	130.463	129.262	170.756	153.647	187.734	91.0839	80.7594	265.211	156.03	159.414	126.261	102.063	171.623	175.688	89.3203	226.429	147.611	175.772	128.244	122.182	137.226	110.024	121.327	293.192	228.555	186.561	155.974	173.429	103.007	107.594	100.27	136.945	84.6737	144.85	53.7731	78.0166	71.4128
CCDC116	0.8678	0.5378	1.7322	1.0329	1.7398	3.3273	2.5057	0	1.0657	1.6131	0	1.7086	0	5.051	3.4851	2.7788	1.7853	1.7082	1.7268	2.1161	0.8127	0	0	2.0352	3.4141	6.5319	0	2.0216	2.4407	5.3934	1.275	2.2871	0.9463	0	1.052	0	0	0.3932
CCDC122	3.9851	13.4087	11.7906	24.2251	21.8775	11.4603	13.1514	10.2425	19.9265	17.5937	16.9374	2.3939	0.9095	16.0408	12.0908	4.1528	8.8382	8.7221	7.5271	3.8213	2.1254	8.8488	3.0494	1.901	0.3648	0	6.2305	2.4569	2.1886	2.7128	3.4264	2.3099	3.6112	3.1125	5.8211	1.7526	5.5315	2.6631
CCDC134	92.0091	82.1818	116.801	147.201	174.189	182.053	111.124	114.554	48.7657	107.384	69.967	120.475	94.6483	168.149	182.341	68.2954	43.699	68.5939	78.8528	128.581	117.73	90.5407	48.7176	53.1318	218.219	89.1965	123.641	188.978	499.314	91.2877	69.5361	62.1499	221.784	258.416	431.471	418.594	256.803	293.343
CCDC137	636.587	517.8	518.14	502.641	548.371	666.647	277.967	366.993	228.702	561.582	409.129	568.386	533.343	559.112	468.298	566.099	487.405	347.467	446.347	524.304	484.747	217.34	441.062	508.935	939.261	1078.2	760.337	915.352	385.619	303.391	181.456	188.693	371.799	611.5	150.504	233.185	197.894	523.315
CCDC14	67.8605	81.2592	85.5012	265.814	263.356	243.678	172.51	77.1942	98.3446	143.488	122.628	90.8745	64.6308	220.188	190.343	115.091	60.0147	156.048	140.796	97.4105	92.1792	155.363	122.129	110.237	185.571	130.862	112.219	149.109	127.74	57.2104	52.1625	48.6105	46.926	25.9729	42.2494	23.8619	39.2242	55.9275
CCDC141	17.589	7.2969	7.2041	4.5041	13.5817	33.2801	17.807	39.3356	16.61	8.402	3.0114	4.6925	3.8343	0.714	1.4477	0.2693	0	0.092	0.5579	0.6266	0.1313	0	0.2929	0.8217	1.6832	1.0735	2.7382	0.0831	8.4713	0.6485	0.0337	0.1681	0	0.345	2.0024	2.3311	0.1815	0.2995
CCDC146	0.9084	3.7534	5.742	28.1112	40.4721	3.6489	17.4867	6.5371	10.4121	7.0356	4.0037	3.311	0	5.8726	11.5771	1.2923	5.5353	6.6201	7.5848	4.9206	2.5197	15.7352	1.4058	0.7888	1.3623	9.1224	4.4323	3.1763	1.077	2.8634	2.3165	3.9575	1.6884	1.2936	6.3818	10.9258	3.0608	6.7363
CCDC148	1.5467	9.5866	9.6485	13.3472	12.9212	11.4376	4.4663	2.7827	37.5158	18.1492	8.9476	6.0894	4.88	25.8765	28.3893	2.971	28.2343	21.8141	24.1041	10.3663	5.0669	16.5748	4.0387	3.3989	12.5818	11.6208	7.0578	15.735	6.5957	8.6026	8.685	11.5401	19.3598	14.5099	45.3836	1.3617	15.2459	34.6025
CCDC15	9.877	9.5655	9.7043	11.2053	9.7985	14.6248	10.2498	4.9978	17.1529	11.26	9.1829	5.7651	4.6472	14.0152	19.8046	5.1321	5.8653	10.2125	4.8043	12.4627	9.0915	15.0201	9.5815	9.3061	26.7369	15.0646	17.3134	21.2498	79.3902	20.6707	46.7156	46.5548	9.2643	1.4787	7.1521	37.4689	4.7136	7.3073
CCDC154	3.0344	0.3762	2.4229	2.1671	2.8392	1.8284	0	6.5512	1.8633	8.1789	2.0062	5.0964	2.1355	8.419	10.1328	1.5601	2.5059	15.1848	8.4834	1.4894	1.144	2.3814	6.0637	2.5068	4.1017	4.5777	1.6681	1.0626	0.2168	3.3266	9.0829	9.9137	2.1792	2.6236	2.9071	2.0146	0.74	1.6795
CCDC157	58.1473	53.4217	58.8602	39.7596	39.6882	33.6585	57.16	48.9686	57.9908	22.5186	15.6773	76.4652	53.4537	93.1295	120.969	19.897	61.5741	20.9286	29.9502	101.024	69.2912	66.4479	23.2399	29.0027	58.6368	28.2705	78.218	54.9278	17.4765	42.0343	24.3381	33.8058	51.4997	52.3022	23.6996	72.0769	63.9712	61.996
CCDC166	0	0	0	0	0	0	0	0	0	0	0	4.7069	1.3412	18.0884	20.8467	0	9.8362	0	0	3.8862	5.3729	3.7282	0.9993	1.6819	8.5929	0	3.4947	1.113	0	3.0109	5.7417	5.7219	6.2671	30.0091	0	3.3796	9.3799	1.2902
CCDC172	34.3011	32	21.1769	18.0989	26.4693	43.9704	14.2957	0	60.3663	26.6222	2.3379	5.224	3.4732	3.6033	2.0296	0.9062	5.8223	2.7853	2.8158	4.8951	7.9621	0	2.2212	2.2848	47.248	5.3174	13.5637	3.2914	0	0	0	0.1926	0	0	0	2.5196	0	0
CCDC179	0	0	0	0	0	0	0	0	1.57	0	0	1.259	0	0	0	0	0	0	0	0	0	0	0	0	0	0	0	0	0	0	0	0	0	0	0	4.497	0	1.155
CCDC180	19.7064	22.5495	26.8978	70.1675	77.4458	54.6186	14.5909	8.4848	17.3758	65.4365	32.2933	3.3127	3.5398	12.2412	14.6722	2.586	3.6345	10.5978	15.6242	9.0272	3.4668	5.9046	4.3962	3.6505	9.6336	2.5298	4.302	8.8081	19.2908	2.4336	3.5049	1.8434	0.1829	0.3504	0.8135	0.5919	0	0.2316
CCDC182	0	0	0	0	0	0	0	0	0	0	0	0	0	0	0	0	0	0	0	0	0	12.2114	0	0	1.7569	0	2.8581	0	0	0	0	0	0	0	0	5.4804	0	0
CCDC183	20.5874	13.6718	19.0806	47.259	69.7783	21.3461	42.4633	10.5827	15.351	39.2947	14.5834	18.1033	11.3485	27.8283	32.0718	3.7685	9.0796	14.4786	39.0318	23.3171	16.532	25.8105	15.3732	4.3127	31.5075	11.1043	21.5811	18.902	34.5216	36.4244	12.4487	11.327	40.977	81.5632	66.0976	12.9983	15.7554	48.762
CCDC186	63.681	65.5076	80.7856	114.015	130.183	103.182	77.2634	56.804	108.769	70.2546	63.6837	91.4983	95.7969	198.38	146.136	60.0365	121.366	71.1746	93.0948	84.7157	87.0658	51.7086	67.1972	61.5012	157.287	160.799	63.2346	55.9872	95.8644	61.9055	63.2992	50.7408	74.1203	24.6411	110.028	37.3683	12.5065	30.9656
CCDC22	133.841	116.046	157.603	149.91	110.053	152.188	45.5962	75.7566	50.3279	138.2	123.037	155.558	143.001	143.43	189.077	89.1472	85.5268	143.665	115.79	146.477	97.2406	146.682	101.04	101.027	133.543	113.194	74.2473	171.224	90.7737	112.931	139.715	114.402	282.084	347.329	245.02	135.707	142.838	353.49
CCDC47	646.958	660.672	677.874	553.874	551.396	713.355	438.913	519.12	560.81	465.275	476.911	549.701	552.505	464.553	451.623	512.792	421.428	354.328	394.494	483.678	554.551	318.711	433.846	496.265	498.032	977.733	365.109	415.705	474.67	407.374	357.723	344.451	613.248	617.531	562.398	527.831	440.728	580.441
CCDC50	118.19	97.6746	110.421	145.697	143.211	140.87	244.318	105.666	134.976	131.808	109.089	106.313	95.4578	138.052	152.672	101.732	71.8075	129.471	96.4735	125.948	85.7281	252.34	120.798	107.09	83.1038	65.7264	170.052	94.4206	153.85	113.166	67.5247	71.4137	104.756	74.7018	97.1069	301.399	184.967	191.691
CCDC60	1.8602	2.8825	0.9284	7.1962	8.7028	0	0	6.6937	5.7116	0.6484	0	0.9157	1.3046	4.7372	3.7355	0	7.176	6.103	1.8509	3.7802	0.8711	0	0	1.0907	1.0448	6.9964	1.6997	2.7067	0.6597	1.081	0.8433	1.1206	1.0183	0.9752	1.132	3.2947	4.6137	1.2693
CCDC62	0.7542	1.4023	3.0109	2.2442	4.5362	3.3049	0	0	5.0941	1.4019	1.2465	0.3716	1.0588	0.5492	0	0	0.7765	0.4953	0.5007	0.6136	0	0	1.1833	0.4426	7.6319	0	4.8282	8.3477	6.1957	0.7928	2.8863	1.4382	5.3696	0.7911	7.3469	6.6822	0	4.1308
CCDC68	2.9727	3.4219	3.391	1.7692	4.2573	18.0284	6.1315	6.1124	9.6488	4.6379	2.1058	5.8545	6.8515	3.0905	0.7311	2.1763	5.2433	1.3935	5.3533	3.1063	1.9883	1.6556	2.4406	3.4855	25.7832	12.7889	11.2625	4.2055	2.7419	2.7173	0.9784	0.5417	1.2628	0.4031	0.7019	2.7239	0.6476	0.3563
CCDC81	8.1649	2.9769	5.2731	12.0051	16.6914	10.7866	24.964	107.148	18.2855	10.2672	6.3507	30.273	28.3043	62.2244	74.4271	25.232	14.8274	35.939	29.958	26.9474	10.799	20.6065	68.7881	55.4972	23.7476	28.9126	23.7057	17.8966	9.5776	7.5588	8.3865	8.0965	1.5739	0	2.333	5.0925	0	0.218
CCDC82	35.3426	39.4969	41.1549	66.5005	66.3279	75.7274	53.6053	30.8296	73.1093	50.02	39.5341	25.4438	17.6861	49.9703	64.5443	21.5346	25.7579	33.5635	25.0327	34.2469	21.9485	42.8992	26.1748	25.0182	34.2517	15.1984	23.6639	11.4389	45.7292	27.8922	43.5945	43.2174	81.7978	30.5416	29.0934	61.0451	57.3474	86.7714
CCDC85A	5.2173	4.671	7.8111	1.38	1.9371	5.2394	0	0	2.4918	1.2123	0	6.8463	1.6257	6.7463	6.6497	0.3711	2.3845	2.2815	1.922	2.1197	2.7136	22.595	0.6056	0.3398	28.5645	34.7772	2.1122	20.1813	5.1383	7.8606	8.3335	16.4529	8.5578	1.8212	1.4094	4.1021	0	7.9016
CCDC87	13.1064	8.1236	7.849	6.2401	2.9198	17.4697	0	3.144	6.9751	4.4666	4.3326	2.5879	3.687	1.9125	4.0217	1.1223	1.8027	0.5749	0	2.4928	4.1029	3.4163	1.8313	0.7706	12.7645	0	2.3959	4.0698	3.4246	0	0.4772	0.7133	0.4806	0	6.9452	1.5549	0	1.9967
CCDC92	0.3301	0.0682	0.4942	3.1433	1.1766	0.7233	1.9064	1.9797	1.0135	0.3835	0.1819	12.001	8.9707	8.193	22.8315	21.9854	7.0289	14.6338	4.3511	6.5595	2.3649	24.1865	15.1454	10.8472	4.3471	0.8317	12.527	6.7569	38.2941	4.4925	4.4605	7.6555	2.2633	0.8128	4.2458	51.0315	3.9946	9.312
CCER1	0	0	0	0	0	0	0	0	0	0	0	0	0.6036	0	0	0	0.4427	0	0	0.3472	0	0	0	0	0	0	0	0	0	0	0	0	0	0	0	0	0	0
CCHCR1	22.8137	19.1732	17.3673	11.9664	14.9886	3.1771	0	0	0	55.5258	34.512	251.34	195.321	540.925	538.395	217.013	112.609	467.005	521.377	430.441	255.027	322.751	314.901	297.338	350.984	290.875	191.5	470.377	197.963	294.176	270.749	308.722	290.286	461.311	264.931	51.9518	246.332	390.277
CCIN	7.1283	4.0166	4.5276	9.256	4.3309	7.8094	0	4.6636	3.1835	1.2046	2.1422	15.9554	14.5484	18.8667	11.9018	9.1339	12.6704	3.4029	3.4401	15.8082	7.2853	2.5276	14.2268	20.9056	33.4979	9.7526	3.5539	11.3189	1.3823	8.161	4.2444	3.5248	7.0669	5.4143	7.8562	0	0	5.2853
CCL20	0	0	0	0	0	0	0	0	5.5739	0	0	1.4899	0	0	0	0	0	0	0	0	0	0	0	0	0	0	0	0	0	0	1.6366	0.8155	234.996	166.821	122.401	5.3171	14.8915	210.3
CCL22	0.3997	0	0	0	0	0	4.6162	0	0.9817	0	2.6423	0.3934	0	0.5814	0	0	0.822	0	0	0	0.7484	0	0.4175	0.4685	0.4501	0	1.4644	0	0.5683	0	0	0.2185	1.3085	0	0.4849	2.8225	6.5918	0.544
CCL28	9.3738	16.5585	19.4138	16.1782	14.0957	16.8161	4.0602	6.7459	16.4049	4.574	1.5493	7.3483	10.4692	18.9376	18.4468	4.1674	9.2531	1.7581	1.0156	14.4769	7.9007	12.7918	4.898	4.9465	27.9678	3.5672	5.633	1.104	12.6393	0.4941	0.8993	2.1765	0.596	0	0.3313	4.8206	0.8901	0.4897
CCNB1IP1	1283.11	1555.53	1186.1	1287.11	1329.97	1090.9	1231.37	769.955	1305.52	1286.69	1187.34	536.856	558.61	740.017	653.843	455.187	239.507	554.796	585.249	831.719	481.996	573.343	640.303	635.874	705.494	825.581	367.699	475.538	237.336	161.026	312.147	364.182	286.432	65.0902	237.468	172.786	121.301	122.359
CCNB3	2.7942	1.2596	1.0142	2.7212	3.7349	4.1743	0	1.8281	1.5598	2.0068	0.8397	6.4477	4.4094	4.9557	8.7174	2.0133	0.8085	1.3751	0.6951	2.5526	1.4705	2.0407	0	0.6138	0.5867	0	1.4317	5.1679	0.4506	10.4706	0.5732	0.2856	6.5698	1.1439	17.9269	0.9662	5.7144	8.4892
CCNC	217.571	234.042	177.227	175.194	193.107	225.371	154.035	183.945	356.678	198.49	229.809	215.41	251.428	172.104	145.325	202.935	265.253	190.775	214.272	195.601	223.51	125.099	179.773	199.992	167.61	118.631	216.823	124.059	105.202	122.21	115.86	111.286	204.255	145.719	134.79	101.308	195.385	166.36
CCND2	373.87	374.574	419.903	708.682	754.536	500.597	1198.55	799.899	518.106	327.534	204.913	215.956	178.828	735.207	786.306	212.64	707.034	621.67	680.66	428.052	424.153	1834.91	203.308	227.051	849.545	1785.68	1832.76	1871.7	627.824	319.215	360.004	457.047	415.943	569.955	1045.92	1145.6	1536.1	581.461
CCNE1	537.229	468.256	416.981	484.199	502.317	711.643	372.912	529.742	544.006	487.921	437.576	679.691	711.581	600.341	545.885	684.495	787.783	369.675	608.896	712.54	733.093	277.464	599.004	716.918	645.79	281.813	528.814	365.42	296.421	568.117	596.556	616.29	902.847	1036.1	781.685	480.265	1295.59	1040.98
CCNI	1309.9	1498.34	1588.58	1299.98	1297.65	978.619	2330.23	1765.55	1321.42	1310.12	1759.57	1143.76	1131.03	1050.99	1060.7	1155.27	993.04	1631.5	1408.63	1179.35	1244.51	2864.42	1441.02	1397.26	803.276	1693.73	2022.79	1043.28	1264.85	1340.11	1453.04	1538.19	605.36	94.9038	419.111	111.525	758.401	458.65
CCNJ	284.416	231.651	302.66	344.527	277.772	335.256	225.031	200.293	78.4539	250.059	216.428	147.219	165.742	86.7359	104.393	124.567	45.1798	87.8262	90.1741	129.954	106.383	69.7169	92.3317	83.2564	111.502	62.8753	89.7388	116.757	182.039	257.224	303.728	331.692	277.026	174.277	328.262	50.6295	235.16	364.218
CCNO	6.4472	2.3976	3.2175	4.6043	4.3088	2.1189	11.1702	0	1.5836	2.0973	0	29.208	17.188	0	8.8807	21.4789	0.6635	1.6927	3.4225	2.097	0	0	22.2421	17.0171	0.7245	0	5.8929	3.7537	0.4591	2.9749	1.0314	3.5976	0	0	0	18.311	0	6.7603
CCNT1	201.392	247.234	256.925	266.933	254.262	292.494	228.318	146.719	161.334	210.992	145.338	210.159	220.269	295.654	300.532	132.736	174.505	171.852	175.144	217.757	220.501	191.483	128.401	125.37	275.447	146.597	174.184	201.076	247.312	154.038	147.899	137.047	225.425	105.543	261.955	57.9758	181.724	264.656
CCNT2	143.434	169.352	162.385	244.626	194.759	260.476	164.429	132.579	169.984	159.776	131.29	154.16	155.908	237.583	260.805	128.527	143.959	174.084	171.798	193.403	179.717	165.745	118.804	114.94	254.788	175.361	170.85	159.57	178.369	178.045	181.045	192.355	216.58	103.77	175.669	109.13	177.502	230.126
CCR1	0.9537	0	0	0	0	0.5224	0	0	0	0	0	1.4099	0.6696	2.7786	4.3821	0	0.9821	2.5058	0.6333	1.5604	0	1.8712	3.5107	4.2209	3.2163	0	5.2321	1.1109	2.0391	0.4929	0	0.2554	0	0	1.1678	1.6994	0	0
CCR4	0	0	0.4125	2.9514	5.524	1.811	0	2.9741	1.0151	2.3047	2.7323	0	0.5824	0.6042	0.4764	0	0.4271	0.5449	0	0	0	1.6193	0	0.2435	0	0	0	0	0	0.8768	1.14	0.2272	2.7248	5.219	7.5729	0	2.7202	3.3676
CCR8	6.8017	1.0539	5.0916	1.012	1.1364	9.3144	4.9102	6.1186	4.1767	2.3707	0	1.6758	0	0	0	0	1.751	0	0	2.0754	0	0	0.8894	0	8.663	0	6.2633	5.9845	0	0	0	0	0	0	0	3.0041	0	0
CCSER1	0.4615	0.7866	0.6909	0.8239	1.2722	0.9005	0	0.2076	2.7982	0.2949	0.286	0.4826	0.2426	1.7622	1.4557	0.8125	0.6229	0.3405	0.459	1.1017	0.5401	1.6865	1.115	0.6594	0.4537	0.434	0.8435	0.8395	0.8018	0.3947	0.4264	0.3305	3.9562	1.4623	7.0214	3.3685	4.1803	4.6289
CCT7	2429.92	2326.36	2152.45	1962.45	2110.91	1913.68	3078.94	3752.56	4288.16	3145.08	4082.83	2644.07	2931.57	1737.92	1495.02	4598.99	7656.89	4414.94	4359.21	2204.92	2867.78	3229.53	4477.94	4785.14	1504.44	3587.29	3964.26	2525.18	2373.85	3832.39	3621.83	3562.29	592.054	434.955	1027.84	839.721	626.939	36.9589
CCT8	1019.88	1146.28	1015.38	933.968	1033.6	726.561	1197.12	1079.12	2934.79	1332.9	1738.56	208.075	218.435	142.444	120.833	440.745	638.511	321.148	351.224	214.594	281.967	124.331	454.141	438.729	240.271	414.175	245.095	426.462	562.628	217.483	251.733	244.5	229.415	303.46	231.167	377.71	345.558	167.568
CD14	4.6048	3.8055	5.3621	0	4.1033	0	4.4323	11.0462	5.6553	4.6366	0	1.5108	2.1524	1.1165	0	0	0.7893	0	1.0179	0	0	2.9916	0.8018	0.4499	6.0333	0	5.6085	0	0	0	0.4188	1.2522	5.0046	22.3661	14.836	13.4937	7.5584	1.3862
CD151	792.855	1147.94	943.713	608.13	700.614	1095.57	895.096	1283.53	156.868	1123.47	944.876	800.079	814.826	736.705	672.838	889.532	426.394	799.088	1215.35	732.823	672.526	961.718	528.589	670.948	897.088	1523.76	966.727	1121.85	608.767	566.322	775.198	728.791	894.471	1921.04	712.929	1960.79	1324.36	1090.71
CD163	0.4719	1.17	0.9421	1.1235	0.3154	0.3878	0	1.6981	0.8694	0.4386	0.78	1.3946	0.6623	3.4356	3.5219	0.9072	0.4857	0.9295	0	1.3431	0.4421	0.9204	0.2467	1.7993	0.7955	0	0.4314	1.9234	14.4335	16.7248	27.6762	12.6084	87.3276	52.6483	173.07	16.5281	11.7879	41.6716
CD163L1	1.2177	1.1611	1.1219	1.7839	2.504	1.5906	1.0819	2.0223	1.4955	1.9153	1.8578	3.9184	3.21	0.1448	0.5709	0.2549	3.9919	0.6529	0.66	0.3184	0.1834	1.9089	0.1023	0.1722	3.6862	1.496	0.7269	1.389	9.2609	1.588	0.5506	0.5487	8.7623	4.8671	6.7213	2.8351	3.8544	5.2135
CD164	630.469	719.101	679.167	755.044	719.962	730.185	1154.77	736.214	851.869	706.64	812.136	595.19	674.715	500.072	540.613	525.376	570.588	661.915	594.046	585.385	621.423	652.969	628.481	609.363	534.354	553.232	789.058	195.157	857.83	877.668	689.916	699.773	930.009	543.108	469.465	481.173	1040.14	829.605
CD1B	0	0	0	0	0	0	0	0	1.845	0	0	0	0	0	0	0	0.6961	0.296	0.2992	0	0	0	0	0	0.2514	0	0	0	0	0	0	0.1427	0.2495	0	0	0.8071	0	0
CD2	0	0	0	0	0	0	8.87	0	0	0	0	0.7563	0	0	0	5.9039	0	0	0	0	1.4389	0	0	0.4504	0	0	0	0	0	0	0	0	0	0	0	0	2.5333	2.7877
CD22	2.6976	1.9109	1.9232	5.5044	8.2418	3.7997	2.2256	2.7734	1.4199	0.8955	1.2739	0.3816	0.5437	0.5641	1.3344	0	0.7975	0.5087	0.5143	2.2057	0	0	0	0.4546	1.306	0	1.4163	0.4511	0	0.4074	1.0594	0.8446	5.5101	4.6906	0.6806	0	0	1.2271
CD244	0	0	0	0	0	0.5208	0	0	1.7516	0	0	0	0	0	0	0	0	0.625	0.6319	0	0	0	0	0	0	0	0	0	0	0.4997	0.2599	0.518	0	0	0.5819	0	0	0.2154
CD247	23.3396	16.1681	14.3883	21.244	11.0107	43.2426	11.8934	4.9401	9.2737	11.1655	13.6154	10.1576	11.5773	11.01	14.996	2.6431	7.7832	3.6106	1.825	6.1501	6.4416	0	0	3.6297	0	0	2.5016	4.7805	11.068	7.0013	2.4275	2.016	3.7344	8.5833	8.3031	0	2.256	12.4131
CD276	238.064	200.391	218.069	217.044	179.584	207.836	161.345	198.188	23.8512	190.64	190.756	184.165	173.096	152.654	166.733	163.724	40.3371	146.02	136.358	204.349	201.486	176.112	181.892	187.578	138.753	165.915	148.67	173.01	151.364	7.1547	8.7387	6.8545	554.948	714.692	456.145	391.678	730.908	688.492
CD300LG	0.3476	0	0	2.4823	4.1813	0	0	0	0.4269	0.3231	0	1.7116	0.4877	1.0119	3.5908	2.2269	3.2191	0.4563	1.3839	0.2826	0.6513	0	0.3634	0	0.3896	0	0	0.8075	0	0.4024	0.2093	0.4172	1.5218	2.9148	0.4229	2.4619	0	0.1581
CD38	1.5715	1.3915	0.6722	3.4739	6.3018	1.8446	1.2966	0	6.6173	2.191	2.2264	2.6392	1.2534	10.4024	12.0478	2.5753	1.6086	4.6905	3.5564	9.4575	4.61	5.2344	2.1045	1.4431	2.271	0	0	1.3073	3.8772	1.4307	2.9763	0.7415	0	0	3.2998	0	0	4.3165
CD3E	0.927	2.2984	0	0	0	1.5234	0	0	3.4156	0.4308	0	2.7411	3.9052	4.0515	1.0649	3.5662	1.9094	3.6537	1.2312	0	1.7383	0	4.8494	2.1766	1.0433	0	1.6972	1.0811	0	12.4982	3.25	1.6194	0	2.2494	1.3056	0	0	1.0458
CD3G	0	0.4313	0	0	0	0	0	0	0	2.1022	0	0.6896	0.4912	0.5096	0	0.4486	2.1616	1.3788	0.9292	0.5693	0	1.3655	0.732	0.4107	0.3956	0	1.2871	0.4099	0	0.384	2.796	3.7815	4.4015	2.1076	3.6698	0	7.8834	5.4219
CD40LG	0	0.8445	0	0.8109	0	0.3732	0	0	2.5101	0	0	1.347	0	0	0	0	0	0	0	0.5549	0	0	0	0	0	0	0	0	0.4795	0	0.3712	0	0	0	0	2.3997	0	0
CD44	49.1993	53.9177	43.5905	25.4612	36.4552	83.9744	307.817	138.547	15.5436	15.4084	7.0712	37.5427	19.587	60.7013	79.2968	94.4793	14.5492	21.6147	20.1886	35.9475	26.7203	346.25	62.6155	54.6835	269.273	214.497	84.0259	77.5883	296.423	6.5566	3.7997	4.175	60.1721	42.0275	93.0463	432.562	183.264	130.354
CD46	448.947	554.233	473.954	1078.43	1187.31	794.524	707.51	479.435	916.818	721.709	690.043	606.653	515.967	921.89	865.614	691.407	739.452	922.33	1151.08	573.575	446.522	754.616	614.156	616.836	536.991	767.511	466.875	425.516	442.304	734.694	358.193	387.097	495.023	489.98	269.616	229.321	341.751	403.262
CD5	0.3625	0	0	0	0	0	0	0	1.3354	0	0	0.3575	0	0.5284	0	0	0.3735	0	0	1.1803	0.6799	1.4154	0	0	0	0	0	0.4217	0.5169	0	0.9565	0.6355	0	0	0	0	0	0.4966
CD55	75.0917	90.5179	77.0169	67.8053	84.912	82.6442	121.628	72.0534	120.419	110.145	62.7709	77.865	80.9005	102.275	93.9243	56.8465	119.73	74.7837	111.341	81.5652	66.6392	127.946	65.5181	61.0638	124.419	77.8637	104.983	94.5862	28.7239	77.1457	28.7786	34.1224	20.1249	30.2324	10.7477	53.6242	18.6208	42.7426
CD5L	0	0	0	0	0	0	0	0	3.3674	0	0	0	0	0.6777	0.5344	0	0.4791	0	0.6179	0.3794	0	0	0	0	1.0433	0	0	0	0	0	0	0	0	0	0	1.6455	0	0
CD68	25.1603	26.6027	30.2828	13.2122	21.7609	22.6998	59.8322	63.906	11.8147	12.7242	2.4462	35.7954	28.101	33.4725	17.8802	10.4548	35.8753	7.79	22.6412	30.7786	26.422	89.7395	16.2938	15.6718	38.0516	11.0784	24.2221	14.572	41.3281	10.2576	10.6695	8.1791	10.5187	18.5972	5.397	7.8539	24.4405	25.214
CD69	0.7528	2.7996	0.7514	0	0	0	0	0	6.4718	1.7492	0	0	0	0	0	0	0.7756	0	0	0.6121	0	0	0	0	1.6919	0	0	0	1.5692	0	0	0	0.8217	3.1476	7.3075	0	2.6476	5.4628
CD79A	8.0364	14.2316	16.0423	21.864	24.5528	19.495	6.6303	8.262	9.8697	14.4052	3.7951	16.9447	8.0471	40.0728	48.7154	1.4697	14.1642	27.1039	16.7446	28.9132	10.7458	13.4214	8.3938	8.0733	33.543	0	16.7896	9.358	1.6071	21.827	26.1586	27.0522	14.812	18.9135	4.1166	3.9938	7.9936	12.095
CD81	897.256	858.562	807.279	675.88	720.734	717.342	1223.91	1497.44	383.057	922.11	1141.23	1208.76	1234.81	678.054	600.083	1602.21	1368.65	1173.69	1311.96	923.495	945.948	2000.58	1530.58	1348.48	728.631	1786.07	1467.18	659.702	542.719	822.097	947.755	895.773	687.561	1515.7	598.793	1855.26	926.975	710.535
CD82	63.4239	60.8011	83.9829	115.754	71.2116	48.1752	43.9547	27.386	55.5635	36.5484	20.966	182.1	199.478	86.8445	113.649	24.939	57.9091	37.215	56.1524	77.0668	74.5215	123.772	19.4625	15.635	124.096	120.986	30.9387	74.396	37.4866	75.8386	241.584	170.737	164	132.593	153.916	42.6637	34.8508	109.573
CD83	161.419	116.123	136.814	158.116	152.094	234.531	39.7346	45.7046	176.794	92.9692	73.4796	99.3357	114.609	118.902	97.3108	68.1883	79.5968	47.9276	49.2731	113.883	119.597	193.367	33.6883	30.1693	218.609	55.7661	132.089	96.3644	86.5843	130.023	60.2208	61.6898	220.37	255.241	163.536	29.8646	84.2457	214.383
CD84	0	0	0	0	0	0	0.8582	2.1387	0.5475	0	0	0.1489	0	0	0	0	0.1556	0	0.2007	0.1229	0	0	0	0	0	0	0.8285	0	0	0.1549	0.0805	0.2408	0	0	0	0.5226	0	0.138
CD86	2.1155	2.6225	1.2669	4.5326	3.9589	3.013	4.8871	0	6.7552	3.5393	0	0.8354	2.3803	0.6174	0.9736	0	0.4364	0	0.5628	0.3444	0	1.652	0	0	0	0	0	0	0	2.8078	0.2434	1.2127	0	0	0	0	0	0.3846
CD8A	2.5888	3.2091	3.8758	0.3852	2.5952	3.1906	5.6066	2.3288	1.5897	1.3535	1.0697	1.596	2.7285	6.605	5.9524	0.4153	1.3341	0.4255	0.8602	2.8989	0	1.2641	1.3553	0.5703	7.515	0	5.0938	3.2447	0.2294	1.3619	0.1771	0.1765	5.533	5.9612	3.4599	1.1189	4.1772	0.7182
CDC14A	51.3164	56.1456	73.2655	94.8077	98.1166	90.0728	45.099	81.8883	49.3224	51.3247	42.0403	88.4123	80.2147	117.677	131.757	48.9301	45.7306	81.205	66.0894	89.1738	80.7694	76.6623	59.7752	50.4376	122.275	57.1635	66.9846	78.052	59.774	66.2792	80.521	102.519	93.1426	34.2717	76.0243	54.7218	54.1407	97.845
CDC14B	122.377	124.199	141.183	203.377	194.841	109.652	121.175	93.1983	65.7151	88.4557	64.0494	34.6027	28.0055	40.5801	45.064	43.5403	17.1443	15.1581	19.2643	39.9861	26.2812	11.5853	34.8474	26.2301	33.5659	19.6516	29.2412	28.5097	17.0505	40.3986	27.088	23.7069	28.4419	3.5669	43.852	24.6495	36.1167	16.1255
CDC20B	0.8457	0	1.6881	0	1.1303	1.1581	0	0	1.0386	1.179	0	2.915	0	0	0.9707	1.6254	0.4351	1.6652	0.5611	1.0315	0.7923	0	1.3261	0	0.474	0	0.7711	0.4912	0	0	0.2512	0.751	2.3149	0.8868	0.5147	0	0	0.5771
CDC23	394.516	451.21	440.31	514.304	523.295	488.623	375.863	354.894	790.223	451.179	375.941	396.725	381.042	512.298	489.3	283.179	338.723	371.447	384.842	501.946	490.136	431.111	313.387	308.242	407.195	403.578	486.542	416.091	341.906	255.206	235.123	254.099	451.198	376.42	414.655	301.435	532.511	525.019
CDC27	261.18	283.906	292.986	356.557	355.485	293.065	306.708	234.389	404.074	243.331	219.446	288.117	280.858	332.053	318.789	219.213	235.323	243.679	284.564	333.556	312.68	394.986	248.715	239.77	294.18	244.295	289.726	182.146	483.007	242.159	253.003	254.521	394.965	257.56	332.261	261.678	453.585	470.147
CDC40	222.982	249.665	249.319	262.297	276.199	265.777	202.041	155.294	247.349	205.578	188.061	211.652	225.128	242.104	256.419	166.308	154.034	191.364	167.49	232.086	237.752	118.322	170.505	158.611	320.168	260.316	255.944	219.278	227.293	260.07	170.908	167.999	209.849	138.739	155.13	134.417	178.041	222.772
CDC42	207.468	226.838	203.788	173.775	181.5	107.451	313.175	388.668	146.003	236.701	267.799	143.31	167.053	86.7417	83.7213	154.233	116.753	182.265	123.999	133.913	158.528	178.014	151.112	164.535	147.052	235.178	419.776	176.548	182.745	271.192	246.937	259.172	155.567	166.511	367.928	2092.34	92.6688	20.267
CDC42EP2	247.258	193.045	199.208	293.548	254.033	332.856	88.1013	178.397	149.88	146.513	92.4519	167.853	178.464	211.069	282.505	140.157	315.434	121.053	127.442	266.83	241.889	124.022	148.257	173.078	357.318	47.8537	149.968	192.536	108.74	164.183	79.8345	60.1886	161.108	300.633	126.064	49.2189	29.2404	69.525
CDC42EP3	162.029	139.166	113.724	203.629	228.894	147.588	125.8	354.517	107.83	74.9868	83.0845	97.4112	91.5827	97.9362	141.967	116.872	50.6333	74.919	60.413	99.8968	67.8321	124.207	113.715	86.8053	134.745	88.2124	131.641	118.371	96.146	41.9276	45.4595	40.5148	110.453	99.004	78.8351	230.034	172.157	185.298
CDC42EP4	155.335	169.344	232.561	214.854	155.106	138.394	191.476	229.761	25.6372	160.068	136.999	185.921	173.277	128.661	223.413	96.6782	94.7562	216.696	119.342	217.87	129.856	581.662	167.223	149.173	162.731	69.5544	161.651	192.305	167.413	316.009	423.518	592.143	115.999	73.4097	95.3962	63.6505	103.502	213.132
CDC42SE1	442.594	427.319	394.435	428.145	453.814	526.933	397.457	396.217	188.575	353.371	332.656	442.52	492.698	479.983	447.304	491.476	388.728	316.814	316.22	348.104	380.768	367.751	418.196	370.118	415.027	202.788	352.69	419.72	433.938	251.301	275.636	260.326	418.611	287.689	640.205	514.314	580.314	561.42
CDC42SE2	267.843	254.933	254.639	243.101	216.319	260.141	208.153	152.576	114.278	213.366	202.468	198.695	184.035	191.252	220.593	112.421	64.3921	187.676	194.458	211.863	183.789	199.57	136.808	123.642	189.587	79.7982	245.848	224.8	208.548	166.073	165.159	160.952	261.317	173.658	193.766	148.363	344.76	316.368
CDC5L	360.263	365.192	367.302	342.86	319.793	370.123	295.593	309.804	552.086	355.219	323.962	474.131	483.816	410.175	403.332	341.685	455.713	405.668	368.408	437.757	462.698	320.544	310.664	333.002	368.249	182.436	316.782	336.233	470.903	347.748	315.478	331.147	417.258	277.755	483.636	352.501	473.75	482.967
CDC6	734.976	601.993	522.541	443.608	441.066	659.687	411.67	405.39	703.951	486.223	334.479	611.698	651.746	530.265	484.095	454.428	528.869	364.529	358.586	594.601	583.265	173.898	404.974	448.168	615.225	457.744	678.433	565.745	793.115	270.529	428.088	361.317	369.242	358.917	383.916	217.818	669.886	867.553
CDC7	379.276	360.694	434.992	390.948	372.365	423.517	322.875	233.172	592.588	481.536	481.978	533.038	556.438	537.1	537.876	384.967	703.875	571.413	487.139	485.882	518.479	337.899	368.902	366.12	386.91	229.236	334.138	346.976	347.596	355.495	280.147	256.355	219.321	45.946	321.28	170.014	180.619	212.614
CDC73	299.161	276.95	284.921	258.25	236.693	330.832	217.566	224.716	273.886	218.604	197.121	295.472	305.898	270.426	248.861	171.687	205.892	169.814	217.932	275.783	296.029	191	169.171	183.094	282.615	169.972	243.699	174.256	219.624	176.406	97.496	99.7651	244.915	125.773	174.114	180.163	231.909	253.675
CDCA2	383.437	386.598	374.952	438.278	413.393	443.131	383.413	240.051	700	375.195	341.504	453.191	450.877	405.584	375.911	311.812	363.973	314.362	325.101	453.64	427.462	277.677	276.728	314.13	383.474	370.314	399.505	395.104	282.459	244.642	338.583	341.996	509.014	490.781	573.126	377.863	602.246	652.671
CDCA4	710.745	741.137	657.44	571.758	599.359	687.741	473.279	530.407	550.063	636.405	696.844	838.052	772.754	639.957	621.75	557.836	927.337	619.202	597.617	695.686	550.018	401.773	420.146	442.97	778.175	597.118	725.307	629.568	423.664	418.938	435.049	439.958	643.161	853.41	478.099	347.426	538.996	680.851
CDCA7	648.598	620.917	552.24	739.597	854.817	781.306	645.748	570.096	752.984	603.219	606.941	769.141	787.217	857.355	699.533	983.437	674.338	750.266	632.06	857.258	734.452	531.022	954.077	1049.24	764.429	758.915	922.779	600.382	367.913	388.922	427.881	392.699	693.157	420.689	555.072	245.996	683.591	685.551
CDCA7L	808.233	740.541	771.961	716.236	747.505	817.439	805.983	515.415	1131.13	641.559	567.544	1164.89	1151.27	1204.27	1058.71	963.277	730.831	781.947	735.322	778.389	863.132	502.543	644.214	638.919	1217.21	2108.39	1410.12	1512.97	758.324	792.749	729.727	689.401	849.892	358.978	1056.21	1017.69	815.557	836.164
CDCA8	727.973	791.593	685.164	675.202	613.844	677.137	583.92	532.314	879.666	562.11	515.418	1055.67	1181.73	952.003	966.752	670.388	1564.3	881.57	798.069	1016.68	1082.35	1074.66	786.647	701.048	765.419	713.848	974.617	1051.64	659.664	772.168	949.862	854.144	590.391	564.841	566.862	731.782	551.379	664.844
CDH13	15.0916	27.003	26.147	2.7114	3.4255	63.4822	42.7566	44.0576	7.5187	4.8961	1.8826	10.462	11.3281	20.6182	53.0023	5.0817	4.9557	7.2516	3.0076	5.1822	4.2457	38.1145	3.9975	3.5719	6.5162	8.514	8.532	1.8116	10.5025	1.398	2.8274	0.644	7.1535	4.4679	24.5489	90.0657	23.5053	67.1218
CDH16	0	0	0	0	0	0	0	0	2.1536	0	0	0	0	0	0	0	0	0	0	0	0	0	0	0	0	0	0	0	0	0	0	0	0	0	0	1.5517	1.4486	0
CDH18	2.9274	2.4193	3.8958	0.9292	2.3478	4.4899	3.3813	4.2134	2.8762	0.6349	0	4.4166	3.5566	0.5677	1.1191	0	1.8058	0.256	1.2938	0.9519	4.0212	0.761	0.204	0	23.0204	0	3.5665	1.5903	0.8513	1.0832	1.5493	1.5439	11.4224	13.2984	14.9391	7.9713	5.1479	6.8451
CDH22	1.9208	2.7213	3.0127	0.9799	2.5675	1.6534	0	3.9495	2.359	3.0605	1.8142	1.1343	1.212	1.2574	2.6441	0.3689	0.5926	1.512	0.3821	2.2396	2.5803	0	0.8638	0.4846	0.9756	4.3551	3.7031	0.6739	0.3917	2.4109	5.2245	9.1634	5.3881	11.4668	4.326	0	3.1376	5.6107
CDH26	10.7853	5.5873	9.9615	7.4725	11.8341	20.5452	2.789	10.4261	15.2226	4.0396	4.257	8.0833	7.6776	18.9758	21.7983	6.5988	7.4524	4.2254	4.4852	7.5977	5.1314	3.7701	9.5996	8.7877	11.7129	2.5716	0.9371	3.9794	1.0294	2.9917	1.4644	1.5506	14.9205	13.6244	5.5933	0	6.9869	16.6127
CDH4	12.9143	12.2809	21.1888	21.8993	11.8233	16.1832	15.3254	2.5463	2.6072	0.6577	5.8481	33.2717	21.9549	39.8601	91.2329	10.2524	8.5998	14.472	9.2029	16.9256	14.0004	40.9406	6.1376	3.861	55.0818	40.1249	40.8657	93.1384	6.1666	79.8668	93.6824	104.95	23.304	31.8301	22.2968	69.8386	0.7978	23.7047
CDH5	6.0168	0.7459	3.6032	13.2489	6.0317	12.0297	6.9497	2.165	0.3695	0.4194	0	1.4821	1.6893	2.6288	14.8561	0	1.8584	0.7902	1.1983	0.979	1.1279	8.2176	0	0.1765	2.0274	0	3.2981	0	15.8293	21.0287	3.7043	4.2189	148.612	47.0228	35.6622	5.2956	116.674	318.665
CDH6	23.4967	17.4763	65.3053	6.5975	2.4159	11.9467	24.3563	18.2102	37.5881	19.431	11.5514	163.365	150.37	87.4182	210.863	41.7585	223.452	209.747	125.54	36.0349	38.8866	359.031	7.2747	8.3064	35.5076	12.8523	52.4098	101.006	209.399	86.9463	323.026	321.161	644.537	630.698	676.19	483.979	500.833	572.043
CDHR3	7.24	7.5195	9.3746	16.3035	10.7235	21.3298	7.9105	2.8164	9.3722	3.1827	2.5874	1.7336	1.3722	22.4922	28.7369	3.5086	5.0317	2.8243	2.3361	6.6785	5.8626	27.4586	6.1331	1.4911	0.6597	0	0.7154	2.5064	3.4768	1.0284	1.8185	0.8528	0.424	1.2183	0.9428	0.686	0.6409	0.0882
CDHR4	1.0911	2.2543	0.726	6.0608	6.8062	5.7777	0	2.6175	2.2334	1.6902	1.2023	0.3582	0	13.2363	10.8549	6.5246	2.2457	5.7297	1.4481	5.0277	0.6815	2.8372	4.943	3.84	1.6349	10.9475	0	0	2.0729	1.6452	2.9948	2.1317	0.4484	0.8588	0	1.4507	0	1.4714
CDIP1	15.6113	19.3522	14.3831	25.7286	21.4019	10.5248	0	0	3.9329	34.7864	14.5556	407.368	414.077	649.917	626.017	318.106	287.202	473.092	454.353	646.308	486.92	479.469	505.675	457.281	502.929	416.067	613.791	658.783	203.061	572.054	398.911	355.147	669.312	855.561	527.911	353.976	487.754	462.499
CDK14	218.277	108.969	197.581	340.524	335.097	298.288	176.695	129.808	68.7004	72.0465	67.1743	383.794	401.133	494.871	495.249	253.175	109.881	224.64	160.785	357.757	321.966	237.649	223.297	213.491	151.728	51.4869	87.1392	89.7666	331.532	159.874	124.848	218.647	286.507	94.9416	222.074	244.582	380.992	362.887
CDK15	0	0.2435	0.5882	0.2338	1.0503	0.6456	0	1.4137	5.0662	0.2739	0	0.1937	0	1.1451	0.2257	0.252	1.4166	0.2582	0.261	0.3203	0	0.7682	0	0.2311	0	0	0.7166	0	3.0758	0.8758	5.9211	2.156	1.0199	1.5628	0.6803	3.3001	0	2.9437
CDK16	468.36	511.849	536.552	532.916	469.454	477.315	618.191	513.552	189.272	751.761	729.72	511.352	524.988	415.761	427.261	330.995	285.728	544.498	519.366	410.067	364.757	688.062	437.354	309.155	419.36	411.449	632.22	540.404	547.871	473.852	738.826	510.548	488.289	596.832	593.432	718.956	534.538	448.674
CDK17	137.444	143.779	231.531	179.762	167.739	187.773	152.166	134.88	119.76	170.413	151.749	158.688	159.701	169.224	236.159	131.982	55.3628	134.864	107.636	167.292	138.795	244.636	140.466	130.188	218.152	167.532	160.813	118.56	149.176	131.953	94.508	121.343	159.452	39.7369	124.215	73.8389	154.764	246.294
CDK2	459.911	408.072	447.418	580.178	578.663	534.001	470.702	582.733	185.893	515.758	484.615	653.073	601.746	612.736	671.947	545.449	287.864	599.089	658.276	682.248	592.753	718.061	591.764	608.181	544.364	476.496	737.957	625.531	607.373	442.524	453.104	495.265	733.197	611.104	715.75	424.418	718.27	727.015
CDK20	47.0952	47.519	42.6333	91.9061	89.301	70.7927	31.6263	47.2915	37.6626	43.5178	36.2052	70.6212	69.1248	86.8534	137.604	21.743	55.2024	50.3012	56.663	60.5334	34.8714	108.885	34.9069	75.1294	234.056	180.841	21.9665	195.893	166.702	31.6009	40.4554	49.7652	79.4172	76.6278	66.3815	113.989	18.0758	114.374
CDK3	58.1142	52.9044	55.7382	154.015	136.544	142.255	28.8427	49.0103	40.1465	150.648	97.5548	46.9162	22.9173	147.937	173.941	50.5763	42.0188	104.825	124.636	50.5232	33.1412	95.5229	45.9904	46.8188	136.428	40.6023	27.9473	90.5814	52.1287	11.4631	17.0335	20.3699	59.7155	192.779	50.3243	7.7908	22.6435	69.2419
CDK5R1	126.235	103.003	146.729	155.96	127.297	183.111	110.74	59.7972	20.8019	110.2	98.2493	130.178	112.872	209.905	260.157	100.937	29.8834	114.805	112.517	156.147	97.6167	145.89	81.6971	79.7256	198.022	38.5746	67.3552	107.821	73.847	93.5528	85.1008	86.9869	122.224	58.0012	114.784	134.574	80.4713	180.744
CDK5R2	5.0671	0	10.6208	0.6031	0.6773	1.6654	0	3.6466	0	0.7064	1.675	6.4901	6.4015	2.2137	2.3275	0.6495	0.5216	2.6619	2.0182	4.1236	0.9502	9.8899	0	0.8924	3.4233	7.6412	0.9282	2.9561	0.7212	1.5872	0.5503	1.0969	0	1.0636	1.8519	0	5.0197	9.6666
CDK8	208.071	223.116	237.215	324.584	310.815	242.507	186.615	197.769	127.213	229.318	235.596	216.61	208.701	281.957	313.07	153.474	135.986	276.454	259.057	260.969	244.95	211.968	180.226	176.558	183.351	103.98	107.843	165.857	325.514	219.302	202.924	212.265	373.893	230.264	307.642	83.1778	259.562	289.02
CDK9	630.603	582.663	574.632	573.376	614.683	632.12	522.366	522.93	607.836	563.912	532.484	496.644	424.402	552.037	522.25	415.573	670.639	366.372	360.934	652.54	555.524	420.513	475.827	477.264	519.874	434.673	571.525	569.388	448.961	438.23	398.505	365.671	659.042	770.811	582.903	626.74	671.124	645.743
CDKAL1	25.838	27.0151	28.8675	31.8376	32.644	36.4218	29.4938	28.019	36.3898	27.7746	19.3892	29.1723	25.3912	41.3528	38.5849	17.4876	23.7715	25.2822	19.9908	28.0052	20.6577	30.7723	18.9278	16.7601	25.5189	25.1744	22.3318	34.1166	20.9866	8.7546	10.853	10.8156	24.2089	20.073	29.1264	28.1442	16.7758	22.0525
CDKL2	7.8057	14.142	23.1728	15.0083	17.6566	18.6377	10.403	1.4404	21.1391	16.7421	7.9394	5.5306	4.5026	17.2252	24.8635	1.7989	7.4299	9.2151	19.4303	4.887	3.7537	3.1256	1.8849	0.9401	68.6958	96.5254	19.4191	41.3103	10.3723	18.1681	10.6435	7.5764	47.2779	26.9555	71.3816	36.2858	11.6485	10.9332
CDKN2AIP	233.321	205.332	182.036	169.173	153.792	241.368	146.063	166.629	194.24	218.679	173.098	215.953	223.989	184.551	188.98	204.089	110.25	211.439	132.706	226.441	177.272	123.935	179.528	196.427	225.747	59.0701	151.33	149.994	208.883	141.597	182.841	181.244	174.15	75.5369	139.775	99.8076	123.843	241.086
CDNF	7.1233	8.8302	5.3323	12.718	10.7115	13.6567	5.1423	12.8158	21.8708	9.931	2.9434	16.6617	22.4887	47.9582	34.7509	11.4093	14.6606	30.3917	12.9987	14.5319	8.3714	13.9411	6.5391	3.1447	39.023	13.4004	21.1603	23.8473	39.2723	48.6167	65.1566	62.9939	0	0	2.1618	6.292	0	1.616
CDS1	174.221	131.397	149.926	220.964	231.308	231.446	86.2432	63.2163	78.0347	152.948	142.287	132.622	162.249	282.106	192.882	61.8921	48.5011	103.762	142.193	137.254	147.994	10.2691	71.5631	56.9671	170.587	184.524	249.219	316.139	37.0343	48.1679	43.3958	34.7936	79.6358	86.3728	52.2649	12.4176	39.0327	34.3295
CDX4	72.998	61.9145	46.0166	29.2674	21.5688	46.2997	8.8754	11.0596	166.09	42.494	60.9624	8.3244	11.8599	0	0	10.8305	26.0942	9.0786	5.0989	10.6219	8.6385	0	0	17.1268	50.1736	0	16.887	51.9912	0.5466	33.6515	0.4606	0	92.4211	49.8872	92.4693	2.7185	33.4288	160.938
CDYL	508.456	572.44	652.798	635.739	651.122	518.601	330.24	249.132	553.084	566.523	560.949	283.697	313.763	379.767	377.894	216.886	280.451	236.475	289.553	343.669	282.408	193.939	263.155	252.458	162.038	239.349	118.231	297.543	284.757	87.1808	82.6808	107.204	626.707	524.451	641.685	95.73	82.0894	25.5944
CDYL2	20.1245	15.0342	21.5496	9.9939	13.0044	38.6921	21.5515	17.2641	8.5113	30.5343	22.0283	9.3857	6.9685	7.4248	25.5763	8.2555	1.5194	14.8014	10.6881	7.202	6.2861	6.8045	3.367	5.195	25.3883	14.0833	27.3708	42.8088	3.4222	3.0713	16.6921	13.3713	7.7499	0.8402	4.8767	15.6129	31.9243	33.9327
CEACAM1	13.0255	11.7828	8.0816	44.4166	30.1156	21.5978	73.1924	5.0669	13.8352	7.362	2.3275	3.8877	1.3847	9.3378	6.7969	6.3226	6.0933	1.2955	2.6194	1.4656	1.6886	1.7576	1.8843	5.2861	0	0	2.5732	0	7.0018	0.4949	0.2574	0.2565	0.5332	1.0212	1.7781	5.1752	0	2.2564
CEACAM20	0	0	0	0.6515	0.7317	0	0	0	0	0.2544	0	0	0	0.7972	0.6286	0.7017	0	0.7189	0	0	0	0	0	0.9332	0	0	0	0.6379	0	0.8024	0	0	13.5172	27.1847	4.5081	10.9339	3.6136	12.6751
CEBPE	0	0	1.0574	5.0438	4.248	0.5803	0	0	1.301	1.4769	0	0	0	1.5408	0	0	0	0	0	0	0	0	0	0	2.3789	0	3.8699	0	0	0	1.1561	0.576	1.1567	0	2.5717	0	10.4815	2.8835
CELA1	0	0	0	0	0	0.7252	0	9.5278	1.626	0.6153	0	1.3868	1.9759	0	0	0	0	0	0	0	0	0	0	0	3.1648	0	0	0	0	0	0	0	0	0	0	4.9788	6.2252	0.8563
CELF2	108.484	96.6857	143.815	118.438	93.2277	184.107	104.32	123.982	63.8591	124.266	96.9883	49.9475	36.6808	56.3209	90.8636	28.5394	29.269	60.5378	50.7918	36.2521	27.6489	115.519	35.4482	25.7203	38.4912	29.8608	40.2803	52.897	111.017	78.3094	67.9002	75.9639	39.3605	14.5985	34.3983	106.741	58.7621	44.2405
CELF3	11.6685	5.0894	20.7047	3.6008	3.1771	5.0897	1.2479	1.5551	2.6538	5.523	5.0002	15.3461	2.733	12.9165	18.88	0.8319	0.8908	5.6821	1.7233	3.3401	2.0254	34.5732	0	0.7609	11.1817	0	0	9.2694	1.1232	5.1465	5.0714	9.4059	2.8852	3.6842	2.566	2.4894	4.2829	2.003
CENPC	52.1519	67.9224	68.1961	152.045	138.756	72.2318	104.845	46.3203	148.367	98.0183	92.2004	25.7719	22.6785	72.0775	65.9655	18.7376	42.505	75.4416	58.9024	27.2469	20.2842	57.305	23.1739	23.5851	57.9481	15.5994	32.2121	46.7705	42.8182	74.016	69.3454	62.459	163.786	123.55	158.243	121.844	155.053	207.892
CENPE	148.854	135.647	233.47	304.083	271.209	247.282	297.643	166.849	478.611	223.791	215.279	275.021	226.476	309.336	185.783	336.812	362.587	271.987	326.113	217.463	286.655	378.421	249.478	243.654	274.8	182.345	182.325	200.275	488.385	228.706	228.878	230.454	213.596	189.596	437.432	209.085	416.616	433.44
CENPJ	100.089	101.951	99.3827	214.255	230.578	201.877	90.365	72.5877	172.948	134.012	96.1812	119.171	82.672	217.382	226.594	119.133	113.665	132.539	146.988	153.752	119.036	100.409	108.751	125.653	261.038	147.46	144.947	211.515	195.401	135.116	158.733	184.261	251.738	212.28	212.721	268.182	138.271	189.241
CENPL	115.419	119.026	137.19	122.115	108.564	128.607	106.348	94.657	145.787	81.144	51.0893	144.723	131.924	151.7	149.433	58.9728	94.0465	72.5029	63.6977	161.95	124.393	157.673	56.6916	55.1332	95.2361	93.9283	112.291	66.1732	116.796	55.4765	50.0832	49.7299	86.9775	72.67	93.9067	163.293	119.948	105.832
CENPO	394.751	266.963	299.697	262.16	244.622	400.176	255.631	243.501	196.013	200.756	154.762	394.84	393.346	356.118	371.256	260.758	221.287	218.008	207.683	378.029	382.934	236.849	209.333	211.153	203.453	42.4211	164.89	209.813	331.119	261.716	392.198	371.957	181.162	221.75	104.216	224.454	100.698	198.569
CENPT	373.129	372.47	299.473	425.302	430.759	498.446	328.297	384.484	266.656	374.61	320.725	409.152	328.645	382.017	351.771	207.564	561.665	263.714	292.691	380.863	377.487	313.233	217.411	216.463	488.483	220.429	318.432	475.114	263.524	318.252	163.186	167.012	499.097	912.132	535.191	445.766	404.253	627.523
CEP128	13.6803	12.0881	17.4341	19.9457	17.3367	18.2545	12.3022	5.7912	23.7774	14.343	13.6138	6.0917	5.1013	15.8085	14.6336	6.0501	8.2115	6.9423	10.0886	9.9495	7.5241	14.9256	8.7912	8.895	18.3066	9.2383	7.1646	21.7191	21.8447	45.1286	31.6424	33.9008	49.5327	13.4494	97.2605	59.5621	26.3804	51.1964
CEP135	108.45	97.2644	128.498	165.046	145.863	166.483	114.587	100.6	101.346	121.544	101.364	148.962	121.952	274.728	284.788	108.185	87.1164	200.931	163.582	151.075	130.28	154.09	103.842	93.2188	189.705	95.2309	65.2738	82.6309	143.03	117.756	107.029	120.21	123.902	40.4352	81.8621	34.9661	101.243	133.923
CEP152	24.4448	29.2787	31.7344	74.1161	88.5293	61.8388	41.9708	23.1784	119.578	49.4698	48.8664	31.4492	23.2714	63.9009	61.6599	28.6525	37.8705	38.0209	51.687	31.2602	24.4229	29.6031	25.2697	29.7591	72.2981	59.2807	26.7026	56.5701	70.717	19.937	30.4273	30.9091	85.1822	28.9902	112.305	43.8471	49.4401	86.434
CEP162	47.7044	40.884	70.3433	99.7763	79.5085	90.3296	53.287	46.6219	129.711	82.1085	46.0759	84.0151	60.1245	127.328	94.3119	70.0174	159.997	107.86	122.865	102.611	106.437	78.9661	64.3176	73.5561	114.984	56.2662	53.5972	68.9689	83.8436	103.421	74.1362	80.9123	45.9242	13.7849	80.7713	115.323	64.2816	126.291
CEP170	0.0983	0	0.0981	0	0	0	0	0	0	0	0	269.56	299.178	316.968	300.407	222.297	81.8763	182.69	178.032	256.048	312.41	353.157	198.768	182.91	31.7304	28.1216	13.284	32.1546	370.062	48.5291	68.5628	70.9013	201.363	41.4644	224.458	142.553	286.816	287.302
CEP295	53.7186	55.6471	79.6037	126.277	96.8041	83.4404	94.1949	62.4571	90.4146	84.2107	94.4771	99.3263	78.3142	204.534	188.938	85.1297	108.558	118.844	112.597	118.51	85.7931	208.941	92.7635	80.7462	166.218	81.9271	121.409	211.541	191.768	73.448	91.2631	76.7309	211.124	87.8808	307.494	105.133	189.398	282.925
CEP350	108.012	111.767	165.164	185.799	161.538	168.517	147.27	108.142	130.974	87.1435	79.178	162.22	153.95	260.317	243.003	84.7025	100.445	102.797	104.284	146.713	155.296	161.281	87.4081	89.1616	273.425	186.591	139.822	203.395	208.762	86.3194	102.861	92.6478	157.034	51.6869	256.602	59.6048	127.56	164.166
CEP41	43.6494	35.2746	43.8237	62.8362	51.1156	61.7142	37.1809	26.872	61.83	43.3222	27.6666	48.5325	48.6374	80.9603	87.1502	31.8202	59.6284	67.7481	43.2563	63.3019	47.654	70.497	30.9073	26.5793	38.1006	9.7008	26.3948	44.1345	69.1983	31.1911	69.0488	65.5778	86.9069	60.0426	59.8973	87.8439	42.5927	75.2626
CEP44	44.2289	84.3498	73.1788	133.434	105.731	75.8499	68.7703	28.1568	103.623	95.2604	88.849	53.1302	58.5027	96.6147	116.817	33.3632	124.514	147.896	72.4983	70.9553	51.5312	70.8514	42.0626	39.0342	72.783	17.9087	42.8852	43.5494	37.8708	69.2482	72.9347	77.1949	47.8438	35.5185	41.8491	57.6003	23.526	54.1658
CEP57	340.873	417.349	442.455	511.107	528.615	438.216	431.045	279.026	724.973	441.749	446.456	336.452	323.027	392.397	402.876	299.481	512.298	394.271	371.184	119.515	71.1698	77.2963	58.7001	79.4302	301.01	391.22	336.777	319.372	283.936	206.145	288.648	315.299	309.678	269.03	329.439	264.317	303.99	334.937
CEP72	24.6476	24.0869	30.1096	35.0069	30.1156	37.149	9.1695	12.5143	26.5562	23.9977	14.7459	18.9891	11.5347	41.6658	48.5539	13.6935	16.0731	26.2928	16.7615	140.655	66.1672	39.6871	85.7241	55.1181	64.3365	17.3846	23.6244	57.4195	20.7991	127.402	159.38	138.755	87.5976	115.163	93.1558	31.8644	20.1917	82.682
CEP76	114.236	121.884	123.096	137.325	125.346	165.31	100.11	51.126	163.33	108.685	106.15	105.517	117.192	144.004	151.667	69.2995	104.265	90.771	98.578	115.694	96.7675	56.0288	67.2206	79.6429	126.03	68.1961	70.9287	84.0955	106.743	77.7377	119.761	120.533	138.776	87.4122	108.373	126.568	85.2993	154.208
CEP83	18.1276	19.9355	28.0189	53.7052	52.5622	49.462	20.3475	18.8118	46.8988	38.2658	27.2383	24.0651	19.0388	48.2916	50.6194	23.0588	34.375	37.2102	43.111	23.7582	30.8212	27.3686	25.6746	23.3113	59.9348	24.9225	21.3998	27.6618	47.0662	30.1402	31.7899	32.8924	31.7137	20.0052	36.9447	28.4689	22.0968	30.1549
CEP85L	19.9839	19.4252	23.1971	24.3102	36.8313	35.8295	31.5222	12.6709	20.218	15.3419	12.5137	21.3335	23.134	53.6179	42.0788	14.0465	12.0028	12.0884	15.2467	20.7205	21.7326	27.7608	12.7686	14.328	32.2213	21.3098	14.3983	8.4502	26.7444	20.9123	13.4185	12.4808	38.0242	9.5544	31.5988	15.5309	26.7427	37.616
CEP95	116.888	142.817	106.804	263.167	271.111	229.355	163.649	130.136	185.909	175.436	134.961	170.738	135.72	395.332	339.068	213.081	159.259	205.364	229.581	159.038	131.105	164.766	176.065	166.24	228.054	162.966	139.59	170.877	163.631	144.621	115.636	110.139	135.49	142.948	123.196	83.8187	130.34	142.405
CEP97	55.9195	62.2044	93.2952	92.7148	87.2388	88.1203	103.23	62.5472	67.8706	83.0669	68.8455	62.7434	61.8157	108.236	138.927	33.7861	26.7968	87.0743	92.3737	74.2246	75.5374	134.871	41.2891	39.5069	93.3883	33.2255	66.3029	49.0284	130.026	62.9209	64.0056	68.0974	80.5282	51.7306	104.074	73.4479	89.0309	90.4198
CEPT1	163.966	222.837	196.311	237.242	223.69	186.842	249.768	230.044	278.502	192.769	142.965	150.998	180.708	174.382	185.378	140.924	99.293	209.861	209.986	163.204	195.34	316.98	181.505	161.541	291.431	136.295	229.519	150.036	190.94	157.628	129.366	134.588	269.299	329.564	162.889	276.911	210.603	230.545
CERKL	3.1557	1.6108	5.0025	0.2209	0.2481	0.305	3.2161	0	2.0518	0.3451	0	8.094	4.4554	1.6314	1.9296	0	2.6909	0.9808	0.9915	6.1687	4.8537	13.7121	1.1606	0.4341	0	0	11.4332	0.8568	1.5701	0	4.8098	1.5978	3.2158	4.6195	0	7.8035	2.4284	17.3696
CERS2	1140.27	1205.6	1215.07	1082.46	1135.05	1076.56	1366.61	1383.85	507.242	1128.35	1013.24	931.601	948.53	864.563	815.88	928.069	616.645	903.923	932.393	853.458	1002.72	1021.1	858.349	876.078	722.744	697.087	793.816	868.035	788.237	792.984	766.18	804.457	962.02	1083.77	1245.76	826.746	1419.98	918.262
CERS3	0.2931	0.7266	0.8776	2.4419	1.567	4.9768	1.6926	2.1092	10.0783	3.6774	1.9377	4.1801	6.3525	2.4714	5.1968	1.0877	5.5325	2.9717	7.5105	14.4381	3.4248	22.4061	2.1838	2.2974	0.329	0	0	0.341	1.2168	0	0.186	0.3707	1.2793	2.4503	2.1333	0	5.1289	11.9934
CETP	0	0.7709	0.6207	0	0	0.6813	3.5913	0	2.2911	0.289	0	0	0	0.9052	1.4276	1.5936	5.7592	0	0.8253	0	0	0	0.6501	1.0942	2.5154	0	0	0	0	7.2703	1.6805	5.8615	0	0	2.7192	0	0	1.0163
CFAP43	2.1158	2.9142	2.1118	5.3165	3.1423	1.5453	6.7884	1.6918	15.5907	5.0255	0.7771	7.8719	10.5556	29.0883	26.7154	7.2295	42.3359	15.7395	26.2074	19.3071	12.774	8.2524	11.0595	9.2386	10.3029	3.538	5.5868	16.9723	27.0924	23.9616	14.1321	24.7101	7.9608	4.9186	15.987	4.9853	2.3271	8.9627
CFAP44	3.1197	2.2099	7.1173	5.3048	4.17	7.6901	6.4347	6.4147	3.0104	1.398	1.105	3.8389	2.6566	0.4864	2.3011	1.427	8.0225	1.6082	2.217	4.1646	3.1293	62.5355	3.6083	1.1102	1.6284	0	2.0377	1.1682	19.8772	0.6524	3.6758	6.3118	6.9492	3.5027	10.165	35.502	4.7929	8.2663
CFAP57	4.3781	5.1687	5.4102	2.9778	3.344	3.9969	3.612	4.501	8.7053	2.2283	0.6892	1.8479	2.6327	3.9453	2.6324	0.2671	4.5053	0.2737	4.7035	6.1028	3.5156	4.0658	0.8718	1.1005	19.6922	3.1396	9.1527	17.7334	0.4454	1.4514	0.6039	0.9027	4.3616	0.4641	2.155	10.1921	0.7319	5.0339
CFAP69	3.4671	3.8095	3.3819	17.539	17.1681	7.2946	1.3652	5.1037	7.9355	8.3858	4.6887	1.6861	0.4576	12.5799	12.4466	1.4625	6.6278	10.0605	12.6591	4.5476	4.0066	11.5483	6.6205	5.4994	15.3877	4.5796	8.1586	11.4569	5.8907	52.0566	11.6519	12.9779	15.6085	22.0444	14.0217	22.4454	3.0392	7.6642
CFAP99	1.0616	1.974	0	0.6318	0.7095	2.6168	6.131	3.8199	0.6519	5.1802	1.7547	1.0455	1.4896	1.5454	1.8279	1.3603	4.916	2.7873	2.1133	5.611	0.9946	0	0.5549	1.2454	7.7951	0	5.6359	0	0.3778	0.9423	0.9801	0	1.7299	7.7313	1.9231	3.7315	3.3572	0.4618
CFB	0	0	0	0	0	0	0	0	0	0	0	3.0112	1.43	0.7418	1.7548	0.6529	2.0975	5.3517	2.0288	1.6574	4.774	3.9751	0	0.8967	0	0	2.0188	2.5719	7.2501	1.0701	0.8348	1.3866	5.0137	10.6699	29.726	18.0243	1.6827	7.6382
CFLAR	12.2814	12.5036	15.8936	29.1253	23.6564	15.8592	43.4198	40.9992	18.4094	15.4079	10.497	14.5509	13.8642	21.8465	33.063	11.7052	7.9617	11.8699	5.0102	16.4022	8.4668	24.8931	36.3311	24.8653	34.1091	17.5694	17.7559	25.8832	60.288	1.5292	7.2904	7.4634	51.1046	28.4426	39.5606	48.4799	42.6549	58.1882
CFTR	7.483	18.0369	11.2032	3.9586	6.6681	8.1979	2.4009	0	7.1478	6.472	7.5584	4.2187	6.3109	5.3002	3.4419	0.2744	5.9508	1.687	1.7054	1.2195	3.2115	0	0.448	0.2513	4.8177	3.226	8.6209	18.2215	0.1478	1.9662	14.0892	6.2277	2.947	2.171	1.7641	0	2.739	0.1884
CGGBP1	161.825	201.273	207.835	178.968	175.819	177.523	217.402	144.794	220.263	183.484	182.367	182.408	180.779	169.157	182.478	129.801	195.041	198.058	189.189	172.208	162.167	266.352	130.694	130.114	157.632	219.735	181.695	129.213	202.914	140.881	141.462	151.977	175.219	135.733	146.55	211.358	172.979	208.857
CGNL1	189.896	183.106	243.48	176.18	166.383	228.836	132.762	121.436	68.253	163.087	115.402	155.883	155.513	203.65	147.83	90.1382	55.1099	74.6326	140.363	120.715	183.57	26.4606	45.6841	66.0688	97.4556	90.8362	57.9269	102.373	50.6024	87.5482	285.242	235.914	31.0127	15.7992	70.9435	4.7585	37.3469	44.9705
CHAC1	1099.85	1355.17	344.656	434.727	450.465	759.787	182.168	364.394	434.28	621.449	359.461	104.779	74.6398	158.5	135.48	39.4057	96.6516	100.385	369.529	162.206	77.8681	32.4189	139.028	141.869	299.425	87.4464	271.618	1563.92	139.949	41.0725	74.0818	75.6384	140.801	423.789	252.07	41.4153	298.265	338.855
CHAD	8.7316	8.5045	9.3375	0	0	8.5409	10.8058	0	7.6596	0.8695	0	12.2788	20.9925	1.8149	3.5778	1.5975	5.1319	1.6367	0.8273	27.3858	15.1918	24.3262	0	1.4633	7.7247	0	3.4272	0.7277	7.1094	1.2177	3.7997	5.0488	32.1117	18.3207	34.1792	11.0531	4.1275	13.0583
CHAF1A	414.976	345.964	341.7	275.918	322.672	377.559	234.119	230.923	184.84	294.048	251.028	473.622	443.392	355.007	313.344	386.481	256.247	307.868	270.343	464.199	404.029	308.103	366.243	355.867	562.66	390.379	533.292	500.51	245.595	269.659	273.94	289.502	361.632	396.156	334.298	413.989	348.918	431.874
CHAF1B	224.317	190.867	199.924	265.318	265.092	262.771	176.212	176.883	239.753	234.748	204.526	141.34	115.367	215.439	199.055	106.79	226.909	160.925	145.325	224.845	145.126	61.296	145.515	158.019	156.631	57.4708	108.901	181.871	170.567	630.769	801.681	802.895	429.001	223.233	537.565	288.843	426.953	517.225
CHCHD3	631.313	592.462	585.922	462.38	455.176	466.337	519.349	561.749	1648.77	672.685	728.841	247.809	229.868	171.282	151.687	402.435	1099.99	313.684	381.979	225.209	215.378	77.6659	420.12	468.243	254.275	544.86	195.24	615.503	180.597	847.876	805.511	786.508	14.2262	9.0827	7.9076	76.7157	0	3.9271
CHD1L	429.824	370.549	388.762	487.263	456.574	463.367	506.256	422.667	549.052	366.093	400.857	311.444	289.935	289.732	310.325	230.689	269.481	304.642	263.368	369.466	333.423	615.434	375.73	396.765	466.484	426.458	304.931	592.918	376.79	411.284	324.754	296.97	282.699	294.236	267.859	193.868	235.11	303.004
CHD2	245.893	207.598	359.068	495.488	516.513	368.97	339.505	214.871	239.57	272.021	210.56	230.815	204.946	521.504	523.411	206.213	123.935	256.941	222.216	245.066	217.767	352.291	225.091	222.196	409.1	710.815	229.92	661.68	433.41	240.03	253.756	239.831	323.372	145.538	501.674	138.879	191.267	359.139
CHD6	35.1063	31.6735	51.8187	65.7527	63.554	61.1952	41.2982	42.7342	35.0261	35.418	25.9196	96.6547	84.7033	184.325	190.981	69.5444	69.2269	78.1817	77.1502	99.7597	89.3055	99.5841	68.9308	61.0338	67.8939	51.0789	36.957	79.0433	37.8362	84.7527	87.6661	74.7789	115.151	43.4717	201.357	73.6154	78.5295	133.694
CHD7	329.358	254.187	378.484	543.725	440.644	309.382	361	191.748	205.669	439.265	441.398	428.451	374.682	481.445	575.942	266.507	217.445	490.472	392.738	437.023	416.585	442.277	319.905	307.527	83.3063	32.7224	343.909	728.812	357.066	503.986	489.041	515.882	430.599	180.217	641.698	264.503	618.71	614.996
CHEK1	276.992	258.47	256.818	232.504	240.342	288.572	180.947	188.563	252.327	233.031	201.645	237.996	243.36	237.8	224.29	165.085	201.5	171.127	114.355	236.655	232.782	126.129	173.221	180.272	222.72	138.831	257.297	188.471	159.317	203.772	207.138	226.753	155.381	90.6698	180.785	139.951	229.597	244.137
CHGA	0	0	0	0.6434	0.7226	0	0	0	0.6639	0.2512	0	304.541	361.948	582.11	1061.75	567.711	328.761	174.986	189.792	151.392	202.231	14.7341	76.1627	53.1777	141.298	32.4865	109.503	75.408	21.9105	106.912	289.195	225.164	44.3615	90.6324	39.453	11.4827	35.7329	33.6689
CHI3L1	2.0863	2.9096	2.3427	1.8625	1.3944	4.1428	4.5184	0	5.1246	3.8783	1.7242	1.5395	0.3656	0.7585	1.1962	0	0.2681	1.368	0.3457	0.4236	0	1.0159	0.2723	0.3056	0.8776	0	0.9517	2.4249	0.9746	0.6016	1.721	1.5591	2.4011	2.044	1.1863	0	0	1.9489
CHIT1	0.9853	0	1.4752	0	0.6585	0	0	3.5455	1.2101	0	0	0	0	0	0	0	1.5209	0	0	0.4006	0.9231	0	0	0	0	0	0	0	0.3513	0.7579	0.3942	0	0	1.0316	1.1975	0	0	0.6692
CHKA	155.474	139.109	131.865	213.448	226.977	214.061	94.9292	133.411	108.676	176.782	147.076	139.692	133.206	187.408	182.863	84.7191	126.449	119.878	162.579	126.486	147.256	56.2227	89.3677	94.2532	191.554	112.847	110.8	147.269	117.035	103.695	130.294	118.237	339.516	477.488	236.04	164.613	208.233	355.914
CHM	71.2258	81.4793	89.8848	81.0196	66.9086	113.33	64.8428	41.242	57.7417	88.8106	33.2492	128.618	115.523	105.385	100.618	51.0807	62.6914	45.19	60.5984	99.0595	97.636	74.6613	48.7933	46.782	79.3585	30.2136	51.8116	55.4181	141.272	18.3653	33.8642	19.6861	148.097	56.4585	108.878	170.749	127.645	204.8
CHML	324.289	253.42	348.114	481.101	528.207	480.137	327.493	266.649	175.689	396.936	374.375	391.251	332.282	529.285	452.5	393.647	163.127	448.982	544.543	345.567	351.621	184.875	325.964	292.486	406.443	220.936	317.616	181.842	295.213	139.849	224.057	197.704	159.281	61.2034	104.576	61.7168	96.0876	135.979
CHMP4C	96.7405	114.855	72.7578	33.2469	44.6205	60.0819	70.8211	63.7363	79.4853	62.6871	56.3019	116.201	145.457	217.422	70.4577	168.661	78.6048	58.196	52.4967	90.9002	63.8594	10.6347	260.099	243.887	148.121	40.9011	91.9113	170.892	37.8227	9.3416	19.4335	4.8416	51.095	45.049	45.0808	0	17.7598	15.8789
CHN1	234.304	210.242	279.197	276.553	245.48	315.94	188.726	159.917	336.718	280.188	229.013	411.054	429.258	269.135	317.278	207.584	513.429	601.207	337.439	33.7855	37.1955	145.853	11.1005	14.0808	257.207	114.25	182.492	208.623	252.133	126.309	134.616	160.438	208.877	190.853	179.833	214.485	167.129	220.364
CHP2	42.3351	103.369	114.6	67.9506	97.7416	66.4074	55.5672	9.2323	106.349	152.027	116.622	7.5769	8.9958	13.999	14.7185	2.4645	25.7301	2.5249	0.8508	9.4028	9.6296	2.5057	0	1.8841	77.0877	96.4855	18.7518	93.318	0.4565	87.7155	303.603	144.225	4.2057	2.6851	4.6754	4.5359	0	0.3215
CHRNA10	3.7719	4.6758	5.6472	11.2241	5.8821	13.0856	3.6306	9.0483	11.5811	5.2587	4.1563	9.9062	8.8209	2.7454	1.4432	4.0276	3.2346	0.8253	2.5029	6.1342	4.7117	4.904	11.1726	16.9619	14.8873	0	11.5324	7.346	4.9169	0	5.1593	1.8697	2.7452	7.8869	0.7629	6.6616	0	3.0379
CHRNA2	0	0	0	1.4344	0.4027	0	0	0	1.11	0	0	2.186	0.8899	0.4616	2.9119	0.8126	0.6526	0	0.8417	3.9196	1.129	0	0.6299	0.3534	0.3388	0	0	0.3511	0	6.2052	9.1437	6.1642	17.4747	17.4045	6.2165	1.1308	3.2957	15.7156
CHRNA3	26.6589	30.7234	38.8731	39.4163	34.5201	13.9184	38.4904	11.9907	25.8343	15.3894	9.6388	23.2591	18.1816	38.0294	66.2133	13.3899	7.0973	13.9927	7.2115	20.5394	15.2546	71.6521	6.1106	6.2447	98.1202	43.8024	92.7304	139.682	23.2729	37.9012	30.5338	17.9747	27.4178	24.1051	12.242	8.7257	12.1498	6.9635
CHRNA5	141.824	118.692	121.007	169.588	155.5	184.194	107.574	103.475	146.085	100.382	100.463	38.6204	43.1013	100.372	111.783	46.8972	27.2388	33.8905	15.179	98.255	86.513	43.4261	54.4316	68.9542	112.329	19.6009	76.1882	43.2229	26.9594	7.6726	3.7244	1.8558	102.946	122.843	55.9424	42.567	47.8556	10.4648
CHRNA7	0	0.4214	0.1697	0.4046	0.2272	0	0	0	1.8787	1.1059	0.5619	28.0439	32.1063	22.946	50.3908	10.2075	31.57	18.4681	14.1713	28.1234	18.4247	19.8382	4.2538	7.9555	30.9471	5.1168	17.7134	26.1296	0.2425	8.9063	8.106	16.5408	11.6222	10.9591	1.789	11.5705	4.8621	21.1043
CHRNB1	178.907	199.173	204.64	195.936	180.505	219.217	170.782	134.781	145.875	161.016	135.226	97.5643	94.7421	272.631	278.345	70.7305	87.2351	80.8763	76.5282	197.576	105.275	88.4277	86.0458	77.4747	289.66	281.858	123.433	202.015	59.5572	65.8861	23.581	19.4607	159.828	204.699	111.317	168.223	29.4769	78.1967
CHRNB4	9.9958	11.4664	19.0603	14.3839	15.1557	15.6908	43.0809	3.221	5.8632	12.0639	2.9591	9.4256	4.4763	14.5952	14.3862	2.0439	5.1588	3.2906	2.7217	16.0831	4.7402	52.0287	6.2513	5.8007	50.7566	113.868	173.101	58.7359	17.6505	3.4931	4.1115	1.7152	3.1853	0	1.9067	7.1351	11.1977	0.237
CHRND	0.426	0.528	2.1258	17.7456	4.555	0.4667	14.7604	0	4.7083	2.9693	5.6325	0	0	0.6201	0.489	0.5458	0.4383	0.5592	0	0.3464	0.7981	0	0	0.2499	0	0	0.7617	0	1.5156	8.4996	6.1887	6.4611	106.237	91.9238	42.4756	1.5076	10.4992	63.0631
CHRNG	0.7086	0	0.943	0.4217	0	0.0647	0.682	1.6997	2.3205	0.1646	0	0.3489	0.3313	0	0	0	1.215	0	0	0.3841	0.4425	0.9212	0.1235	0.0693	0	0	0	0	0	0.3908	0.271	0.135	14	9.4088	7.0992	1.5894	3.8691	15.5403
CHST14	333.557	329.351	273.866	227.857	209.355	340.957	291.468	371.548	66.9689	251.252	226.28	273.089	249.072	258.4	296.984	192.517	114.019	224.654	252.517	299.059	264.124	502.301	200.128	182.377	392.431	261.908	396.608	407.998	380.086	172.536	148.709	184.219	221.383	173.959	146.544	208.154	133.361	366.098
CHST15	16.791	13.0467	15.6188	17.5134	10.9673	25.886	17.7949	19.4336	5.8676	14.3353	8.2401	8.9168	9.1507	6.3626	8.5611	5.6006	3.2485	2.277	9.7138	6.032	5.8456	8.5179	7.2478	6.0387	16.3493	2.6066	2.0264	1.5328	26.1839	20.7784	11.5795	12.3101	30.5757	16.6596	23.4346	4.4242	16.6766	25.4388
CHTOP	874.538	829.907	751.855	757.858	824.775	780.886	573.203	576.132	879.705	799.345	759.883	911.585	953.727	794.144	750.174	767.916	855.807	806.387	767.436	932.027	927.93	777.031	854.579	772.15	823.48	738.983	812.14	865.836	824.264	1172.76	1418.81	1383.31	776.188	1399.62	781.702	821.158	647.448	663.453
CHUK	101.143	98.9932	105.2	103.788	102.621	148.036	65.2794	78.1754	83.652	80.1578	65.0254	139.287	134.078	150.407	144.846	88.6376	70.5823	85.2319	104.253	123.686	128.775	69.7312	80.2751	90.4227	169.277	50.771	63.0112	80.6163	178.595	75.865	83.8754	97.7552	155.082	65.6671	114.876	83.9746	102.402	153.712
CIAPIN1	889.005	882.248	805.691	658.378	674.255	659.667	580.485	593.051	1960.51	726.187	852.33	197.688	40.2355	0	65.8317	1286.01	3039.39	451.731	494.728	139.903	53.729	0	1289.05	1194.18	96.6707	0	52.4199	868.163	163.193	210.765	203.57	296.501	883.568	1529.62	951.222	2159.82	888.615	759.621
CIB2	528.093	513.803	507.147	528.003	492.969	544.459	323.121	246.515	322.53	517.629	498.236	550.773	627.755	597.271	529.274	450.423	629.519	571.593	630.858	526.427	475.594	291.445	387.598	390.102	437.533	495.423	457.56	541.944	268.008	260.647	325.338	256.517	234.257	484.485	258.344	306.405	159.962	176.027
CIB3	0	2.1998	0	0	0	0	0	0	4.3588	0	0	3.4954	4.9799	0	8.1479	0	0	2.3296	4.7102	1.443	0	0	0	0	0	0	6.488	4.1328	5.0496	0	1.8774	7.4837	0	0	0	18.8229	0	3.1219
CIDEA	1.3942	1.7282	0	0	1.8635	4.2002	0	0	1.7122	0	0	0	0.9803	3.0509	0	0	2.1568	0	0	1.1362	0	2.7249	0	0	1.5675	0	0	0.8122	1.4852	0	0.5408	0.539	0	0	0	2.4647	0	0
CISD3	0	0	0	0	0	0	0	0	0	0	0	270.731	252.969	41.5752	48.1513	23.2536	220.734	26.9483	22.9	269.364	225.654	455.817	22.6936	23.1976	44.9631	35.684	303.954	38.3089	29.6155	155.157	201.736	231.971	41.4858	109.257	26.6628	498.116	233.981	38.7834
CKAP2L	126.149	173.936	178.704	185.188	160.926	165.842	190.444	140.157	181.836	135.453	129.493	240.695	241.625	300.166	272.68	169.449	163.121	173.895	197.478	282.204	300.675	373.762	216.525	217.393	310.409	279.443	302.977	295.762	339.832	242.331	277.399	258.706	172.521	83.3985	165.886	195.712	193.609	219.065
CKAP5	714.42	859.882	1015.43	951.703	974.918	806.188	1014.98	758.352	831.379	879.11	778.689	945.611	954.223	921.794	847.315	731.766	549.281	923.967	975.427	867.486	1108.97	1289.52	806.654	771.757	758.106	1418.23	1134.4	1259.78	951.944	1021.36	905.473	822.103	733.167	379.364	1430.25	582.305	1198.57	925.932
CLCA2	0.3094	0	0	0	0.4136	0.1695	0	0	2.2799	0.2876	0	0	0	0	0.368	0	0.9896	1.2625	0	0	0	0	0.6702	0.7521	0.3602	0	0	0	2.245	0.3202	0.2498	0.2489	0.3492	0	1.1647	2.2599	14.236	0.178
CLCC1	78.3758	70.6735	91.9882	90.0361	101.607	123.421	85.3631	86.7058	90.1537	63.1485	41.8809	248.477	250.153	274.867	245.679	195.26	259.394	220.505	207.407	313.113	266.109	388.656	212.893	208.259	303.475	274.151	318.02	248.446	151.122	249.95	178.789	216.701	339.331	190.421	331.566	783.953	318.284	410.849
CLCF1	8.9337	15.3339	6.859	22.903	6.4299	11.293	15.8752	69.2373	8.4398	23.6327	15.9019	18.2737	19.285	50.0182	48.1188	47.5499	7.779	42.401	17.3283	18.4403	6.4381	24.1235	61.066	31.0372	56.5395	0	33.9604	27.9418	95.8182	40.0109	80.9236	71.4284	35.8895	35.8026	29.0923	33.8689	54.2039	170.554
CLCN2	25.3431	27.9619	48.0738	61.278	58.882	59.0174	22.9889	29.6013	13.0365	43.1635	35.0896	18.1546	12.6534	63.8993	86.161	23.9599	7.6424	36.5601	24.464	31.1581	10.4341	52.2321	40.7517	31.5745	94.2243	51.9135	32.2567	60.7145	24.3094	101.1	90.6483	94.6945	116.265	76.9191	61.3474	27.2595	36.4472	112.77
CLCN3	191.09	204.23	248.462	261.465	272.91	258.289	241.598	159.819	118.61	199.929	142.841	162.855	159.35	272.806	259.767	129.261	82.8345	187.588	164.52	184.597	189.657	247.766	163.735	150.626	246.049	198.09	163.084	147.917	302.942	149.686	152.538	134.55	208.655	91.2515	194.199	140.589	172.873	193.306
CLCN5	48.9172	60.9279	83.3503	112.984	112.245	79.1101	72.6451	78.7886	35.7598	77.833	40.4263	38.8782	26.4697	93.571	121.772	22.3816	19.4128	52.7402	40.49	35.3189	27.2736	90.8389	28.6083	23.3594	70.8656	59.6456	55.1901	105.602	101.1	30.2528	28.1071	22.1495	88.4523	61.5394	82.2513	33.5477	47.2986	48.3027
CLDN1	44.3028	68.0813	77.4742	70.6005	38.1732	59.7668	48.6344	134.381	21.5839	24.1617	32.6793	50.5273	47.3057	81.0845	61.4149	21.5998	9.8048	14.9134	10.2131	56.0206	39.138	70.0374	43.6738	63.6238	28.1217	39.3483	28.6773	38.7089	156.098	13.4012	14.5368	10.3194	36.741	3.7038	30.0961	225.241	23.3642	26.514
CLDN12	409.156	492.167	463.211	440.303	408.148	492.212	346.103	297.788	308.42	436.817	487.011	428.256	438.962	429.439	449.599	293.446	251.087	487.491	483.829	22.6981	10.4605	21.7752	35.0184	26.1967	421.302	332.846	410.823	259.197	225.531	317.894	294.202	267.542	434.943	247.224	342.205	69.6046	405.243	472.917
CLDN15	44.4474	48.4865	28.9839	88.8797	104.563	72.7162	34.226	34.1192	11.6452	76.8391	21.5497	38.2877	26.448	98.6074	100.745	21.8881	21.2154	50.2626	53.9393	52.2077	24.2809	119.469	35.7159	18.6569	57.6141	26.6068	10.7729	26.7626	64.8029	58.0568	43.6853	57.9397	130.821	178.101	47.0518	18.674	30.9929	133.49
CLDN17	0	0	0	0	0	0	0	0	0	0	0	0	0	0	0	0	0	0	0	0	0	0	0	0	0	0	0	0	0	0	0	0	0	0	0	0	0	0
CLDN25	0	0	0	0	0	0	0	0	0	0	0	0	0	0	0	0	0	0	0	0	0	0	0	0	0	0	0	0	0	1.9656	0	0	0	0	0	0	0	0
CLDN8	0	0	0	0	0	0	0	0	0	0	0	0	0	0	0	0	0	0	0	0	0	0	0	0	0	0	0	0	0	0	0	0	0	0	0	0	0	0
CLDN9	43.8372	46.4375	19.0927	12.333	13.8497	39.2935	4.6031	17.2078	28.3871	24.4465	26.3477	53.6152	69.6463	73.4202	52.3813	12.3099	96.3901	17.8667	49.9364	72.2593	55.5018	12.4903	14.2281	7.5133	32.2439	0	10.1992	64.0396	3.4128	18.5523	85.9614	80.8576	41.9925	112.268	30.1492	0	2.6426	6.5429
CLEC10A	0	0	0	0	0	0	0	0	2.6564	0	0	1.5237	0	0	0.888	0	0	0	1.0266	0	0	0	0	0	0	0	0	0	0	0	0	0.8941	0	0	0	0	0	0
CLEC11A	93.5962	86.4496	80.5966	194.413	164.354	99.0199	0	52.8289	126.218	84.8602	54.6001	106.639	109.441	164.298	269.647	69.371	305.002	119.257	109.601	180.568	68.7731	21.4743	94.0105	75.8895	205.2	82.8583	10.0646	186.989	13.0554	57.3047	211.147	257.236	215.118	594.084	109.005	339.918	48.3561	338.397
CLEC14A	6.6279	2.9877	3.007	7.889	0	4.6207	3.4798	0	2.22	3.6402	3.9836	23.1211	32.9409	62.2154	27.6393	23.1397	21.0615	4.7414	11.1844	65.101	46.2438	4.6958	20.1378	29.3057	68.2562	9.0507	10.9937	37.8154	1.6951	2.5319	1.9752	1.3122	3.2859	6.2936	14.6115	2.1263	1.9851	11.4682
CLEC1B	0	0.9679	0	0	0	0	0	0	1.9178	0	0	0	0	0	0	0	0	0	0	0	0	0	0	0	2.1613	0	0	0	0	0	0	0.4684	0	0	0	0	0	0
CLEC2A	0	0.2135	0	0	0	0	3.978	0	0.2115	0.08	0	0	0	0	0	0	0	0.6797	0	0	0	0	0	0	0	0	0	0	0.3398	0	0	0.0826	0.1549	0	0	1.0021	0	0
CLEC2B	0	0	0	0	0	0	0	0	2.0216	1.5299	0	0	0	0	0	0	0	0	2.1704	0	0	0	0	0	0	24.6762	0	0	1.2008	0	0	0	0	0	0	7.9614	0	0.5161
CLEC2D	57.1184	62.4586	57.7054	128.511	156.419	28.8712	49.6151	23.3934	186.208	121.931	194.189	14.38	10.7314	72.5356	87.5257	14.2545	28.1427	48.6803	51.9809	21.4918	17.3765	48.8322	67.3813	74.3865	47.2699	45.4685	30.5888	34.3688	19.7634	2.07	29.0675	13.9473	0	0	0	7.9947	0	0.8854
CLEC2L	10.5583	17.7627	3.0109	3.5906	2.0161	6.1966	0	0	11.1145	16.1219	12.4652	4.4752	3.1879	5.5122	9.5626	0	0	11.9305	15.0762	6.774	2.838	14.7695	0.7917	2.2211	1.7021	0	12.46	14.9918	0	1.5971	5.3991	16.9693	2.5675	13.1138	2.8543	0	0	30.6185
CLEC3B	0	0	1.3824	18.1335	24.066	4.5519	0	9.967	3.4019	1.2873	0	0	3.8866	14.1127	17.4877	5.3239	1.4252	3.6363	7.3522	12.388	2.595	10.8039	7.2394	0.8124	14.0072	0	2.5318	1.6127	6.8967	7.2952	11.3823	15.1241	1.6897	9.7088	3.7567	0	0	9.4636
CLEC4A	1.5373	2.3821	1.5344	11.8935	11.8151	2.3157	13.3172	11.063	3.7759	1.9646	2.5409	3.9236	2.795	19.138	30.1824	5.6153	11.8892	9.414	7.9308	3.2395	2.2394	17.0929	2.9154	2.8041	25.0707	0	5.8263	8.3504	14.175	18.9201	27.4263	19.6122	3.1863	5.231	1.5181	8.8366	0	1.3938
CLEC4D	3.1888	1.3177	0	4.4282	1.4208	6.6959	3.0694	3.8248	13.0543	5.1867	3.5138	1.5729	2.241	0	1.2222	0	5.4784	1.3978	0	1.7294	0	0	0	0.3119	0.5952	0	0	0	4.5274	10.7659	13.3757	16.7396	0	0	0	0	0	0.2436
CLEC4E	0.5957	0	0	0	0	0	0	0	1.4632	0	0	0.5867	0.8359	0	0.6838	0	0	0	0	0	1.1162	0	0	0	0	0	1.089	0	2.1139	0	0	0.3237	0	0	0	2.0993	0	0
CLEC9A	0	0	0	0	0	0	0	0	0	0	0	0.788	0	2.3293	0	0	0	0	0	0	0	0	0	0	0	0	0	0	1.3819	0	0.7961	0.3967	0	0	0	0	0	0
CLGN	65.1294	80.1794	112.079	103.719	78.0496	83.1618	67.4455	16.1623	152.803	46.1312	90.5737	65.4704	57.3525	69.9621	131.992	40.8635	41.1378	100.831	44.1119	100.075	53.8629	57.814	27.2351	38.2016	4.038	0	13.9587	17.2601	4.1569	1.4712	4.2083	9.5313	119.315	50.7846	3.2751	39.7171	26.5265	60.8135
CLHC1	20.9246	22.447	24.2988	44.304	44.1048	30.8589	31.3732	14.4793	56.8323	25.3388	22.6134	31.7397	25.7189	74.1822	76.7616	13.937	77.5216	36.4904	41.1666	55.5233	39.2503	33.7822	39.7982	24.4559	28.2483	3.0265	24.9985	13.582	40.0442	21.6578	10.2501	9.6535	38.2154	32.5741	11.3438	10.3579	14.6643	28.6432
CLIC2	7.2153	3.5777	3.8409	6.298	9.0014	9.2221	2.778	3.4617	11.8151	4.9179	3.1802	7.5885	4.73	6.3092	1.6584	1.2341	3.9645	2.5288	3.1955	1.9579	3.6093	11.2699	2.5172	0.8474	4.8612	0	1.7573	1.1194	3.1567	5.4971	5.7179	0	0.5317	0	0.5911	8.602	0	0.5268
CLIC3	3.1192	0	3.1133	0	0	2.5629	0	0	5.7462	0.7248	0	4.6079	4.3767	18.1624	19.6925	1.9984	46.5428	8.1896	49.6751	12.6817	0	6.0831	8.1522	5.4887	42.0619	0	19.9572	9.0803	54.3641	8.2571	2.8629	4.2796	0	0	0	0	0	0.8184
CLIC4	1634.92	1913.79	1554.24	1346.42	1293.9	1147.28	1740.72	1468.85	894.095	1831.83	1912.33	1357.8	1561.85	1023.13	883.098	1203.07	486.573	1296.98	1516.88	1074.23	1488.79	1213.31	908.711	968.809	701.33	903.953	1229.26	644.378	834.836	701.05	832.425	891.837	886.536	478.798	560.101	151.497	28920	17665.9
CLINT1	524.844	518.722	504.541	495.95	558.301	635.498	565.944	606.308	415.442	445.112	405.557	575.25	617.893	511.196	483.838	554.464	321.514	409.152	489.724	430.552	572.646	541.391	431.066	442.182	672.406	947.308	674.567	451.947	515.803	353.743	444.029	427.337	716.595	302.096	659.153	316.128	781.824	666.6
CLIP3	248.102	288.277	477.625	384.911	344.38	210.63	271.466	328.1	98.9626	335.876	254.69	424.298	329.278	519.618	694.533	92.3827	231.672	475.562	486.392	402.909	339.712	1014.57	46.1843	47.886	285.393	366.796	344.809	237.326	391.174	613.536	509.869	481.112	309.438	327.048	373.202	326.233	429.211	437.858
CLK2	0	0	0	0	0	0	0	0	1.4042	0.2657	0	503.876	466.419	662.716	688.48	614.826	185.908	497.094	537.056	585.251	463.066	304.404	602.853	518.803	693.489	500.266	356.672	609.221	652.866	738.609	788.089	908.423	730.217	447.434	661.043	158.567	358.073	553.161
CLN8	0	0	0	0	0	0	0	0	0	0	0	107.892	108.619	202.618	185.039	95.9859	51.3485	64.8485	74.3542	115.637	86.3312	50.0279	88.0044	88.5263	157.493	111.853	50.4643	102.617	56.2395	101.759	94.5978	91.6853	219.268	107.772	64.202	31.4341	30.1872	76.4989
CLNK	0	0	0.1921	0	0	0	2.2233	0	0.9456	0.1789	0	1.5168	0.5402	0.2802	0.221	0	4.7545	0.7582	0.7665	2.0331	0.3604	12.7531	0.2011	0	0.2168	0	0	0	0	0	0	0.3144	0	0	0.6561	0	0	0
CLOCK	58.7113	50.9461	79.5639	100.591	92.6244	91	73.0677	60.1047	47.6299	53.8771	47.837	57.8734	50.9098	116.942	122.004	44.3729	43.5459	55.66	70.528	57.1541	60.3554	66.6855	38.2514	36.3827	122.259	57.0593	61.9259	65.1676	106.999	53.4262	50.2613	40.4013	88.9094	34.1933	93.0716	28.1695	65.9993	72.2811
CLPB	56.2857	54.6373	65.889	74.912	64.4866	65.9047	59.6237	65.01	24.1393	80.0401	52.5047	105.44	81.4283	111.861	146.782	68.7192	33.8753	79.8619	95.7405	85.2729	68.6133	110.138	63.526	53.4339	109.643	66.1301	81.7874	145.478	145.865	59.5431	48.9624	51.8744	160.447	238.471	313.902	173.045	134.142	166.928
CLPTM1L	171.825	144.27	159.035	150.416	162.238	186.326	126.926	143.784	153.36	151.577	150.256	813.819	739.812	645.415	611.529	770.282	462.423	591.88	640.1	770.581	805.488	537.495	626.889	710.185	931.317	511.407	938.696	740.095	785.013	612.205	627.995	661.182	564.17	327.279	528.929	290.729	716.242	899.146
CLPX	283.031	342.969	379.833	399.656	402.401	375.976	251.002	232.673	252.562	348.408	312.748	273.15	256.467	330.469	324.445	192.795	140.933	258.728	305.151	319.411	296.193	261.733	275.894	245.337	368.751	300.639	285.327	370.944	342.226	161.015	134.714	138.604	276.016	255.862	197.679	88.7338	195.01	194.017
CLRN1	0	2.7847	0.7474	0	1.0009	5.3322	4.3245	0	1.8392	0	0	2.956	2.6321	1.6384	1.7226	0.9615	1.1582	0	0	0	0	0	0	0	0	0	0.6865	0.4373	1.0563	0.7926	0	0	0	0	0	0	1.3513	5.948
CLRN2	0	0	0	0	0	0	0	0	3.7656	0.7124	0	0	0	0	0	1.9644	0	0	0	1.2466	0	0	0	0	0	0	0	1.7852	1.0906	3.2195	0	0.8343	0	0	0	10.8409	0	0
CLRN3	1.101	0	0	0	0	0.6031	0	0	0	0.5116	0	0	0	0	0	0	0	0	0	0.8952	0	0	0	0	0	0	1.6787	0	0	0	0	0	0	0	0	0	0	0
CLSPN	153.227	107.36	151.716	137.232	146.112	233.628	152.33	145.788	311.746	185.255	155.058	157.444	137.729	191.378	198.706	162.16	224.78	182.804	181.723	154.176	139.394	92.1094	156.12	175.426	219.805	59.6148	152.317	243.833	272.027	235.889	221.005	274.121	198.788	75.0131	200.87	105.598	161.522	227.533
CLTC	1081.51	1115.24	1113.42	866.201	864.264	978.68	1479.77	1713.94	785.034	947.976	955.994	1054.52	1148.19	821.535	760.023	1119.93	533.488	904.792	905.893	974.043	1259.05	1131.64	979.982	959.69	742.169	1318.92	1419.84	833.405	902.907	562.418	531.672	484.829	881.071	535.416	930.286	658.798	1147.27	445.611
CLUL1	13.8853	14.3439	10.6252	3.8564	1.856	2.0283	21.3843	3.3309	23.8741	2.1509	4.5901	1.1261	1.6043	0	0	0.7325	1.7649	0	0	1.8595	0	2.2298	2.9883	0.3353	1.2383	0	3.0216	0.6416	0	0	0	0	0	0	0	4.8002	1.4932	0.2054
CLVS2	4.0486	2.7882	8.0819	6.8269	6.0129	3.2034	15.5879	18.6148	1.7955	1.777	2.6024	15.6887	18.8889	11.1046	17.6417	7.331	0.5772	4.2708	2.3821	7.8442	3.3628	10.9379	10.9059	9.1454	2.6878	0	16.2974	3.798	0.7154	53.0457	4.2929	6.6059	11.9117	2.9959	8.0256	5.0609	10.1093	16.8413
CMBL	155.409	154.918	150.733	240.021	272.276	173.464	99.7253	84.2493	151.684	83.2391	68.6917	112.833	87.9837	149.715	175.908	66.8305	67.2409	90.3951	91.7727	196.464	131.307	138.384	116.79	72.4062	136.052	154.413	79.8479	174.092	123.105	46.0255	40.8134	32.9502	154.047	137.733	129.328	125.124	107.748	208.157
CMKLR1	9.9995	7.7128	14.8599	20.1014	12.4748	21.3011	89.8326	14.3923	3.5477	5.9894	1.4691	5.4702	6.2348	15.8473	47.69	14.234	1.829	4.9582	3.5382	12.2782	6.657	75.3509	24.6069	23.4443	44.7922	23.459	6.1061	4.1488	31.7511	0	4.1382	0	53.029	21.432	26.7717	0.7871	16.8997	63.775
CMTM2	0	0	3.6049	1.433	0	0	6.953	0	2.9571	1.6785	0	0	0	2.9768	0	0	4.2087	10.7381	0	3.3256	0	0	0	1.1994	0	0	2.2008	0	3.4258	6.1239	2.1233	2.116	5.2826	0	5.8726	0	15.9566	0
CMTM3	305.646	269.479	223.05	226.665	144.704	298.171	246.071	356.691	146.304	238.62	270.199	334.681	319.717	231.486	282.558	346.674	371.671	344.31	365.421	347.523	327.484	512.13	308.621	340.702	291.229	92.0807	285.214	256.995	363.336	105.627	242.178	355.847	226.405	315.955	215.962	344.096	239.085	441.315
CMTM5	4.387	6.526	7.006	34.4638	11.7279	2.8837	10.1345	0	9.6981	15.0868	5.8009	5.1884	1.232	24.2844	52.4088	4.5002	2.7106	32.274	10.4872	9.2814	3.2903	3.4246	8.2611	2.575	2.9416	0	7.9754	16.2567	0.6224	28.5201	41.6275	57.6963	19.402	30.1939	59.3148	51.0055	5.8004	20.7443
CMTM8	70.4263	90.6602	105.439	74.7991	96.3077	108.61	18.7721	38.9866	77.1779	89.3743	53.7249	39.9982	36.471	55.1789	82.0494	20.8158	59.6253	42.6527	61.8042	47.1146	27.3949	12.6726	33.4002	32.3973	46.2074	56.9976	29.6717	44.7312	12.7341	14.5672	14.7314	11.7445	78.8029	108.946	63.892	7.6683	26.8457	49.9747
CMTR2	85.028	100.507	97.62	166.189	160.853	155.762	69.7678	63.5314	72.1847	110.986	104.444	105.17	106.189	188.567	213.714	72.8778	73.579	138.664	108.139	113.659	108.763	124.071	55.5864	64.0093	103.03	35.0209	56.1518	50.4004	132.159	87.8648	76.4152	81.718	100.069	39.6047	110.394	50.3837	67.7808	156.91
CMYA5	4.2795	5.4203	6.7785	7.087	5.9689	11.8229	3.761	2.6781	10.5116	6.2258	4.6131	2.5653	2.8716	17.4689	9.3969	1.3112	3.3505	4.7628	1.358	2.4951	0.6969	3.9895	0.8749	1.4726	11.9331	2.8037	1.0217	5.3149	7.2629	3.5444	1.7907	1.4171	2.4665	0.9842	6.7406	8.9779	5.2753	1.8781
CNBD1	0	0	0	0	0	0.2919	0	0	2.6175	0	0	0	0	0	0	0	0.5492	0	0	0	1	4.1634	0.558	0.3131	0	0	0.9757	0	0.3806	0	0	0	0	0	0.6503	0	0	1.2152
CNDP1	0.8718	0.7204	0	2.0752	1.942	0.3183	0	2.0912	2.855	0.4051	0	0.5721	0.4075	0.4228	0.3334	0.3722	0.8967	0.3813	0.7709	0.2359	0.5435	0	0	0.1701	8.8004	0	7.9534	1.6887	0.2068	18.0246	1.8748	0.4671	1.9668	3.7672	24.0517	0	0	3.885
CNDP2	563.256	475.839	456.593	423.963	401.209	488.203	495.428	455.814	511.6	421.787	379.638	562.222	626.347	436.895	386.385	632.457	814.291	376.525	415.977	457.596	475.289	466.911	378.162	527.578	374.625	379.144	422.055	376.944	244.123	471.803	464.258	494.419	156.758	68.2378	159.555	164.674	398.166	295.158
CNEP1R1	122.462	151.808	168.066	204.63	232.942	177.055	149.61	177.956	164.861	177.299	163.486	175.466	182.148	191.862	247.845	111.174	202.425	179.112	174.039	183.987	197.76	191.036	126.926	112.485	215.152	165.837	162.41	89.018	136.477	191.571	169.796	189.489	183.628	124.343	117.534	24.0055	117.125	113.305
CNGA1	5.4806	14.0731	8.2053	9.7851	14.1281	6.4331	13.5651	16.9035	32.6929	17.2829	19.4113	1.1566	1.6479	0	0	0	4.4313	0	1.5586	0.6366	0.7335	0	0.4093	0	0.8796	0	3.577	3.1899	0.5938	0.9111	0.7108	0.4722	1.762	1.6874	1.9588	1.4252	0	1.3269
CNGA2	0	0	0	0.9143	0	0	4.4364	0	1.4151	0	0	0	0	0	0	0	0.3855	0	0	0	0	0	0	0	0	0	0	0	0	0	0.2046	0.2039	0	0	0	0	0	0
CNGA3	1.9948	0	1.991	0	0	0.3642	1.9201	0	0.8166	0.1545	0	0.6542	0.932	0	0.3812	0.8511	0	0	0	0.2699	0	2.5894	2.4291	2.9205	1.8675	0	0.6076	0.7741	0.2363	1.3235	0	0.1715	1.0995	1.4039	4.0743	5.9291	6.8498	9.4221
CNIH2	89.8584	62.393	89.9718	97.8174	87.8014	87.3841	34.4875	59.3462	4.1908	61.9779	52.6408	84.2448	62.4128	95.4653	153.503	74.1671	39.9051	52.7785	58.2751	76.7609	53.4375	85.6537	53.9655	41.486	83.8729	60.0219	58.8467	77.9548	21.0429	475.34	341.213	544.249	92.4357	163.336	47.055	148.029	30.768	50.4845
CNKSR1	151.05	135.233	172.442	233.258	194.644	220.101	94.0772	99.4676	45.4679	213.112	184.392	90.4247	77.5746	260.123	252.149	78.4313	88.8955	124.42	178.845	157.345	86.0168	1.9254	101.146	105.681	228.63	133.773	102.911	236.337	49.1622	49.1351	127.132	80.8554	135.394	172.541	259.056	3.4906	8.1468	37.8771
CNKSR2	57.1723	52.8069	79.6656	41.3641	37.011	94.9957	29.7813	42.7577	23.4049	127.376	95.9794	33.1776	32.3002	35.9618	59.293	17.4101	13.52	50.4157	30.9975	29.5632	35.5326	14.0055	6.1001	7.1083	37.4969	15.1664	34.1837	20.9923	86.9972	50.5469	54.0222	59.7341	41.2154	20.4404	32.1823	15.4786	41.507	38.792
CNKSR3	12.3094	16.6266	25.4994	22.7376	16.6086	9.3826	14.4192	6.2678	11.6234	17.701	16.5068	18.3011	14.6977	8.0979	27.716	3.8673	8.4651	12.6634	11.1526	7.3018	8.1913	39.8636	6.4231	6.3413	9.5698	1.7557	17.1672	31.7191	48.3274	33.936	15.3628	17.1394	188.777	148.847	279.336	32.4781	214.765	113.903
CNOT3	21.5514	18.4305	21.5106	24.678	25.1603	8.5177	8.6653	5.8897	1.1726	12.4242	9.018	265.208	215.529	304.026	323.044	199.094	28.3569	163.325	187.56	267.751	206.083	262.932	186.313	182.893	305.802	395.804	207.506	296.728	276.591	340.247	278.231	261.831	290.587	283.301	245.233	46.9377	181.662	277.481
CNOT4	129.875	141.769	128.936	155.69	143.892	180.581	116.32	168.271	100.934	111.352	68.111	145.8	132.956	178.069	204.24	89.3547	97.9866	107.666	105.154	148.88	142.001	178.986	83.1053	84.9624	197.68	104.504	145.556	166.029	193.705	98.4128	101.19	94.2056	161.728	96.9235	199.58	153.857	150.549	162.392
CNPPD1	627.492	526.913	578.168	411.823	371.773	605.429	181.358	363.199	75.0669	328.093	309.569	457.833	418.593	342.029	388.787	241.427	158.114	193.608	221.773	368.887	355.137	212.158	153.007	160.181	409.977	127.097	179.084	375.003	256.789	398.208	481.294	456.738	386.197	446.152	368.482	301.075	304.956	554.163
CNPY1	9.8644	3.8213	25.8449	3.6692	12.3611	0.3377	1.7803	0	2.2715	0.573	1.019	14.2689	1.2976	6.731	2.8308	0	2.5378	2.0234	0.8182	1.501	0.5765	38.4	0	1.2632	0	0	0.5627	0	19.7701	1.5734	0.2728	1.2232	3.3555	8.3549	2.6112	1.0857	1.0111	0.9735
CNPY4	199.016	195.269	223.181	243.286	173.577	272.327	115.38	82.9474	117.018	139.266	114.305	165.123	147.44	266.559	290.901	107.912	109.722	165.33	132.275	212.353	196.886	226.019	124.391	150.459	483.018	301.955	300.477	411.555	403.526	378.171	301.519	311.346	273.736	447.103	207.229	671.055	111.599	349.928
CNR2	0.1584	0	0	0	0	0.0868	0	1.1398	1.5562	0.1472	0	0	0	0.2303	0	0.6082	1.1398	0.6232	0.42	0	0	0	0.1658	0	1.1334	0	0.9219	0	0.2258	0.5666	0.8841	1.7621	3.8424	8.6395	3.9001	4.3243	2.1464	1.3778
CNRIP1	38.6471	51.4307	67.5042	34.5005	59.2544	51.9903	19.6938	28.6305	84.4572	20.0731	20.6663	16.1813	12.7193	56.9062	53.9778	7.9855	73.4603	21.5689	48.1211	2.7679	4.2519	11.0638	2.3723	3.9931	7.664	17.1066	49.8698	30.4428	84.1675	70.4811	126.121	176.147	336.615	443.702	490.894	572.698	440.854	473.257
CNST	120.358	106.472	122.362	141.264	139.709	193.398	96.8405	68.3814	78.9417	94.8959	74.5233	101.303	111.122	166.008	175.609	66.855	69.9911	79.0134	73.9425	103.001	102.064	91.4667	55.0157	64.5506	130.246	61.696	69.4907	101.983	127.072	60.3092	96.8645	100.898	107.826	71.6995	77.576	49.3694	84.1782	132.102
CNTFR	33.5975	19.5427	75.322	20.3027	13.127	10.3344	47.7621	31.6181	0.9522	12.8511	4.2717	55.1311	24.2516	7.8859	81.4315	13.8829	6.6366	156.119	18.1449	18.6842	5.805	202.406	0.5398	3.483	8.3998	11.6374	32.041	11.1053	12.3281	39.8907	30.6256	81.0121	61.9379	49.295	39.9301	64.9708	42.7145	264.398
CNTLN	24.137	29.7837	42.8228	51.0018	38.7746	40.7563	44.1212	25.4977	43.7172	41.3434	39.7119	36.157	31.6706	56.5912	53.7279	24.658	30.1896	39.969	45.5581	39.4042	36.2569	36.9803	19.3599	16.3257	38.8756	26.6995	28.9855	29.761	40.7374	22.2519	28.9623	26.7794	38.3967	12.9567	49.464	37.9176	45.7719	59.0405
CNTN1	63.5378	82.0513	98.9166	33.5803	53.8253	67.8911	23.674	34.7061	23.6911	43.4787	27.1015	19.2175	33.9707	82.5844	55.7197	11.8841	6.8173	17.2355	35.1677	17.7294	15.5739	39.4673	5.0373	7.207	47.573	58.085	29.5448	33.1451	91.2573	46.3451	67.2202	35.5997	7.1388	4.8041	36.8924	9.364	8.8837	7.8207
CNTN5	0	0.5599	0.1503	0	0.2012	0.2474	0.8695	0	1.1095	0.1399	0	0	0.2112	0	0.1728	0	0	0	0	0.1224	0.282	0.5871	0	0	0.3387	0	0.5511	0	2.2547	0.7031	0.5485	1.0021	0	0.6304	0.5488	2.6623	1.1565	3.3408
CNTN6	0.7811	0	1.2473	0	0	0.0856	1.8043	2.2484	0.1918	0.1452	0	0.6145	0.6566	0.2271	3.4019	0.5996	0.321	4.3001	0.621	0.8879	0.5846	20.6875	1.3047	0.2745	1.5793	0	1.7127	1.4547	3.9505	5.068	0.5047	2.5708	0.1705	0	0.1895	2.7578	0	0.3793
CNTNAP2	1.6285	1.9066	7.4046	3.1229	2.9023	0.0496	6.2699	5.2086	22.6665	3.1953	3.8879	354.497	342.373	260.933	248.529	297.127	161.751	251.818	168.514	179.635	173.583	23.2215	281.402	283.229	211.365	135.505	376.43	148.251	35.4645	86.0785	150.777	205.052	97.4378	42.5875	121.504	458.188	199.452	311.835
CNTRL	49.9134	51.4514	91.3787	146.938	148.061	85.3128	83.2414	32.6549	104.079	91.4188	90.4403	57.1572	47.5492	157.506	154.218	40.6867	53.819	110.341	97.2063	87.4305	68.7376	154.535	68.1966	56.6506	77.2602	64.2924	54.9103	205.355	168.732	90.2958	99.4729	98.1114	64.2028	22.9173	138.205	76.9548	67.8758	119.617
COCH	145.756	149.357	170.702	50.4892	89.8728	193.546	221.52	134.771	89.5034	109.363	90.2489	63.3391	67.2815	29.4423	25.3035	8.1534	46.0701	7.4583	9.3495	91.003	73.1596	49.5838	39.8698	26.4972	47.893	20.5799	77.4936	26.2736	8.7205	6.7926	9.5514	3.5205	10.1909	4.7608	12.1581	27.3436	30.7605	5.4696
COG1	141.507	111.183	106.219	137.18	132.93	148.026	120.774	102.003	90.1761	95.4567	68.3619	115.672	118.459	138.808	125.475	70.6281	94.2973	68.0858	72.843	136.454	98.7206	183.775	88.5659	74.1963	130.938	115.505	113.517	145.16	168.902	141.218	145.45	142.876	177.167	155.084	138.546	112.511	111.152	168.291
COG2	360.367	382.218	323.629	395.665	403.512	458.868	317.893	191.874	585.173	319.353	240.243	317.65	300.901	365.453	361.827	198.087	304.433	243.647	228.596	340.7	263.841	322.481	238.595	231.615	354.218	200.627	247.628	354.03	250.326	141.112	297.342	303.356	300.913	316.5	382.013	247.581	214.191	373.649
COG3	143.308	161.776	171.318	203.978	192.646	233.112	118.01	149.013	118.115	157.38	129.691	143.316	113.946	229.683	263.696	101.96	77.3982	170.643	131.643	169.736	132.245	257.22	122.216	123.236	214.712	192.796	137.023	140.286	253.625	113.98	111.26	108.799	242.402	131.576	205.219	85.1863	130.746	241.219
COG4	489.193	457.161	495.409	480.05	486.19	637.628	389.014	463.542	417.245	401.266	381.318	349.108	334.343	511.105	483.732	310.716	327.087	431.634	331.317	487.473	288.706	594.419	436.154	449.417	452.249	405.897	471.464	734.599	247.676	523.628	460.082	502.741	488.597	680.928	671.665	588.545	314.577	592.967
COG5	103.285	131.088	129.347	142.373	143.08	127.138	139.208	111.914	148.97	84.495	61.2603	115.654	109.365	160.768	167.791	55.0789	139.365	86.1742	81.2746	152.481	140.834	240.095	60.9656	61.7981	119.692	109.073	95.3442	79.5709	139.707	95.2556	76.2712	73.5223	112.524	63.3724	135.364	147.077	129.376	114.043
COG6	77.5651	97.028	107.398	120.925	120.682	99.106	106.122	75.0201	122.818	73.8988	64.2477	69.4313	60.1471	102.109	107.966	38.3577	80.3856	63.482	76.8706	92.5628	74.1878	126.167	59.5021	60.9629	83.5664	93.4861	51.5867	45.0535	133.921	115.521	66.9635	63.5972	186.975	100.105	218.906	186.968	203.453	280.009
COL13A1	34.7982	42.2091	81.0417	64.5785	62.5175	102.071	127.496	16.1565	24.3552	100.68	42.0548	91.3901	87.6782	197.175	237.947	33.5613	26.1833	85.961	76.4731	45.652	35.7662	24.8177	137.733	98.5718	146.499	129.671	13.0116	73.2854	23.6901	34.7762	124.452	108.574	21.9819	30.4078	37.5607	17.1223	10.3246	83.6128
COL14A1	147.663	150.25	195.253	150.318	176.817	152.347	32.3653	61.9025	32.0121	57.7806	55.1459	17.0678	12.9811	40.2121	61.9224	5.6767	5.4976	3.7633	12.6238	19.6015	10.2542	856.368	4.7677	3.2864	149.994	126.278	66.5466	100.412	61.9328	30.3465	54.2211	57.0786	14.2817	5.7444	31.1186	9.2418	4.8892	10.638
COL19A1	0.5225	0.1619	0.1304	0	0.3492	0	0	2.8202	0.8021	0	0	1.4179	0.1836	0	0.3005	0	1.0775	0.6873	0.3474	0.4258	0	1.0213	0.4106	0.5376	0.2947	0	0	0	16.2328	0	0.2149	0.7138	3.1387	0.5465	1.9032	4.1545	8.9959	34.1762
COL21A1	39.0924	27.9702	50.0167	25.2952	44.5377	73.295	12.1218	18.8812	36.7328	47.1857	15.6114	13.6948	15.0936	17.1866	19.2745	2.3533	14.0395	3.0998	14.2759	7.5501	12.4268	16.5557	0.5547	1.8673	108.789	67.8583	14.0609	26.8699	9.4361	14.7496	12.8872	3.5165	1.1955	1.7174	10.9648	6.7694	0	18.0146
COL28A1	0.5676	0.4398	1.0623	3.0404	4.0782	1.0494	1.2293	1.0213	2.7014	2.3412	0.9382	0.2789	0.0993	1.5458	2.3567	0.2721	0.6557	1.7658	0.9395	0.2303	0	1.1046	0.4441	0.3322	0.0793	0	0.1291	0	0.1511	0	0.0351	0.0699	0	0	0.1773	1.8061	0.4819	0.2651
COL4A3	2.3399	2.0949	2.8544	0.6189	1.0425	6.4086	7.5074	4.6775	3.8316	0.3625	0	0.7686	0.365	0	0.2986	0	1.3385	0.1708	0.3453	1.5865	0	2.0294	0.6799	0.0763	0.1462	0	1.4274	1.0608	0.37	0	0.2982	0.5944	3.1239	2.7197	3.3149	2.2971	0.8847	0.6085
COL4A4	3.4987	3.1267	4.3853	2.1306	4.459	12.5684	6.5786	5.8554	5.396	3.214	2.1517	2.7233	2.0541	6.7481	9.5221	0.8337	2.7618	3.4165	4.749	7.7368	3.657	3.4891	3.7407	1.8126	5.2126	2.4495	3.5704	3.4115	3.1295	0	0.2892	0.5764	7.3326	5.1857	9.1549	4.015	1.3827	1.3314
COL4A5	128.232	124.838	200.044	355.288	283.318	185.715	193.233	145.896	44.7354	289.534	239.19	189.663	170.675	313.584	328.707	90.457	43.4456	292.337	220.215	139.954	80.3799	213.202	106.694	83.0966	160.576	121.26	107.914	216.943	92.6516	160.041	343.039	193.679	223.981	109.883	254.726	127.823	54.689	185.715
COL5A3	9.7571	14.615	22.1147	24.437	29.6158	29.1728	19.9572	16.0915	3.2454	34.8577	20.8307	5.0049	2.8522	5.9181	13.0666	3.386	1.6734	5.6039	15.1071	17.5235	8.7615	134.806	2.9756	4.293	65.7871	62.3387	47.4522	74.6014	24.1841	66.4676	21.2729	18.9914	107.083	166.38	74.0936	13.6577	114.571	119.117
COL9A1	84.3498	72.5367	99.6173	246.793	178.269	126.759	31.8809	41.3159	47.4572	170.239	124.819	143.044	101.279	171.907	292.396	74.669	97.9011	226.603	155.846	152.763	127.665	8.6005	28.1232	24.315	14.1387	13.2879	17.7546	79.166	50.8529	104.915	156.342	150.079	24.6552	30.0933	45.9502	25.8088	8.0343	48.3246
COL9A2	51.6642	36.1393	76.2444	67.2048	39.9544	36.3858	57.5435	87.6394	13.5965	46.8185	40.2567	77.0498	34.6927	35.4549	68.6236	3.7829	0.7595	53.7743	28.4056	56.1138	26.2752	40.3023	13.1169	15.3682	147.674	166.662	42.5126	35.6768	101.715	36.2146	46.3835	45.1032	60.2781	109.762	294.469	219.755	72.1666	507.707
COLEC10	1.7958	0.4452	1.7924	0.4275	0.9601	1.1804	4.1484	0	0.4411	0.6676	1.1873	1.4133	1.5101	1.0445	1.2354	0.4597	0.7383	1.8838	0.4761	1.1668	0	0	0	0.4208	5.2587	0	0.6581	7.1259	0.5154	0.7542	0	0.1955	0	0	0.4739	0	0	1.3771
COLEC11	45.913	33.2621	24.4008	26.9697	17.5342	47.0333	0	0	39.5442	1.9397	0	17.0221	25.9241	48.5846	64.9921	14.5098	74.2108	21.1249	3.1638	50.9097	21.2275	6.9771	6.2336	18.1867	24.1334	26.9338	11.9959	11.1145	10.4126	10.9885	5.3577	2.8476	118.76	177.594	88.2513	6.1645	49.8763	93.9379
COMP	1.0291	3.8272	2.0544	1.8374	5.5024	1.973	5.9435	14.8124	6.9515	4.3043	1.701	1.0135	1.444	9.7376	13.5852	1.3187	7.9428	6.7551	6.1461	1.6737	0.9641	0	0.5379	1.8109	30.6466	46.4642	7.5252	4.1943	4.0217	72.5789	35.7337	42.6325	8.9858	26.8921	46.8253	3.6342	3.3695	7.8792
COPB1	796.93	864.466	874.264	712.408	736.665	844.087	1012.16	1033.86	1242.25	714.406	795.545	855.328	841.621	744.104	673.272	814.103	665.466	819.715	761.308	854.167	975.337	1044.86	837.301	811.978	694.467	978.724	867.112	537.793	789.053	746.56	612.758	586.027	708.989	476.879	738.885	966.968	870.537	815.719
COPB2	885.725	863.383	941.562	761.689	810.191	887.536	1078.52	1236.43	1185.64	844.391	816.06	855.189	985.801	829.131	768.405	1002.86	752.119	871.942	868.13	833.908	991.837	1265.53	979.435	1016.02	755.886	1745.19	976.043	852.856	975.715	717.571	623.077	584.835	731.887	461.061	1143.87	1807.94	1048.9	818.011
COPG2	375.372	463.23	414.231	412.909	387.863	370.689	364.153	215.503	152.028	434.933	409.904	492.713	551.848	446.317	402.669	338.404	137.519	602.913	544.685	510.146	611.474	503.557	390.789	380.237	330.568	365.222	555.885	485.064	208.443	180.977	209.079	256.724	252.945	223.707	407.965	255.661	230.928	166.903
COPS2	337.949	337.373	295.693	278.184	287.853	342.474	311.483	328.954	315.217	276.952	321.175	342.899	365.931	294.19	252.393	298.154	290.016	274.594	304.494	319.755	335.627	416.065	237.624	271.915	268.559	279.325	338.591	133.908	269.118	255.675	226.637	263.086	157.032	133.73	90.6004	114.158	172.59	129.333
COPS7B	315.487	299.948	287.951	314.314	322.802	336.834	280.827	294.685	223.445	305.985	246.113	534.452	528.201	508.578	493.285	371.25	495.762	488.63	381.147	522.732	485.909	522.169	385.981	410.402	423.841	342.132	391.024	496.952	372.732	432.952	391.621	363.373	591.95	696.018	656.012	582.652	528.377	564.287
COPZ1	457.502	495.634	440.372	467.757	466.916	450.162	636.082	633.159	931.248	467.623	513.815	469.83	470.024	439.245	421.547	387.89	1091.82	499.642	495.16	395.596	396.251	967.208	424.459	451.832	328.01	455.956	559.2	437.763	337.372	427.413	415.364	446.484	256.38	327.372	829.711	2875.7	564.091	386.971
CORIN	0.7172	1.1853	1.4316	1.9918	2.5562	1.5713	0	0	2.0551	0.1111	0.7902	0.7128	0	1.7559	2.7692	0.3091	0.7448	0	0.9605	1.177	0	0.941	0.2522	0.1415	4.8966	3.6432	0	0.2819	3.6199	2.0366	0.9268	1.4514	3.3163	2.382	0.4608	6.7063	5.0086	16.7071
CORO1B	444.198	424.619	405.023	435.612	392.176	458.329	316.388	440.992	143.232	460.888	409.803	417.696	442.591	395.545	345.241	451.702	470.471	355.201	358.704	421.801	367.132	326.902	430.104	392.948	295.847	276.922	287.21	293.708	356.53	1107.78	828.829	914.952	382.749	532.628	335.758	280.055	142.714	228.918
CORO1C	785.966	811.183	835.883	795.897	851.195	805.936	1060.85	940.563	696.893	679.182	685.955	895.986	890.23	866.19	872.282	771.268	675.107	809.486	795.505	909.697	937.306	1305.65	796.059	854.378	669.115	737.366	795.829	665.373	800.276	603.116	490.552	508.084	628.015	471.498	713.763	1172.6	891.424	774.97
CORO2A	218.199	220.26	299.297	300.156	395.738	363.423	365.615	255.132	182.452	172.01	119.984	198.905	188.508	622.409	448.186	659.42	62.0768	96.0159	157.183	301.872	143.397	97.3025	707.031	612.333	256.856	255.053	71.4941	60.9741	496.081	45.425	14.5917	9.5558	186.427	16.6977	218.432	15.1883	157.22	67.6392
CORO2B	61.2511	42.9162	92.7361	46.1383	36.7828	66.1305	64.9378	21.2945	13.4459	62.8424	33.2572	106.393	77.2432	84.4446	129.44	47.0257	30.1524	46.2363	76.594	127.311	86.5108	295.526	28.1565	40.6224	77.8081	13.3595	32.996	68.9117	145.454	16.001	42.7437	38.6385	52.0956	19.2126	33.0938	113.07	90.3311	126.108
COTL1	1960.38	1690.57	1558.77	1293.88	1452.09	1370.25	1768.27	1468.96	852.166	1344.58	1191.02	845.594	690.515	750.672	763.21	1023.01	1540.82	1024.05	1125.57	770.529	510.091	1112.88	807.287	852.14	591.256	827.293	540.73	954.064	924.894	1878.53	1127.26	1048.28	1138.47	1019.06	798.174	8200.13	1210.78	1339.55
CP	39.6035	46.8384	47.6296	3.3314	2.6187	9.7353	32.3279	42.298	46.7476	1.886	3.2382	22.1138	22.5792	7.6267	9.6653	3.8361	7.1244	0.7369	4.2215	27.0909	18.2364	19.7111	1.3697	3.5131	27.0844	8.4355	17.419	6.5269	9.2058	2.9714	1.0699	0.9477	0.3066	0.2937	0.5113	6.4487	31.9024	0.154
CPA1	0.9116	0	0	1.0851	0	0	0	0	1.1196	0	0	2.6935	3.8375	0	0	0	0.9381	2.3936	0	0	0	7.1116	0	0	1.0244	0	3.3331	0	0.6485	0	0	0	0	0	3.3224	9.6698	8.405	1.1561
CPA2	7.5893	5.8799	4.7343	2.2583	3.8041	6.2357	5.4787	0	5.8254	7.0538	6.2719	7.4743	15.9732	5.5238	21.7789	4.8622	22.4532	11.2084	3.777	10.0281	3.555	3.7001	7.934	10.5722	1.066	0	0	5.5233	13.4972	4.1991	9.8274	3.2645	28.8961	35.5797	26.3871	10.0173	0	32.6418
CPA3	0	0	0	0	0	0	0	0	0	0.3328	0	0	0	0	0	0	0.7369	0	0	0	0	0	0	0	0	0	0	0	0	0.7481	0	0	0	1.4971	0	0	0	0
CPB1	0	0	0	0	0	0	0	0	0	0.4038	0	7.7021	0	0	0	0	0	0	0	0	0	0	0.9084	4.5871	0	0	0	0	0	0	0	0	0	0	0	0	0	0
CPEB1	1.6114	1.7122	1.3786	0.274	0.9231	1.1349	0	1.6566	2.5444	1.4977	0.761	21.5536	21.8069	69.7177	70.2668	28.4487	15.6668	49.5488	39.9884	52.8502	25.1144	34.5243	26.4387	22.6957	61.8928	34.6819	55.6082	85.0659	0.8176	41.4696	16.3682	13.4333	27.0642	26.1609	25.3068	11.4574	48.0803	48.9196
CPEB3	6.5843	9.0123	13.1436	8.98	9.5343	8.8664	8.7143	8.8845	10.7818	7.9046	7.2552	9.1459	6.0289	11.0971	17.342	2.8416	4.7069	10.5535	6.2542	9.397	7.9911	10.1955	3.4518	4.6803	11.8397	10.2963	9.2549	7.3293	13.1101	8.4036	7.608	4.9201	9.0648	1.7362	7.5579	7.8212	8.2665	4.1693
CPEB4	50.8596	59.4443	72.9143	43.5551	45.3799	106.806	49.5902	120.737	17.3596	32.4145	20.5245	46.1991	51.6757	78.6557	70.5094	32.0343	9.6822	30.8789	23.5463	39.9449	31.1063	48.8298	29.4476	22.4284	145.38	51.2368	80.4093	34.7279	39.1927	34.7765	35.5496	35.4271	52.8309	8.1741	48.7522	36.1872	93.3259	69.7705
CPLX2	15.5665	8.4905	16.7799	4.9409	5.2711	11.7102	3.596	22.4049	2.0392	8.9703	4.8027	13.8999	8.1543	11.4811	25.9688	10.6379	4.0581	5.9943	7.4372	9.6199	7.7778	297.911	6.2924	6.087	21.6091	12.4473	13.2295	37.5606	3.6047	21.3397	15.1754	38.372	100.995	89.1135	52.7316	8.8119	98.6888	43.6338
CPLX4	0	0	0	0	0	0	0	0	1.5763	0.8947	0	0.6376	0	0	1.4862	0	0	2.5495	0.8591	0	0	0	0	0	0.726	0	0	0.7523	0	0.6258	1.9528	3.5678	0	0	0	0	0	0
CPM	7.6925	10.6329	7.1344	1.2154	1.4559	1.9764	7.4699	14.6973	2.6754	0.6644	0.225	7.0633	8.0505	18.0091	14.6126	3.9056	7.7493	16.7118	13.5632	5.6835	3.3581	16.7768	1.6863	2.8383	4.4678	0	3.792	3.2206	3.2198	5.6035	3.811	2.1223	7.0535	3.7527	4.1384	10.7769	9.4397	7.7096
CPN1	4.081	2.5295	9.5043	18.6205	12.7281	2.2355	0	9.7897	37.59	6.6379	2.2484	45.5512	36.2662	80.1996	92.1289	20.9168	51.7953	29.466	17.1508	12.7207	10.1955	5.3059	0	3.9895	25.2366	10.2418	34.8335	49.1318	0	0	6.0146	0	13.3572	9.9492	18.9737	7.2029	6.3631	3.5011
CPN2	0	0	0	0	0	0.2233	0	2.9338	1.0013	0.1894	0	7.9147	0	0	0	10.2974	0	0	0	0	15.0578	0	0	4.7137	0	0	0	0	0	8.4383	4.3886	0	0	0	49.1266	0	0	11.0166
CPNE3	319.969	357.672	346.092	365.606	351.737	381.154	336.227	239.652	375.803	246.205	220.936	359.058	341.145	325.473	321.814	185.132	250.195	217.772	244.546	369.858	311.257	341.208	224.256	225.988	355.31	378.436	294.109	273.56	314.949	261.495	238.425	223.353	270.329	127.139	288.411	300.024	318.347	297.844
CPNE5	3.7688	7.2674	6.6874	15.2023	6.9966	3.5554	3.6276	1.5068	7.7143	11.9682	11.7664	10.9145	12.3227	32.265	39.1237	3.2152	34.6436	38.1558	16.9278	33.7104	17.2618	314.414	3.94	4.6668	9.6628	25.2505	8.4346	12.9434	4.4397	7.6054	6.0853	4.0934	80.9949	72.719	98.4827	5.2115	23.9165	40.7935
CPNE7	21.8498	65.2266	40.9463	63.4258	98.0472	154.738	27.0403	81.8305	16.1554	133.039	58.2252	4.9605	0.3926	13.442	28.9081	6.8124	2.0157	18.7345	69.8157	15.421	0	5.439	9.33	11.6145	55.2853	5.1417	13.1156	14.7198	201.614	39.4157	27.3325	28.3733	40.4265	51.6206	33.9034	0	0	21.7937
CPNE8	19.8831	13.1971	27.5022	36.338	33.6918	32.0737	28.0293	15.7736	35.7632	20.8812	15.5262	32.0644	23.1723	56.7806	105.255	18.541	30.4283	31.5908	32.98	53.1258	57.5386	180.886	26.2069	20.4933	66.2721	21.1321	13.9752	71.2162	105.223	19.4366	51.9735	42.6711	369.087	159.74	339.296	68.8961	194.067	113.194
CPS1	60.4216	57.4163	92.9805	114.82	116.14	127.429	47.2641	28.8213	30.7942	140.234	96.7018	49.5399	52.5077	124.151	164.03	89.8785	37.4344	231.921	197.96	115.913	83.8139	264.084	107.356	94.0257	321.888	272.874	293.21	469.161	44.1972	27.2383	34.1318	23.5921	0.3797	0	7.1762	1.2286	4.1375	0.0813
CPSF2	223.895	235.921	265.842	242.766	242.018	257.357	245.167	212.823	204.208	217.275	208.447	258.595	271.9	277.639	244.011	184.482	115.268	194.142	218.805	263.878	286.414	171.57	192.322	196.837	290.316	286.942	300.095	288.733	188.788	144.031	152.906	148.581	131.624	97.5771	178.704	81.1035	185.662	138.076
CPSF6	578.026	582.289	560.576	729.483	752.228	614.371	659.165	550.301	483.669	652.692	679.264	614.262	614.504	638.067	608.57	594.927	460.941	692.533	783.281	644.994	559.327	662.285	521.305	544.846	585.472	403.448	741.127	381.155	499.435	609.745	618.001	681.52	597.823	376.301	476.799	209.453	553.228	553.773
CPT1B	123.903	132.247	92.6465	363.448	225.125	269.872	130.986	39.2941	22.1806	154.394	205.488	72.4132	40.6777	113.76	248.858	36.6085	47.5598	153.335	105.386	100.784	66.9152	108.158	122.547	56.4346	82.6245	37.9388	59.9085	243.643	27.7966	66.9024	99.3097	104.025	68.8918	86.2087	81.1816	47.5525	27.876	220.607
CPT2	344.825	391.365	328.322	269.574	258.757	340.904	288.237	291.147	212.209	334.201	248.726	520.902	570.874	503.076	436.958	318.785	265.644	359.755	425.132	572.466	462.479	273.501	307.398	266.519	306.743	245.342	336.13	287.394	199.07	116.218	149.972	178.854	291.478	268.89	285.588	206.467	268.688	301.831
CPXCR1	0	0	0	0	0	0	0	0	0	0	0	0	0	0	0	0	0	0	0	0	0	0	0	0	0	0	0	0	0	0	0	0	0	1.5672	0	0	0	0.34
CPXM1	669.091	504.895	612.17	558.113	418.779	531.727	659.361	489.157	100.433	512.312	512.578	1274.51	1037.93	915.243	992.961	1279.2	287.437	1035.91	413.683	989.157	821.94	2101.37	1429.22	1038.58	645.505	576.861	875.878	1066.87	953.991	399.247	912.175	880.604	995.38	1634.62	1036.71	756.679	1483.49	1337.18
CPXM2	43.625	28.7085	50.5305	75.6448	59.0313	57.4302	54.951	27.1314	20.7253	71.7498	103.262	13.5047	10.1265	26.0018	42.0427	12.4841	4.2704	21.0803	32.8044	28.7554	17.9173	1.4075	11.8831	13.6518	42.7509	29.7073	12.7937	58.2999	13.5279	4.8557	6.7343	4.8236	13.5615	5.2703	10.2693	0	3.9203	41.8817
CRABP2	1321.5	2073.57	2084.78	957.703	953.947	1059.55	2165.15	2187.08	1561.78	3162.68	2350.99	893.011	927.999	746.997	603.338	150.019	1166.37	959.798	1439.74	909.482	830.81	5154.38	238.284	317.063	904.168	1911.96	2087.9	1463.4	483.303	1860.93	1465.58	2063.73	217.698	138.989	40.3355	117.395	54.7983	158.291
CRACR2A	8.9577	2.7418	5.1878	6.7132	5.765	11.0251	2.5547	0	6.1118	2.9294	2.1934	2.3896	0.7738	5.7797	5.9502	0.8479	0.908	1.3031	1.3173	3.2524	1.8736	0.8667	1.7423	1.8247	5.0819	3.3199	0.8065	2.1834	1.0204	0.1149	0.1793	0.4168	1.9617	1.7682	2.1808	1.1201	1.0458	2.5893
CRB1	0.6181	1.0216	2.4676	0.2452	0.2754	0.1129	0	0	1.7712	0.2872	0	1.0145	0	0.5998	4.0204	0	1.9081	2.1637	1.3671	0.67	0.386	48.2076	0	0.4833	0	0	0.3755	0.4784	5.2089	81.854	1.2554	4.2083	1.503	1.9192	1.9494	37.2832	1.5244	2.9356
CRB2	53.9583	51.7376	119.781	32.19	20.1598	45.439	12.7653	12.164	10.0599	53.4744	55.0152	65.9872	32.6763	19.3174	76.1633	3.3341	12.7187	76.5151	32.6329	38.849	21.2211	159.436	1.3609	0.6872	20.786	11.7624	24.0506	70.5324	47.6401	37.5603	47.4659	83.0655	81.8768	57.1496	66.0261	63.1406	25.2119	151.533
CRCP	404.18	383.394	376.72	366.076	375.348	472.803	298.942	245.237	187.535	335.771	235.278	400.572	399.42	372.869	391.075	266.672	137.458	233.149	268.897	438.065	370.559	300.74	185.292	241.399	350.516	219.066	243.287	443.726	357.981	861.836	1170.57	1170.23	481.052	467.664	229.103	126.837	235.225	376.4
CRCT1	0	0	0	0	0	0	0	0	0	0	0	0	0	0	0	0	0	0	0	0	0	0	0	0	0	0	0	0	0	0	0	0	0	0	0	0	4.9757	0
CREB1	109.293	108.303	130.035	153.878	141.351	141.411	114.271	103.427	85.6252	100.65	84.1903	113.354	114.429	171.25	173.082	72.9247	71.5199	113.212	95.7902	120.066	112.874	140.718	75.5028	74.4768	150.174	96.4896	131.244	92.2332	111.195	91.5884	96.124	94.6415	123.56	63.8755	102.331	54.8571	103.502	124.207
CREB3L4	194.198	227.49	244.477	283.827	210.618	280.255	180.68	79.6248	153.221	199.999	210.623	299.89	319.065	334.59	400.833	84.9568	143.535	284.977	221.611	198.881	169.323	137.924	166.354	60.4951	265.389	200.965	169.481	273.226	55.5082	110.649	210.265	208.439	161.229	234.791	62.3632	68.569	55.4233	24.6861
CREBRF	8.6091	12.8743	26.1876	37.2478	42.7417	13.6235	33.1465	17.7017	43.9706	24.7036	16.7141	9.9496	10.4859	34.4489	65.9255	7.4478	20.7923	21.0745	23.3253	9.3422	11.1525	56.6896	8.8273	6.1705	19.5341	49.4381	20.0172	15.9384	15.9601	15.109	17.5062	12.3905	15.171	10.3572	38.9073	21.3841	25.9928	24.4113
CREG1	390.24	373.34	402.932	403.476	390.569	452.445	333.064	350.471	328.954	372.831	417.296	369.186	359.647	425.354	430.296	279.987	472.798	419.765	498.342	442.302	326.908	427.821	339.312	330.336	190.101	163.942	333.848	212.657	258.851	342.599	288.365	356.869	434.47	468.007	334.261	211.887	274.383	330.61
CRELD1	96.4421	145.022	130.996	222.598	195.046	139.65	213.104	81.4753	86.515	198.177	184.354	77.3529	62.4696	234.169	291.684	84.4945	102.868	225.515	192.864	154.371	59.0232	286.688	122.506	92.6303	167.97	94.7838	91.338	136.897	303.859	210.019	96.0611	81.395	244.331	374.383	288.374	394.532	97.9435	236.432
CRH	1.9592	2.4287	1.9555	0	0	1.6098	0	0	0	0	0	2.892	0	1.4249	1.1236	0	0	0	2.5981	0.7953	0	3.8149	0	0.5737	6.6151	0	3.5871	0	0.692	9.2214	0	0	7.5401	22.6944	9.5797	10.4555	6.5175	5.8272
CRHR1	0	0	0	0	0	0	0	0	0	0	0	15.0149	11.8024	49.7431	112.847	12.1252	20.5577	46.9298	43.257	49.1397	17.7232	4.0993	8.2405	9.8633	10.0263	23.696	8.6349	36.6688	3.3814	20.6655	21.1116	24.8642	21.6445	14.5099	18.648	1.7508	7.0152	19.9425
CRISP1	0	0	0	0	0	0	0	0	4.4748	0.2419	0	0	0	0.7574	0	0.6667	0	0	0	0	0	0	0	0	0	0	0	0	0.3697	0.6327	0	0	0	0	0	0	0	0
CRISPLD1	359.777	303.74	287.442	197.621	191.543	346.02	219.306	149.604	123.909	187.419	199.746	171.903	152.001	186.732	147.247	80.9414	40.7705	99.6572	127.956	149.557	118.334	88.5923	64.5757	81.2357	299.456	157.925	134.28	118.976	87.096	469.483	489.118	553.938	289.912	193.244	218.578	462.129	350.51	411.632
CRK	39.6539	36.1561	52.3354	35.4967	31.1012	33.5691	32.1751	28.3012	4.8298	41.1204	28.1667	565.849	545.257	519.452	516.336	445.913	404.271	454.7	471.404	525.488	583.351	518.424	387.767	424.563	582.384	369.339	680.86	461.436	509.957	684.648	628.59	677.667	639.491	335.812	427.192	302.938	589.02	690.111
CRLF3	278.429	281.998	291.489	361.725	356.9	290.356	251.091	186.466	500.514	218.987	252.602	361.572	341.194	396.485	380.375	185.573	310.336	291.054	302.938	344.569	460.084	118.555	191.28	228.624	364.166	197.235	199.285	224.056	221.766	89.1268	90.0576	95.0267	297.432	176.486	152.898	111.799	207.912	387.707
CRNN	0	0	0	0.7896	0	0	0	0	0	0	0	0	0	0	0	0	0	0.7322	0	0	0	0	0	0	0	0	0	0.7724	0.4719	0	0	0	0	0	8.8925	0	0	0.3021
CROCC2	0	0	0	0.4197	0	0	0	0	0.2165	0.2458	0	0.346	0	0	0	0	0.3615	0.2306	0.2331	0	0.9909	0	0	0.1034	0	0	0.321	0	0.1236	0	0.1026	0	1.6179	0	1.7986	2.6175	0.8615	2.7257
CRP	0	0	0	0	0	0	0	0	3.076	0	0	0	0	0	0	0	0.6444	0	0	0	0	0	0	0	0	0	0	0	0	0	0	0	0	0	0	0	0	0
CRTAP	423.951	546.174	517.286	386.206	421.426	416.773	506.037	407.532	255.164	579.856	254.867	252.514	235.28	306.158	289.264	193.298	114.708	160.138	191.07	252.523	223.222	465.418	225.102	199.652	296.162	463.411	320.257	271.48	296.378	77.011	107.745	100.403	155.134	236.339	119.18	278.856	130.785	148.416
CRYGN	3.3404	1.7746	1.9052	15.3359	10.2056	6.5349	8.2678	0	19.9261	6.4312	7.8874	3.664	0.7457	9.2839	9.7611	0.681	19.689	1.3954	5.6427	3.8895	4.9791	0	3.3337	2.4939	55.6644	0	9.5777	44.3699	0.3399	2.1205	4.9628	3.5719	24.6487	38.1706	19.8225	5.0906	3.1503	11.9166
CRYGS	5.9797	7.4126	2.9842	58.7191	89.9185	18.0152	17.2671	21.5165	29.3753	24.3153	19.767	8.8337	8.3904	80.5175	97.8115	21.0707	16.922	45.1374	25.7915	12.1558	8.4031	75.8004	23.4424	25.4285	16.799	0	19.1296	10.4445	66.9981	46.2911	41.2716	19.4223	27.8041	50.122	3.6364	26.4592	0	21.9597
CSAD	28.4257	19.2203	21.6013	93.429	84.194	51.8435	67.1586	55.7909	31.34	50.4383	50.1868	33.4363	27.483	40.3925	76.4431	17.15	29.8981	28.7129	17.7627	38.2541	25.7098	59.8903	24.2493	17.4379	32.6774	24.3129	28.9417	27.8414	64.4556	26.4754	61.017	82.6006	97.1889	118.512	76.5032	82.0328	51.9298	39.3225
CSF2	0	0	0	0	0	0	0	0	1.9664	0	0	0	0	0	0	0	0	0	0	0	0	0	0	0	0	0	2.9419	0	0	0	0.8744	0.8714	0	0	0	0	0	0
CSF2RB	0	0	0	0	0.6867	0.2814	0	0	0.6309	0	0	0	0.3704	2.3054	0.606	0	1.0865	0	0.7006	0.8587	0	0	0.276	0.1549	1.2018	0	0.4888	0	0.1961	0	0.1508	0.1503	1.5148	0.5803	0.6736	0	2.8982	0.3987
CSF3	0	0	0	0	0	0.8184	0	0	1.8349	0.6943	0	0.7357	1.0482	0	3.43	0.9572	0.7687	0	0	0	0	2.9137	0	0	7.5596	0	1.3664	0.8704	0	0	0	0.8145	0	1.5516	1.8011	0	0	0
CSF3R	0	0	0.3514	0.419	0	0	2.0331	0	1.2971	0.1636	0	0	0	0.5125	2.4246	0	0.3623	0.4622	0	0.2863	0	0	1.1041	0.413	0.7912	5.2981	0	0.4099	1.2546	0	0	0	1.1525	3.679	2.9895	0	1.1604	1.9154
CSMD1	0.9171	2.3683	4.0426	1.1825	3.2688	0.7535	5.2962	4.9497	3.2849	0.8168	0.2526	11.6869	8.5415	26.3599	12.6485	9.8736	1.5066	1.7197	1.2272	5.1646	1.2904	0.8954	11.9999	6.7776	103.753	31.3684	9.4551	29.7543	6.3078	5.6091	0.1577	0.4714	0.0915	0.3504	7.9317	17.1657	5.879	2.2643
CSN2	0	0	0	0	0	0	0	0	0	0.5263	0	0	0	0	0	0	0	0	0	0	0	0	0	0	0	0	0	0	3.2228	0	0	0	0	0	0	0	0	0.5147
CSN3	0	0	0	0	0	0	0	0	0	0	0	0	0	0	0	0	0	0	0	0	0	0	0	0	0	0	0	0	0	0	0	0	0	0	0	0	0	0
CSNK1A1	737.345	763.964	691.642	722.874	735.958	658.463	805.319	743.757	911.06	711.574	749.981	621.177	679.059	544.535	501.85	605.138	812.391	736.95	751.216	617.178	667.727	720.843	638.045	641.87	481.287	606.97	742.982	463.575	529.469	527.073	581.296	628.846	522.515	583.885	520.528	651.503	654.077	511.804
CSNK1G1	96.676	96.7516	105.404	139.441	170.787	134.92	134.248	114.109	51.0465	102.446	61.0665	74.2717	82.7091	163.548	169.421	49.4988	35.0015	90.7172	77.0032	103.984	85.9244	140.451	55.985	49.7343	194.253	101.839	157.158	183.918	176.773	86.2134	84.521	78.2204	201.007	120.948	175.846	105.191	178.23	229.493
CSNK1G3	178.798	194.543	220.501	231.011	246.355	221.484	202.209	186.741	159.342	189.97	165.682	176.565	159.218	227.318	217.632	149.5	110.547	181.885	194.732	193.478	180.596	205.31	151.702	158.964	161.422	141.804	181.021	119.449	227.976	119.249	96.3662	90.4707	178.087	75.0583	150.54	80.3026	186.498	172.312
CSNK2A1	255.18	248.028	246.84	293.093	334.463	268.595	301.368	437.075	209.685	267.568	240.601	88.9999	88.7596	83.6851	79.2352	79.6747	58.515	78.4804	85.5659	124.938	146.902	181.911	116.293	125.838	124.426	189.1	204.315	139.483	100.749	91.5353	89.3937	93.7873	117.674	109.056	145.968	90.0036	157.189	89.8316
CSNK2B	0	0	0	0	0	0	0	0	0	0	0	476.778	532.605	365.783	321.844	493.728	2178.31	415.97	411.272	443.781	499.798	791.476	503.83	504.41	339.456	564.436	799.629	443.845	328.853	483.797	383.884	389.452	368.81	644.224	408.499	2259.69	699.089	320.041
CSPP1	56.1886	58.2983	58.6746	64.1135	63.5922	102.37	47.3727	62.9665	95.5349	95.2359	62.3661	92.4859	76.0929	159.484	149.558	90.9502	92.1159	114.448	128.09	65.9421	72.7606	62.6188	57.0932	65.4341	169.507	43.2208	79.2492	107.172	97.1279	128.467	91.7141	102.127	97.9896	62.7818	180.662	61.4004	63.4953	127.001
CST7	1.4161	0	0	0	0	0	8.1781	10.1908	1.7391	0	0	0	0	2.0614	0	0	0	0	0	0	0	0	0	0	0	0	0	0	0	0	0	0	0	0	2.6246	7.6387	0	6.8783
CSTL1	0.7483	0	0	0	0	0	0	0	0.9191	0	0	0	0	0	0	0	0.7701	0	0	0	0	0	0	0.4389	0	0	0	0	0	0.7867	0.4091	0	0	0	0	0	0	0
CTBS	11.3902	19.8389	11.2247	13.9007	12.7194	15.4795	30.8088	25.9398	17.8841	14.2717	18.5879	4.6955	5.068	13.0395	13.4332	3.3323	5.2036	5.121	2.6844	10.2278	4.8761	36.6538	12.0914	6.1905	1.4582	0	4.2171	2.5183	27.0865	14.8317	17.9985	22.6609	11.4248	8.206	11.4661	6.1609	5.2833	2.3123
CTCF	779.084	724.532	694.407	728.887	643.807	757.754	664.982	742.27	668.017	648.296	572.553	789.126	805.331	711.35	685.252	679.337	525.226	587.447	601.189	668.687	800.167	612.938	621.236	652.634	689.936	537.775	744.676	730.438	698.155	710.337	717.972	759.982	620.706	397.65	650.974	475.383	704.519	647.925
CTCFL	14.4426	11.4499	4.6933	81.5558	91.3608	20.0541	17.4578	0	27.4311	31.3738	38.8605	2.5684	2.5157	7.118	6.1741	0.8354	2.3482	16.9037	12.3297	5.8501	6.5834	188.599	1.2244	1.8646	1.5566	0	22.1564	1.0081	0.4651	4.7686	0.9018	0.337	1.2701	0.3475	0	1.1741	1.0356	0.4274
CTDSPL	58.5204	42.2531	62.361	69.2871	72.4333	101.589	58.2337	27.6014	35.1755	62.2971	55.8266	46.7472	40.6381	104.5	117.069	46.8642	40.3118	61.2559	62.008	57.3248	52.6975	69.3467	22.4079	33.1022	76.4547	60.5543	70.6565	62.8967	87.6625	19.5559	27.5592	23.568	55.4975	49.8868	58.949	12.9649	45.5246	77.2128
CTDSPL2	276.513	316.883	291.133	283.869	288.237	305.865	279.386	218.392	249.269	251.445	201.815	298.354	313.786	355.511	336.579	173.444	218.751	252.281	296.788	334.435	262.357	285.718	160.939	167.391	292.385	305.918	344.467	154.092	283.717	211.282	225.041	238.209	265.422	167.372	232.565	131.144	262.087	250.677
CTNNA1	1151.61	1176.52	1170.32	1036.65	1065.16	950.125	1281.78	1320.67	780.606	1199.18	1291.79	1014.81	1166.31	808.243	700.375	1323.89	881.712	1245.77	1167.99	736.04	897.635	985.589	1069.33	1086.84	560.586	1104.22	1008.2	892.393	617.119	1140.18	831.085	801.995	626.498	794.59	692.635	725.722	826.845	452.428
CTNNA3	4.7148	2.6358	3.9677	2.0907	2.8421	5.7729	4.2712	4.6571	5.4497	5.2843	4.584	3.1855	2.0747	3.0941	1.1669	0.4737	1.6167	3.3969	4.2926	0.6767	0.8662	5.7701	0.58	0.5966	2.7096	0	0.8477	0.8639	0.805	0.8298	0.4315	0.4301	0.712	0.3896	1.47	1.6455	2.2738	2.0107
CTNNB1	284.376	305.423	273.278	296.396	237.254	192.607	366.558	392.435	67.3371	331.52	382.361	296.067	332.832	157.782	176.787	339.03	86.7873	280.146	323.904	264.131	338.842	380.088	335.481	344.144	174.974	245.372	378.313	234.691	238.556	169.45	182.46	198.387	257.37	216.752	277.749	336.469	197.665	127.7
CTNNBIP1	308.506	313.781	343.369	361.474	330.294	346.554	220.757	147.29	107.197	322.266	267.642	369.465	357.534	411.652	465.845	237.069	353.232	399.277	285.865	375.074	258.043	199.381	235.45	169.67	310.985	289.415	255.97	406.925	212.412	274.742	241.383	212.442	251.074	392.192	234.252	666.798	183.613	318.433
CTNND2	109.826	84.0811	184.401	138.937	101.204	83.9205	31.8843	41.15	31.7222	100.519	83.4299	71.2114	41.467	79.4437	176.853	18.6814	23.7212	94.6631	49.941	60.0675	36.9098	219.744	16.0631	15.5984	70.0194	62.1211	78.3318	164.567	72.2982	108.142	91.9699	144.503	85.4325	62.2383	124.4	159.446	86.8602	222.688
CTNS	121.025	90.8516	96.176	73.9275	53.3694	150.474	54.3172	89.3949	52.5233	55.0885	25.2245	134.511	128.84	102.123	117.022	43.6945	67.6241	49.1961	67.6479	142.357	97.81	130.89	44.3635	38.8462	147.044	13.342	86.8657	81.5533	120.966	87.3707	63.5499	44.1349	89.2956	93.1218	43.9282	120.958	73.6902	125.336
CTPS1	488.845	449.253	415.574	380.717	338.002	504.434	302.192	429.31	553.105	465.046	426.709	558.309	543.669	433.733	454.851	513.761	606.711	522.068	523.982	482.821	598.006	341.894	459.896	514.385	488.862	326.43	415.211	563.518	467.62	485.255	549.475	522.084	490.757	412.658	573.784	398.082	541.36	496.992
CTPS2	360.996	485.892	392.166	385.787	288.188	355.989	263.507	357.278	229.949	601.617	515.787	417.352	452.081	346.211	331.725	231.317	223.737	382.606	385.812	327.385	349.772	261.888	262.262	235	333.998	163.173	430.876	446.276	185.546	211.864	445.141	241.666	175.881	117.573	306.194	84.6264	311.94	491.187
CTSC	605.583	613.626	548.671	550.404	513.631	503.774	765.354	555.233	1091.91	625.6	770.628	356.385	405.127	291.144	271.841	327.887	592.191	321.124	439.525	320.931	374.11	373.524	315.789	348.222	191.746	160.028	237.208	209.526	82.9102	66.7181	38.6035	27.858	192.672	220.445	175.727	135.522	183.751	95.0483
CTSE	1.6981	0	1.1299	0	0.7566	0	13.0762	12.2207	0.6952	0	0	23.9929	7.9495	0	0	0	1.166	0	0.7519	2.7641	4.2462	0	0	1.3292	0.6355	0	29.9811	0	0.8025	0	0	0	0	0	1.3612	0	4.2432	1.4592
CTSF	190.403	237.486	412.931	424.585	383.325	33.8	44.1207	80.3537	134.963	440.237	15.5411	438.704	372.235	428.613	435.694	186.025	358.195	728.67	553.254	486.651	401.117	286.672	208.556	192.969	266.089	218.357	220.675	304.788	178.605	283.296	277.457	317.745	387.219	866.893	330.966	219.765	249.267	550.972
CTSG	0	0	0	0	0	0	0	0	1.6209	0	0	0	0	0	0	0	0	0	0	0	0	0	0	0	0	0	0	0	0	0	0	0	0	0	0	4.6663	0	0
CTSO	0	0	0	0	0	0	0	0	0	0	0	90.4045	93.3804	130.284	100.627	55.8698	25.9771	102.43	78.5761	100.646	66.9617	205.687	52.3965	53.9385	33.2115	6.5409	17.4793	20.75	20.3991	45.8828	77.1145	81.8554	18.0664	4.5531	16.9131	41.5336	24.4136	44.0512
CTSW	0	0.9924	0	0	0	0.4385	0	0	0	0	0	2.3654	2.2467	1.1654	0.919	0	0	0	0	7.8118	1.5	3.1226	0	0.4696	0	0	1.5315	0	2.2795	0	0	0.9336	1.753	0	0.9744	5.672	5.2952	0.3642
CTTNBP2	92.2564	69.0329	106.633	136.267	108.3	162.669	47.621	25.8003	62.9622	86.9133	58.4661	78.3681	76.3319	147.267	164.33	57.3243	51.6848	69.5365	61.4308	95.4239	90.6848	10.7205	22.9874	27.0564	143.749	54.0773	44.229	85.2174	46.6024	127.685	100.528	112.609	172.038	45.4805	151.912	92.6901	137.851	165.566
CTU1	94.3615	84.6032	91.8132	69.9326	80.9126	128.408	27.4194	25.6255	10.204	125.212	129.481	91.1793	66.6176	44.9232	58.5859	96.576	188.711	66.2227	81.124	92.6542	65.607	50.9249	56.4587	97.1194	105.535	26.3361	29.8573	50.2638	109.655	0	142.176	141.686	123.091	254.475	41.9931	52.6809	31.8486	99.7292
CTU2	375.271	310.131	292.352	331.483	342.661	358.676	101.08	77.7966	142.879	281.331	250.149	273.649	248.561	360.868	333.766	224.339	293.372	270.521	231.669	307.408	236.117	143.023	260.781	268.699	301.791	116.588	122.735	334.975	285.104	134.421	196.756	205.416	357.12	592.016	288.333	259.617	204.325	398.365
CTXN3	0	0	0	0.8514	0.956	0	0	0	0	0.3324	2.3644	6.3363	3.0091	2.0812	4.1028	2.7479	5.1494	0	1.8974	2.908	2.6804	50.2163	0	0	0	0	1.3083	0	0	0	0	0	0.7798	0	0	0	0	0
CUBN	0.8057	0.2497	0.9047	5.0347	4.4423	0.8827	5.2347	4.3486	1.6079	0.8893	1.6646	1.239	0.2207	3.6628	4.6935	0.2015	0.971	1.2387	1.0435	0.7657	0.2941	2.4487	0.6563	0	3.8234	5.6894	3.4554	2.6413	4.919	1.7337	1.8727	1.7971	0.5687	0.2723	0.3161	1.84	0.4647	1.7257
CUL2	198.992	204.566	203.79	207.062	225.835	223.88	183.794	176.273	231.872	171.907	143.618	210.014	208.441	224.595	201.787	129.731	174.814	176.197	171.941	209.233	217.444	203.655	158.335	156.591	190.08	159.271	164.608	124.696	231.994	120.686	104.907	93.5594	190.098	136.209	163.371	117.915	192.682	209.414
CUL3	332.626	319.191	322.749	352.629	357.243	338.94	269.474	364.187	198.881	321.195	323.8	340.126	357.403	312.204	301.86	378.17	234.509	305.936	323.891	341.612	392.136	325.446	309.789	337.955	309.88	457.235	368.966	273.334	381.173	305.242	264.822	300.364	344.264	254.779	306.676	209.693	369.227	351.867
CUL5	177.815	185.684	191.946	204.517	217.009	249.539	203.153	146.047	171.381	188.083	173.146	185.593	191.454	237.986	212.016	144.453	103.383	199.056	194.333	193.612	174.26	200.942	133.133	148.374	252.518	87.2359	170.248	132.745	246.093	166.612	148.514	187.154	214.098	90.1836	180.738	103.157	256.297	317.202
CUL9	35.1157	35.9378	47.683	77.9243	71.8615	51.7415	55.0237	25.467	5.0147	71.1585	53.5416	23.1202	17.7368	91.6009	103.325	20.113	3.8596	59.813	61.0203	47.2144	23.1644	113.237	37.0309	24.1987	68.8619	31.3684	33.2763	93.5239	73.7186	77.6421	63.2729	55.1335	54.1384	34.2693	78.7036	110.29	21.5752	45.7751
CWC25	0	0	0	0	0	0	0	0	0	0	0	184.921	185.941	218.444	243.811	120.535	219.342	141.623	118.401	152.801	159.98	149.788	113.817	129.029	288.594	134.629	152.63	228.735	154.652	145.818	95.4538	128.782	237.067	111.468	232.148	384.905	134.428	229.003
CWF19L1	313.514	312.692	277.567	342.402	366.596	407.703	234.966	206.676	422.657	399.721	327.528	376.177	375.43	400.639	380.205	261.272	277.31	379.527	359.539	400.714	379.941	355.253	323.241	325.603	520.848	275.938	412.344	409.131	301.324	202.73	221.363	230.533	146.417	23.3699	244.155	236.868	405.41	339.662
CWH43	0.434	0	0	0.5166	0	0.951	0	0	3.1982	0	0	0	0.609	0.6318	3.4875	0	0.8933	2.8489	2.8801	2.8234	1.6265	0	2.2687	1.0183	0.4877	0	1.5868	2.0216	1.8532	0.4767	0.4959	0.9883	0.4741	1.8162	2.6354	0	1.4321	0
CX3CL1	26.8858	52.3732	44.0858	41.1448	44.1512	36.6077	19.9636	5.5281	4.717	17.1352	8.8876	44.5949	26.9216	65.3559	130.822	19.1762	3.554	38.2854	29.0281	84.2479	27.322	71.8423	14.843	12.8295	24.5643	0	28.7433	20.9885	24.2287	5.246	16.5798	30.7448	11.6561	8.7708	13.8836	57.9178	0	14.6888
CX3CR1	0.3291	2.0397	0.6569	2.7419	3.9589	0.9013	0	4.7366	4.8499	0.1529	0	5.1856	3.694	4.3114	2.6443	0.4217	1.0159	1.296	3.0572	3.4787	2.4664	0	1.0321	0.7721	5.4264	0	1.8916	1.2049	0	0	0.1796	0.179	0.3636	0.6964	0	0	1.0957	0.7536
CXADR	416.15	437.694	437.649	363.083	374.45	327.291	354.058	329.189	540.504	475.907	557.872	359.411	384.979	316.757	307.457	223.359	273.801	487.252	422.157	383.906	434.286	153.841	225.166	264.015	308.666	251.546	413.976	213.749	97.8738	2.4842	12.7355	10.6683	279.939	208.759	319.814	154.98	294.408	240.765
CXCL13	0	0	0	1.2442	4.1917	0	0	0	1.2838	0	0	0	0	0	0	0	2.1532	4.1203	1.3884	0	0	16.3224	0	0	2.3611	15.8105	3.8409	4.8932	0.7424	0	0.5694	2.8373	0	0	1.2784	0	0	0.4778
CXCR3	0	0	0	0	0.8578	0.3515	0	0	0.7882	0	0	0	0	0	0	0	0.6604	0	0	0.5218	0	0	0	0.3764	0	0	0	0	0	1.3457	0	0.3487	0.6999	0	0.778	2.2645	0	0.2908
CXCR4	41.0168	18.7908	85.883	17.512	19.0696	33.9459	218.859	1193.55	12.5935	8.9091	11.7904	120.791	71.3402	88.9444	170.478	70.2912	57.8283	117.683	87.6001	19.2207	10.8635	95.6754	213.077	271.537	26.7136	6.7502	154.148	4.7006	100.329	23.3821	32.0597	100.53	29.9624	26.8431	69.3041	738.031	45.2364	107.788
CXXC1	627.726	544.638	576.017	545.934	560.065	713.138	358.61	416.822	192.251	561.369	503.675	634.667	513.977	555.255	573.209	485.41	380.709	413.744	378.105	571.529	543.6	354.131	444.584	476.232	784.759	611.769	412.517	627.489	507.689	740.537	747.251	741.529	605.557	792.896	559.726	226.925	293.245	557.788
CXXC5	193.93	181.388	182.355	190.734	173.384	179.398	166.175	126.263	91.2173	137.305	166.648	205.566	195.085	187.242	234.358	249.022	173.759	151.972	170.55	258.411	203.735	204.537	280.093	267.717	200.598	175.818	158.036	175.624	194.495	139.756	119.057	153.566	231.945	289.432	226.655	236.228	238.676	210.268
CYFIP2	374.429	340.267	369.338	469.785	402.776	359.62	291.507	258.768	186.178	269.637	267.305	161.245	142.845	420.462	429.179	170.584	97.8285	227.365	179.821	278.516	136.646	424.846	186.192	142.843	183.821	109.727	169.167	359.191	226.212	179.537	210.174	202.497	229.549	128.703	242.892	372.033	173.528	147.724
CYLC1	0	0	0	0	0	0	0	0	0	0	0	0	0.8438	0	0	0	0	0	0	0	0	0	0	0	0.6787	0	0	0	0	0	0	0	0	0	0	0	0	0
CYLC2	0	0	0	0	0	0	0	0	1.4421	0	0	0	0	0	0	0	0.6171	0	0	0	0	4.8129	0	0	0	0	0	0	0	0.7165	0	0	0	0	0	0	0	0
CYLD	112.63	77.2587	80.8956	86.9901	84.4263	129.438	33.8954	56.3161	54.5747	59.1606	51.7371	119.093	109.941	87.0879	116.078	44.3998	55.1605	44.5604	46.7371	77.7047	78.7938	59.3966	26.436	28.5993	50.6033	25.2561	34.7684	41.5258	81.5785	75.2299	52.9579	67.4267	52.6184	24.5384	43.0662	39.9715	42.6717	62.3967
CYSLTR1	0	0.5501	0.8859	0	0	0.7293	2.563	0	2.1802	0.825	0	2.1838	1.2445	0.6456	0.5091	0	0	0.5822	0.5886	0.3605	0.8307	1.7292	0	0.26	4.4837	0	5.673	2.0649	0	0	0.2418	0.241	0	0	0	1.5664	0	0
CYTH1	41.0084	47.335	55.9609	108.665	108.01	87.6431	55.9083	63.8617	25.7597	44.1134	30.2235	46.5862	38.7962	71.2255	83.391	26.2242	9.6238	24.5543	21.765	27.7456	21.4738	58.9243	38.2583	35.6737	76.7139	36.6925	39.1222	72.0798	105.264	16.9239	14.435	11.2275	82.4646	59.3922	80.6841	17.4486	38.8449	99.4751
CYTH2	340.202	258.58	281.407	404.005	335.139	415.589	318.446	262.048	204.114	284.772	218.387	209.379	183.637	212.025	232.268	210.202	249.808	228.421	212.51	198.215	180.546	282.76	200.206	198.967	308.8	190.193	188.58	229.637	264.666	205.103	245.845	300.659	169.659	259.966	210.411	475.412	69.2363	122.365
CYTH4	1.2226	0.5052	2.0338	0.9701	0.5447	0.6697	4.7072	23.4625	0.5005	1.3257	1.3472	5.8085	2.9555	7.3589	11.6057	1.0796	4.3352	9.4016	6.709	9.493	5.6712	6.746	3.1642	2.5362	0.4859	6.5073	5.533	7.5524	0	3.0624	11.7861	8.571	59.9664	37.9841	27.2955	3.0555	18.7682	38.7244
CYTIP	0.9409	0.3888	0	1.4932	2.9345	1.0308	1.8113	2.257	2.311	1.166	2.0735	5.2509	3.9605	5.022	5.0401	0.8037	3.5501	4.1172	5.4109	1.2751	1.7629	2.4465	2.623	1.6556	11.2778	9.4399	7.4532	4.7476	0	0	0	0.6805	0	0	2.2792	0	0	0
CYYR1	106.048	76.3935	102.046	98.0264	132.324	155.421	83.0719	65.966	117.944	73.3342	68.5273	98.0972	84.9252	129.592	111.906	170.474	74.1891	44.0803	69.2778	115.014	87.1962	27.5019	109.833	124.901	93.698	27.6024	103.937	84.9352	145.363	28.4395	36.0527	41.0721	58.8511	37.6687	37.7639	35.1907	33.7384	52.4103
DAAM1	168.007	154.653	207.12	191.312	180.654	245.563	158.511	245.405	158.581	185.625	171.15	234.772	209.929	294.838	289.659	118.816	135.95	181.09	163.713	162.643	185.632	290.628	114.017	108.774	344.298	337.849	130.713	174.997	182.936	154.828	121.393	100.232	174.917	109.486	206.146	130.945	189.392	189.514
DAB1	92.18	57.3328	104.464	78.2894	66.5262	97.831	183	79.467	50.7081	48.4903	24.3352	86.7158	70.2115	90.5844	171.395	82.818	38.9498	60.8471	42.5693	100.3	71.5294	54.4297	97.7614	99.9162	76.406	26.547	77.6839	53.5918	28.4868	132.871	54.3651	62.885	137.785	50.7117	53.8615	107.228	118.571	243.076
DACH1	4.8147	5.6368	11.6579	1.8041	2.6219	5.7142	11.3284	5.1332	2.19	2.7761	2.3579	16.008	7.1823	2.7452	16.39	2.4164	3.4192	24.4031	8.1042	5.6231	2.3558	30.1248	2.8166	2.2651	8.1717	0	5.9082	5.4361	15.0608	8.1868	10.9994	37.3802	1.0814	0.1883	4.6993	2.2265	2.0322	13.9768
DACH2	17.3995	19.7202	26.2979	26.0357	29.902	37.5791	5.7421	7.1552	23.2004	20.0993	8.2168	23.0113	20.9263	40.5254	30.8148	9.5549	25.0673	16.9681	24.411	21.0203	5.5888	15.512	2.0788	6.7066	31.284	14.9632	22.7194	45.1527	10.2518	36.6947	36.8523	30.4952	29.3125	14.2912	52.7308	12.0708	3.9308	17.0318
DAGLB	320.428	269.399	271.47	298.347	279.791	429.917	177.099	150.32	93.8788	316.408	274.726	385.441	336.974	372.254	359.394	201.161	167.504	264.478	328.164	335.234	309.988	258.462	179.465	161.472	463.039	229.426	289.334	352.42	240.971	94.1543	79.2127	86.4034	174.546	234.636	179.8	77.7181	127.327	206.158
DAND5	0	1.7564	2.8283	4.2161	3.7877	1.9403	0	0	17.4008	1.6461	0	1.3931	1.9847	10.2952	17.0483	0.9062	3.639	3.7138	0	4.624	1.3319	0	3.7156	3.3355	5.5664	0	10.3487	2.472	7.0436	7.2699	4.0718	3.4781	16.1145	24.6919	7.1657	8.3423	0	0.8016
DAO	0	0.8807	0.7091	0	0.9496	0	0	0	4.3625	0.3301	0	0	0	1.1766	0.9278	0	0	1.0611	0	0.5777	0	0	0	0	0.7983	0	0	0	0.5057	0	1.24	0	6.9869	0	5.1782	2.5118	2.345	5.806
DAPK1	536.36	425.545	567.433	406.173	545.483	618.82	322.238	342.779	125.769	404.521	266.547	722.166	636.271	606.692	549.96	432.017	182.001	335.992	444.144	452.078	597.927	214.839	458.807	434.696	263.784	196.262	111.251	331.55	232.281	301.346	248.12	252.931	241.626	108.936	382.716	83.4804	173.039	337.223
DAPK2	2.5564	2.7319	4.2233	7.8693	10.3689	9.0296	3.0546	1.9032	5.8461	9.1764	6.1195	2.2874	1.5041	3.251	6.9728	2.0604	0.4596	3.0491	2.134	1.5981	1.1717	1.7421	2.7083	2.8818	2.9034	4.0224	3.2573	5.9133	3.8143	0.4926	4.2525	2.604	5.4143	6.0039	4.9631	0.6147	0.9073	3.7858
DAPL1	0	0	0	0	0	1.2589	0	16.5391	2.8225	0	0	0	0	0	0	0	4.73	0	0	0	0	0	0	0	0	0	0	0	0	3.0455	0	0	0	0	0	0	0	1.0435
DAPP1	0.3668	0	0.7322	0	0	0.4018	4.2365	2.6395	1.8018	0	0	1.0852	1.0308	0	0	0.9413	3.7799	0.9644	0.4875	0.5965	0	1.4306	0.3834	0.2151	0.8243	5.5199	3.3524	0.8542	0	0	0	0	0	0	0.4462	1.2987	2.4255	0.1668
DARS2	314.512	321.405	336.138	319.008	297.214	435.024	307.614	348.84	363.418	286.952	283.211	412.631	421.045	338.377	313.399	375.472	233.697	334.376	348.13	451.245	475.032	384.554	380.482	350.779	332.509	212.255	359.404	290.358	186.184	184.746	85.2347	86.9489	225.739	128.232	306.613	135.154	300.81	278.108
DAXX	1.973	4.2801	8.3692	4.1097	6.5929	11.3477	8.5458	7.0993	13.9326	0	4.8915	1088.86	1032.37	1005.8	910.132	1015.33	1219.32	789.383	784.946	1080.77	1150.69	723.592	881.751	951.048	986.682	977.178	1026.9	863.763	747.269	2061.47	2360.54	2392.44	1027.32	1335.91	844.992	630.551	1094.51	989.572
DBF4	335.191	278.577	245.662	304.055	258.392	296.684	231.261	285.69	550.714	292.932	310.388	407.18	408.384	283.177	263.275	356.999	348.659	389.267	425.879	342.391	398.703	248.013	328.709	361.806	350.746	260.114	404.238	278.804	297.385	271.392	222.046	237.21	389.18	385.011	323.436	184.602	524.133	513.461
DBNDD1	754.796	772.515	704.162	478.269	500.409	766.024	429.736	445.129	243.312	747.142	714.87	239.81	258.695	304.982	278.436	140.79	177.27	163.19	261.365	298.7	169.236	197.937	146.504	146.646	365.573	252.151	325	467.694	197.805	165.729	243.1	190.407	154.552	194.296	84.4311	3.4368	39.1608	55.2721
DBR1	291.493	224.444	237.483	222.278	223.638	274.946	125.916	133.027	213.63	203.745	159.814	291.804	248.647	247.641	252.774	144.716	138.591	178.662	158.039	277.814	237.293	138.236	147.217	150.506	250.949	140.915	125.808	151.008	250.6	161.827	172.187	177.237	320.665	283.086	173.595	98.0073	167.091	328.713
DBT	111.075	139.353	139.974	155.486	176.25	153.026	76.7973	78.8094	114.593	133.721	93.0876	89.7989	105.577	116.49	119.036	52.3632	50.4874	73.8213	103.936	105.517	116.424	50.8812	56.1058	54.031	157.023	103.338	93.5143	116.337	59.9344	78.5008	52.919	53.2337	121.577	45.5601	147.888	62.7108	100.019	121.91
DCAF12	336.855	343.988	359.005	473.698	406.124	403.094	352.975	313.451	152.28	279.298	236.874	343.897	357.969	390.071	390.064	229.495	122.159	262.008	250.133	287.705	349.297	430.335	220.922	217.067	300.789	205.365	245.615	278.683	397.266	103.358	112.585	118.98	290.969	211.645	343.87	252.37	300.13	379.116
DCAF4	126.602	116.37	95.1296	82.3505	122.408	159.141	81.2398	99.1669	87.4374	132.078	75.9198	217.329	257.176	142.852	149.598	112.437	127.701	115.876	103.362	195.004	179.737	110.045	117.981	140.002	464.073	143.609	245.184	228.405	234.468	56.9345	32.4695	34.1892	169.401	217.775	205.558	87.3253	132.676	159.61
DCAF4L1	2.143	0	1.0695	6.377	10.0257	4.1086	3.0941	5.7834	3.6189	2.3653	0	1.3163	0.7502	1.1674	0.6137	1.0276	1.1003	0	0.7095	1.3039	0.5008	1.0424	1.1176	0.3135	4.8175	0	0.9796	0	3.8276	5.6387	5.132	2.9225	24.9137	17.4032	3.2584	4.7417	4.4296	19.985
DCAF5	141.24	124.53	160.277	196.133	169.95	196.538	181.843	216.883	47.1401	142.632	100.12	168.29	150.901	243.962	256.328	116.75	40.1181	122.162	111.406	169.676	127.342	326.837	138.976	118.626	271.683	270.522	177.169	256.582	229.887	126.142	138.066	124.828	180.036	157.566	200.326	193.82	161.242	268.593
DCAF7	506.76	514.922	667.894	730.47	672.828	581.624	642.945	419.252	345.977	517.549	452.435	401.697	408.589	552.511	576.938	285.976	229.259	376.776	317.899	447.505	512.596	866.249	346.705	288.626	471.042	576.77	463.047	536.452	560.25	779.071	811.363	766.591	359.383	189.845	293.433	341.752	334.667	405.572
DCAKD	292.476	275.85	336.866	399.123	409.054	294.556	376.202	276.867	139.062	438.032	364.19	161.967	142.761	231.1	265.295	133.179	112.824	291.89	268.892	259.875	191.393	365.926	221.823	210.086	329.247	450.212	357.07	442.604	435.441	262.127	219.142	202.126	327.759	312.33	152.371	271.693	95.2702	164.745
DCBLD1	97.1868	89.6479	128.956	92.2029	84.0561	119.155	100.7	94.6259	48.4452	54.3306	45.3558	108.897	85.7921	148.481	166.935	80.542	27.3436	34.8823	49.2935	144.706	91.5229	358.756	122.735	87.4597	112.002	124.641	66.8242	71.8304	153.757	60.7877	63.8646	57.6285	287.097	283.35	202.439	142.988	171.41	499.662
DCD	0	0	0	2.576	0	0	0	31.1491	0	0	0	0	0	0	0	2.7263	4.379	0	0	0	0	16.5697	0	0	2.4278	0	0	0	0	0	0	0	0	0	0	0	8.9179	1.2267
DCDC2	5.2277	6.4804	7.0441	3.1112	5.9395	8.734	3.0191	1.8811	6.7413	4.4945	2.5922	4.8831	5.1262	3.039	5.0923	0.6687	0.5371	1.7129	3.8095	0.8502	1.959	3.0585	0.8198	0.7666	20.5613	3.9908	5.8171	5.8669	5.2033	3.0341	0.1435	0	5.4644	2.2034	0.6394	5.5833	3.4698	16.1084
DCDC2B	2.5802	4.7977	3.2191	0	0	0	7.4506	2.3211	4.3571	0.2998	0	4.0865	6.7178	0.4646	0.3664	0	15.4374	0.419	0	9.3481	5.9835	21.1745	0.3338	0	0	0	5.2526	0	3.6329	14.1388	6.4342	8.7936	20.884	40.0003	42.7913	14.5742	12.3471	22.7583
DCDC2C	1.1563	1.0239	1.1541	1.7696	4.1952	1.1763	0.954	0	2.8402	0.1535	0	0.1627	0	2.8863	1.8967	0	0.17	0	0.4386	0.1474	0.3396	0	0.1895	0	0.1844	0	0.5998	0	0	1.1986	0.6234	0.6989	0.8851	3.3905	10.3315	0.7159	0	0.2212
DCK	271.452	300.663	297.346	319.603	273.765	336.036	198.085	155.153	231.078	231.578	270.497	493.389	546.73	270.099	255.582	427.949	1374.76	414.087	566.362	558.239	695.316	0	271.564	424.444	205.484	275.193	0	383.269	229.633	157.849	203.37	190.717	403.261	163.18	223.625	85.7594	419.759	687.775
DCLK3	15.6693	12.8582	9.4719	17.0747	10.0297	21.5184	7.6474	4.7647	3.7946	11.9997	12.4024	4.1355	4.3414	12.8686	18.7728	2.2655	0.9097	6.673	1.4665	7.5464	3.7262	0.8619	0.231	1.2961	7.9458	0	5.2512	31.1336	0.7635	1.3958	3.8715	3.1348	4.4159	4.229	6.5455	0	2.2255	0.7143
DCLRE1A	144.972	153.705	151.945	209.373	189.463	197.571	124.267	71.6178	207.773	117.744	107.583	120.953	125.566	253.887	258.503	84.3644	72.1784	140.763	167.625	223.594	141.018	130.002	133.476	109.416	222.725	92.9613	136.975	150.11	167.223	54.8568	63.2686	50.8236	157.488	64.9609	149.177	115.462	153.224	235.64
DCLRE1B	135.541	101.819	119.386	120.44	111.457	167.308	73.9493	65.178	59.0668	108.271	99.1091	137.931	138.173	147.898	155.38	79.3127	95.2233	85.7722	86.2954	148.349	117.47	111.262	96.6739	99.2871	311.875	159.922	177.685	285.324	210.214	93.2962	82.2313	88.3954	127.574	104.534	131.205	179.898	90.7155	135.133
DCP1A	155.473	148.273	190.972	241.551	226.705	220.708	169.345	136.632	291.722	156.954	159.693	266.809	216.622	337.718	340.833	154.732	303.812	153.53	161.945	222.591	172.691	285.107	115.622	126.388	252.065	136.813	166.57	234.117	329.95	136.706	147.373	146.636	188.286	88.382	207.511	72.0245	105.81	209.39
DCP2	193.414	191.689	270.863	279.259	314.357	235.48	272.021	186.053	286.651	254.745	243.034	106.213	111.008	168.003	160.286	86.9347	151.645	144.958	138.746	169.252	159.966	116.564	151.484	132.415	176.721	159.8	141.903	87.2058	199.229	101.657	116.697	118.808	128.456	70.8781	101.468	58.1474	113.282	173.395
DCST1	6.0422	12.2564	12.0614	3.269	0.7342	2.4071	3.1723	3.953	25.6346	1.0211	0	4.8687	7.7073	1.5992	4.4136	2.1115	4.522	2.1633	0	18.3126	5.146	10.7122	1.7227	0	2.4669	0	19.0618	1.9172	1.563	0	0	0.4578	1.8007	3.449	9.342	3.8842	1.8131	5.4867
DCST2	0.8109	3.0155	4.0467	17.3728	20.5932	1.7767	4.683	0	3.4855	14.3195	14.7427	0.7986	0.5689	25.9683	22.3388	2.5975	2.5033	8.5159	4.8426	4.9451	0	12.6509	2.5431	0	1.3668	0	5.1881	7.0816	4.9174	1.2775	1.1074	0.2207	0.885	2.5425	0.9838	0	4.0174	0
DCSTAMP	0	0	0	0	0	0	0	0	0	0	0	0	0.8284	0	0	0	0	0	0	0.4801	1.1063	0	0	0	0.6635	0	0	0	0	0	0	0.3209	0	0	0	0	1.9589	0.2695
DCT	1.3136	0.5428	0.437	0.5212	0.8779	0.3598	0	0	0.8066	1.4244	2.8949	5.3961	0.3075	5.7426	11.0691	0.5616	1.8042	15.2486	4.9446	1.9603	0.4106	5.9837	0.9165	0.7713	0.9851	3.2983	3.6057	13.2705	5.3782	1.8321	0.3573	4.9851	5.4994	3.5111	4.84	17.7937	9.6821	16.7426
DCTN4	390.091	394.411	372.005	420.398	392.76	409.346	361.324	334.799	200.958	363.81	304.041	424.113	431.065	414.155	424.4	295.408	208.654	377	393.887	456.051	418.544	744.12	338.276	304.988	336.222	249.265	312.544	316.05	409.037	367.377	370.703	386.926	409.341	321.654	440.151	292.433	513.428	527.436
DCTN5	294.294	228.81	251.93	277.144	234.816	312.956	220.944	219.938	153.375	215.084	167.168	226.873	235.799	232.998	244.751	140.686	137.299	175.609	139.257	217.727	220.938	211.277	141.988	136.319	337.715	140.909	278.656	299.158	354.039	144.221	141.327	147.917	505.272	173.532	649.514	1266.52	831.365	772.987
DCUN1D1	141.772	133.969	130.485	128.29	117.272	152.691	113.252	82.5832	193.024	138.047	118.124	127.32	128.303	114.519	89.2178	110.5	105.616	103.69	110.682	141.851	120.689	86.2071	90.6087	99.8225	154.834	47.5601	128.539	39.3749	137.049	82.5507	80.4129	84.7941	155.526	89.3329	68.8118	80.7831	166.431	187.049
DCUN1D4	78.8121	72.7156	65.8755	78.9872	91.6833	92.5316	62.7663	68.8897	88.1287	69.6725	64.7159	79.8319	79.0603	82.1262	87.0086	62.5961	66.0647	83.4274	74.7776	82.3882	98.6383	49.5045	46.6665	56.088	94.6195	40.0735	64.0688	48.6884	65.1498	314.67	243.513	274.189	74.8181	44.9578	54.6342	26.8974	80.085	79.2602
DDA1	187.983	167.874	171.3	198.855	224.026	185.378	157.969	187.196	78.7123	179.954	131.198	197.589	161.857	218.135	230.296	141.443	203.618	145.999	160.781	208.974	150.998	208.47	140.704	168.121	191.043	183.947	162.5	177.908	298.147	264.14	200.723	238.868	238.344	335.385	129.995	365.8	168.335	216.327
DDAH2	0	0	0	0	0	0	0	0	3.696	0	0	958.309	993.054	886.517	854.789	903.96	1446.53	1049.81	1091.3	1010.02	992.799	1093.6	986.511	906.724	434.567	430.267	602.407	679.844	591.793	683.284	878.934	956.959	555.764	1086.47	685.272	1710.68	461.014	715.01
DDC	1.9768	0	0.4933	0.5882	1.3212	2.1657	0	3.5566	3.6417	1.1483	0	0.4852	0	0.7172	1.6966	1.2626	0.507	1.2935	1.3077	1.6049	0	1.9246	1.0317	0.8683	33.2435	7.4202	6.3092	1.1483	0.3512	5.755	8.3806	9.2466	50.5669	72.1249	29.3034	0	22.7489	128.296
DDIAS	250.371	247.235	222.021	314.045	359.254	392	185.963	236.458	475.355	247.517	213.973	276.675	259.1	323.809	296.071	195.772	182.247	169.517	174.859	297.633	281.35	126.875	160.069	185.785	242.214	69.2284	143.554	94.8857	224.391	156.123	111.489	116.285	195.128	123.856	127.799	94.2124	169.19	196.784
DDIT4L	52.8137	58.2617	95.2712	83.048	66.7076	85.1968	64.3603	101.121	92.2348	45.0342	56.0597	93.7249	73.9446	61.0734	140.366	15.0787	66.8672	51.0472	35.9881	71.9748	67.1068	15.965	17.6512	18.3064	94.9059	84.7351	92.6334	112.648	193.517	138.549	54.1821	40.6358	171.616	192.759	119.534	106.256	28.7991	102.336
DDO	0	0	0	0	0	0	0	0	0.4911	0.5575	0	0.3936	0.5608	0	0.4588	0	0.4113	0	0	0.3251	0	0	0	0	0	0	0.7308	0.9311	0.2852	0	2.4137	1.7494	0	0	0.4888	2.845	0	0
DDR1	0	0	0	0	0	0	0	0	0	0	0	980.222	991.346	885.611	962.877	519.806	205.425	807.431	839.448	1019.69	1071.56	928.925	621.776	465.041	786.147	1364.87	641.08	1233.16	299.552	894.843	1189.45	1060.99	808.915	751.513	874.874	731.673	429.505	880.263
DDX10	413.381	463.82	434.91	410.808	481.774	425.376	332.964	349.99	733.108	430.145	400.619	1034.49	1002.92	895.716	927.481	836.223	505.282	897.528	940.339	1055.83	963.992	692.79	966.858	1059.79	1567.08	1332.52	1092.54	1881.6	676.975	574.404	455.391	543.68	604.324	291.517	1025.15	391.063	803.708	874.37
DDX17	1034.92	1261.58	1168.82	1496.27	1603.31	1193.37	2192.77	1702	664.362	1576.34	1406.08	1180.97	1211.27	1050.99	1022.03	1213.44	723.919	1712.76	1691.13	1104.43	1458.67	1935.57	1378.36	1384.51	967.977	1185.74	1909.79	1272.38	1225.7	1177.43	1360.41	1352.38	1111.02	1114.77	1367.66	709.478	1453.14	1010.8
DDX20	384.472	350.609	302.587	333.313	318.087	443.09	232.77	285.01	333.152	286.658	242.141	345.746	359.59	343.417	334.067	271.249	188.219	232.737	230.623	331.422	308.501	179.376	201.487	252.451	394.237	105.491	331.877	305.267	280.972	202.452	220.767	261.557	303.89	261.451	316.214	167.782	299.037	358.969
DDX21	1529.09	1531.89	1339.65	1164.62	1429.93	1386.17	1232.29	1350.76	932.458	1153.01	1016.89	1668.37	1862.06	1298.65	1056.23	1811.96	768.03	1204.14	1381.28	1463.89	2037.12	769.421	1603.87	1824.44	1199.25	1599.31	1451.42	705.746	2135.58	742.157	764.578	837.502	1000.54	133.581	1660.97	555.458	1077.07	410.881
DDX23	954.81	810.849	906.974	822.846	818.374	920.373	579.625	747.369	360.26	701.058	673.791	1402.26	1300.29	1262.46	1150.57	1357.06	903.585	1064.03	1039.82	1287.38	1422.49	663.887	1262.54	1272.52	968.433	508.617	638.4	1193.72	1788.71	994.176	1108.05	1140.64	1138.38	434.342	1986.52	836.441	52.0583	193.341
DDX24	0	0	0	0	0	0	0	0	0	0	0	393.598	411.878	322.008	285.699	380.028	366.662	291.535	304.343	376.171	422.127	317.223	346.92	408.592	325.687	543.188	289.861	362.271	276.584	152.737	139.811	139.891	300.252	358.99	364.03	626.411	188.586	137.544
DDX31	131.327	122.447	115.491	167.288	163.718	193.034	91.274	117.799	88.4992	86.037	73.3909	175.76	170.685	199.043	179.62	129.613	50.6087	81.9247	94.4404	143.996	177.666	75.2834	119.306	128.82	198.556	127.572	102.273	209.697	225.763	54.3602	54.7957	53.7873	99.654	72.3725	99.706	60.4565	62.7115	115.245
DDX39B	0	0	0	0	0	0	0	0	0	0	0	2341.91	2587.1	1405.79	1267.97	2837.17	2496.37	2364.04	2299.92	2077.45	2853.62	1599.55	2577.54	2818.62	1387.89	2245.72	3010.36	1867.91	1692.78	2728.37	3171.48	2987.08	2242.75	2917.1	2442.61	2392.64	2259.06	1191.17
DDX3X	923.248	981.064	867.809	759.902	777.329	690.324	740.129	918.045	840.021	1029.74	1103.8	770.426	911.706	457.009	385.688	754.918	601.322	633.295	761.969	649.433	905.966	594.65	660.468	701.885	491.991	462.191	879.215	396.143	628.863	263.574	319.613	280.645	848.67	656.791	540.815	535.553	302.359	255.872
DDX43	8.4512	8.0113	5.9542	8.2841	12.6253	20.6957	0	3.5776	12.8213	2.7723	1.6434	20.4545	53.0797	1.0798	2.5543	0.9504	2.2899	0	0	0.6031	0	0	0	0.8701	3.342	0	1.3591	0.8658	0.5277	35.3753	0.9199	1.8335	18.3919	10.9325	50.0576	14.3639	56.1276	108.087
DDX46	540.967	507.623	531.397	575.967	648.161	713.683	393.176	536.877	769.265	576.873	593.621	654.417	689.904	696.167	621.233	621.144	630.739	605.883	594.662	475.728	616.043	352.305	435.988	458.505	671.571	697.494	501.279	524.291	583.77	596.681	617.053	636.643	491.973	300.121	422.552	561.225	388.757	435.62
DDX51	219.824	198.242	163.354	241.915	248.431	272.76	92.6669	102.001	62.4022	273.537	153.821	403.746	337.749	400.398	376.144	291.751	177.013	272.361	333.79	398.306	334.833	180.465	279.793	322.901	379.952	175.776	159.86	295.025	405.85	593.506	660.903	614.283	410.833	417.051	261.243	66.4634	163.931	404.458
DDX59	72.3981	87.635	104.849	160.857	149.521	113.529	144.291	73.5551	209.209	103.706	86.3451	31.0443	23.9077	146.752	139.842	28.3823	55.8161	62.2575	73.491	36.822	28.6362	81.6888	31.3631	24.569	144.424	174.674	62.0995	125.922	41.2718	98.9393	79.176	67.7902	61.9394	44.681	86.2954	70.2728	63.0826	78.7624
DDX6	589.486	645.751	693.635	617.498	623.6	589.949	988.237	714.265	669.816	640.232	543.828	422.221	476.861	394.112	348.653	370.216	157.752	411.358	207.239	700.846	849.278	1017.03	522.402	534.917	586.187	485.275	908.425	661.927	728.963	424.584	576.047	585.874	338.8	545.873	697.027	175.957	731.33	264.587
DEAF1	150.723	180.671	192.068	159.656	144.763	147.858	93.0684	52.8699	94.882	128.194	122.211	137.835	120.948	212.348	220.452	81.9272	161.567	166.63	151.795	209.539	131.682	193.821	123.195	97.2956	167.946	169.94	121.425	231.266	168.883	137.232	186.027	199.765	308.53	534.6	310.677	346.729	136.205	227.298
DEDD	268.862	249.009	252.089	255.146	242.588	282.7	214.172	266.88	202.88	209.157	185.742	227.438	229.82	237.61	236.384	166.673	305.876	167.442	153.241	262.315	241.146	222.495	166.861	160.373	285.335	164.859	240.301	255.442	191.581	190.734	225.421	207.046	265.11	337.348	251.549	215.68	194.93	245.131
DEDD2	442.468	445.527	404.782	430.374	427.423	446.676	150.5	222.702	348.714	353.725	385.857	451.275	454.018	350.896	420.031	194.783	470.412	253.013	324.95	440.577	456.743	171.522	198.081	218.451	393.064	220.7	264.108	421.849	212.611	299.849	282.54	245.817	389.428	561.412	417.061	188.521	184.977	414.517
DEF8	215.602	187.953	187.109	239.347	221.589	226.286	104.539	100.602	256.863	226.209	198.47	122.25	116.86	106.837	128.567	83.4108	598.622	124.415	95.2843	94.2524	69.9611	59.5204	62.1157	63.4171	211.653	107.37	105.966	203.328	106.499	275.078	260.607	257.549	282.096	234.116	210.913	74.4677	131.297	365.624
DEFB116	0	0	0	0	0	0	0	0	0	0	0	0	0	0	0	0	0	0	0	0	0	0	0	0	0	0	0	0	0	0	0	0	0	0	0	0	0	0
DEFB118	0	0	0	0	0	0	0	0	0	0.499	3.5497	0	0	0	0	0	2.2176	0	0	0	0	0	0	0	0	0	0	0	0	0	0	0	0	0	0	0	0	0
DEFB119	0	0	0	0	0	0	0	0	0	0	0	0	0	0	0	0	0	0	0	0	0	0	0	0	0	0	2.7328	0	0	0	0	0.8135	0	0	0	5.2981	0	0
DEFB121	0	0	0	0	0	0	0	0	1.899	0	0	0	0	0	0	0	0	0	0	0	0	6.0309	0	0	0	0	0	0	0	0	0	1.483	0	0	0	0	0	0
DEFB124	0	0	3.2415	0	0	0	9.378	11.6859	9.9713	0	0	3.2026	2.2814	0	0	4.1667	13.3854	2.1345	2.1578	0	0	6.3417	0	0	0	0	0	2.117	0	8.5251	13.3013	13.2555	1.7999	3.4475	12.0059	11.6476	0	8.2265
DEFB126	0	0	0	0	0	1.5925	0	0	7.1408	0	0	0	0	0	0	0	0	0	0	0	0	0	0	0	0	0	0	0	0	0	0	0	0	0	0	0	0	0
DEFB129	0	0	0	0	0	0	0	0	2.22	0	0	0	0	0	0	0	0	0	0	0	0	0	0	0	0	0	0	2.1049	0	0	0	0	0	0	0	0	0	0
DEFB132	0	0	0	0	0	0	0	0	0	0	0	0	0	0	0.3533	0	1.5838	0.4041	0	0	0	0	0	0	0	0	0	0	0	0	0	0.3203	0	0	0	0	0	0
DEK	1338.83	1429.75	1393.74	1181.64	1227.9	1138.9	1336.11	1174.93	1677.98	1638.24	1977.23	1379.11	1481.82	957.81	839.58	1381.19	1348.38	1916.42	1957.87	1262.78	1671	1003.91	1285.19	1410.15	752.313	1139.64	1396.7	747.541	1060.05	1460.22	1578.73	1733.55	623.941	596.179	354.679	199.132	365.397	106.108
DENND1A	39.6587	40.0799	44.5514	64.9777	55.7775	36.4682	32.1943	26.9359	19.365	25.7395	26.1936	33.9592	28.7723	63.989	78.4296	22.0403	21.6342	35.9621	30.2786	50.9336	27.2907	34.3032	18.5966	17.7165	35.6877	32.9826	36.931	59.8091	30.179	28.1427	39.6059	28.236	43.3426	40.51	45.1419	30.3519	24.9157	38.0128
DENND1C	87.3077	106.474	135.423	62.0712	70.3354	46.6612	58.5989	61.1332	15.9388	25.8795	22.621	3.0834	3.8438	50.1324	43.1255	4.0117	5.2354	4.11	10.9069	17.1841	5.8662	0	0	1.1477	47.9028	51.5521	10.4365	24.3758	2.7651	8.0711	3.5979	3.735	47.5433	16.2611	53.7972	0	0	13.7068
DENND5B	50.6394	57.6075	74.1511	71.0647	77.1579	106.846	67.3971	36.7428	48.8832	50.6497	39.6108	40.4084	34.0994	58.3483	70.6457	19.9509	21.4358	35.9085	34.7654	56.9641	40.0089	80.0028	28.3709	27.8254	36.3002	20.5862	36.3543	59.6697	81.6295	19.4744	30.4561	27.4369	47.2411	7.7791	116.917	13.141	85.6382	69.9776
DENND6A	104.314	86.0159	103.885	114.802	106.042	120.108	72.1324	76.568	42.6089	122.106	113.159	118.886	101.238	154.178	171.746	62.8189	19.2758	143.595	123.068	151.749	98.792	138.905	109.999	98.611	138.871	48.7595	99.8402	74.9151	213.462	70.0191	99.5649	91.5896	110.069	57.8911	113.962	131.207	110.16	137.113
DENR	838.513	825.458	779.492	766.082	713.913	710.447	720.899	858.239	1150.05	845.338	869.756	905.175	967.211	640.167	589.602	877.295	933.83	946.156	991.245	687.149	767.5	556.21	733.132	773.446	158.41	87.6655	159.728	215.021	1966.09	1450.98	1429.57	1583.46	1256.82	1059.91	1762.14	5159	736.608	518.305
DEPDC1	164.054	234.653	242.168	336.407	330.356	220.29	259.896	119.947	393.6	251.955	278.633	231.688	257.408	287.156	240.309	221.791	215.879	386.462	364.91	283.505	220.722	306.312	270.662	260.437	180.381	292.228	197.991	98.985	248.386	135.61	177.382	185.704	199.437	119.481	108.325	42.7244	197.053	295.851
DEPDC7	75.3603	62.9869	73.5079	126.395	118.282	122.277	52.7545	45.1944	260.828	69.5125	54.7305	46.1059	38.4513	137.127	157.936	43.8922	176.839	43.4697	84.8597	102.131	125.157	84.6178	84.7518	81.3728	207.222	77.3281	121.064	32.575	113.976	50.0376	45.4381	65.0409	155.353	138.517	122.828	34.6655	127.428	166.934
DERL1	542.115	493.711	465.443	416.523	427.432	565.739	439.927	425.754	278.282	397.666	325.947	474.044	502.883	399.983	419.36	410.347	288.309	364.255	384.605	435.709	439.156	431.526	377.21	390.039	421.718	376.523	436.247	356.319	345.005	274.014	299.733	302.89	446.366	522.019	341.445	303.044	386.255	492.378
DESI2	537.167	614.875	576.425	441.31	504.927	544.609	434.941	329.214	313.295	403.554	370.463	289.084	313.897	271.735	239.921	237.683	263.186	250.845	270.949	374.56	420.489	387.798	302.457	300.688	453.945	492.303	644.947	425.139	303.663	92.743	166.719	174.288	357.283	226.415	241.457	120.819	502.563	424.139
DET1	65.1272	61.4914	71.7399	113.668	104.643	95.7488	74.0559	60.7112	71.2816	76.5276	47.9664	77.1744	87.1862	149.748	151.368	80.0608	73.8888	88.3687	51.7686	86.1508	90.528	145.375	79.3724	64.9776	108.831	91.4122	93.1474	155.211	104.39	33.0459	32.8282	39.8355	220.142	138.637	224.751	155.054	140.077	216.507
DFFA	400.026	444.454	452.947	454.6	472.851	626.131	425.962	480.415	436.557	536.994	527.14	206.764	192.211	228.147	237.442	166.289	241.481	211.381	168.13	254.369	231.766	205.244	178.609	185.19	305.989	107.976	185.805	200.707	249.392	190.18	184.483	165.97	207.2	137.556	104.63	256.23	121.764	220.502
DGAT1	100.113	124.403	124.601	134.165	143.536	128.666	93.7963	102.924	67.5786	99.583	93.7538	96.9412	84.497	142.23	149.91	65.3868	120.207	109.852	129.348	135.128	77.5032	116.992	93.5658	85.2711	137.052	91.045	84.0489	128.491	168.014	101.331	60.9581	50.2744	136.817	219.475	132.681	87.3367	71.1431	146.13
DGAT2L6	0	0	0	0.8772	0	0	0	0	0	0.3425	0	0	0	1.0728	0.846	0	0	0	0	0	0	2.8745	0	0	0	0	0	0	0	0	0	0	1.4377	0	0	0	0	0
DGKA	72.9123	115.677	107.514	140.357	156.816	147.101	71.0476	45.3459	68.1726	70.2778	62.4883	49.4203	57.7613	272.504	200.05	79.314	49.7832	79.2869	69.3871	84.7632	40.527	192.161	67.5215	66.9575	137.541	61.5583	52.9167	81.7035	115.78	134.119	107.602	85.9033	143.479	115.531	151.569	58.8952	125.418	102.265
DGKB	5.7445	4.5528	5.8276	22.306	14.8532	4.4878	7.0703	0.6777	11.5655	1.4004	4.3582	3.9035	3.4427	15.111	10.0742	0.7255	5.3411	2.8494	2.63	3.6819	4.4188	3.3115	0.6903	1.0513	1.7021	1.4247	2.0767	0.9921	3.4547	20.7908	13.7219	14.4952	39.4136	13.8334	41.9805	8.6797	31.6873	20.3406
DGKE	18.1952	21.7321	25.1864	66.2366	72.0745	50.2705	18.4085	19.1157	17.1266	20.7998	15.8053	23.142	18.6276	62.2272	75.4321	19.3922	14.6177	13.768	10.9235	22.8998	21.9034	24.3521	16.2483	12.5447	50.3286	31.9065	23.2537	8.9491	43.4011	19.5476	8.7367	9.8939	84.4248	6.3001	50.5838	5.3213	28.0838	50.6737
DGKG	3.4794	1.6174	1.7364	4.6591	2.0347	3.2162	2.5118	0	10.9499	0.9095	0.7189	3.2181	1.5283	2.8539	4.5009	0.2791	2.9142	0.8579	0.2891	0.5316	0.4083	1.6999	0.4556	0.3834	0.7324	3.2693	0.3971	1.2648	0	0	0.3937	0.3924	16.13	25.8224	14.72	7.7895	14.6917	14.7406
DGKI	2.9223	1.5849	5.7424	4.8915	1.4648	2.7013	4.2193	1.9716	2.9161	1.7825	1.5094	4.314	3.4572	1.3284	12.3607	0.5847	1.6904	2.7554	0.9689	0.8901	1.7093	1.779	0.1907	0.3745	3.9096	1.3779	1.1716	0.9595	5.6345	5.474	12.6972	21.0513	3.4999	1.5322	2.1121	9.7063	2.2232	7.5578
DHCR7	1561.95	851.422	1047.23	1050.33	985.862	1254.35	934.261	996.462	313.164	725.234	617.847	1491.04	1368.33	1000.49	1203.33	1137.13	1007.29	539.317	799.934	1459.97	1406.8	650.575	1223.96	1213.15	1090.21	2888.49	842.061	830.648	1352.84	916.472	1054.35	885.089	1191.47	1599.03	603.516	549.534	645.961	1054.83
DHDDS	417.286	358.882	335.236	319.39	314.262	443.354	236.143	291.631	254.671	321.676	243.782	364.059	357.551	410.213	359.877	241.5	290.363	294.802	311.089	409.61	361.548	278.853	256.255	295.466	473.703	197.225	331.398	461.191	318.758	370.086	308.315	297.176	286.437	293.935	334.507	519.932	280.314	445.004
DHRS9	0.3309	0	0	0	0	0	0	0	0.8128	0	0	0.3259	0	0	0	0.848	0.681	0	0	0	0	1.2903	0	0.3881	0	0	4.2276	0	0.4713	0.3833	0.1994	0	0.3605	0	0	0	2.3358	0
DHTKD1	366.099	493.737	487.369	525.755	503.04	478.834	393	263.289	273.784	538.173	474.894	223.366	231.251	487.435	427.802	115.478	123.997	233.026	274.892	417.31	321.602	285.55	210.921	154.675	152.314	195.149	161.458	428.481	160.781	298.774	260.953	184.373	267.881	45.4144	432.4	37.5424	210.291	302.886
DHX15	1550.83	1653.16	1504.29	1419.06	1496.96	1431.64	1520.64	1597.64	1881.21	1637.23	1761.81	1555.9	1754.2	1146.98	1075.85	1645.19	1467.99	1368.56	1540.06	1361.48	1897.51	1070.36	1339.37	1478.02	1143.37	1613.74	1788.85	1145.95	1087.98	1350.57	1396.5	1413.56	1255.5	814.6	1291.52	888.834	1604.48	1131.91
DHX16	0	0	0	0	0	0	0	0	0	0	0	278.524	248.129	371.395	355.618	212.177	178.041	199.069	192.886	292.894	265.579	243.954	232.147	240.703	316.958	271.02	197.522	306.422	349.231	280.686	226.333	238.234	246.016	158.205	234.504	179.263	153.608	279.64
DHX30	556.884	505.026	552.98	545.011	560.397	610.449	453.835	398.078	297.077	495.456	437.547	547.664	510.126	588.922	548.963	443.65	360.812	474.681	434.767	579.529	536.131	427.074	420.941	406.066	557.825	395.797	483.571	568.845	590.852	383.114	380.502	384.585	523.174	540.279	557.63	438.115	396.187	626.065
[truncated: 4,142 more rows]

## Sheet: Table S7
Supplementary Table S7 List of upregulated genes in small ape iPSCs compared to other primate iPSCs
[truncated: 161 more rows]

[truncated: 3 more sheets: Table S8, Table S9, Table S10]
